# Supplementary material for: Dynamic transcriptome profiles of postnatal porcine skeletal muscle growth and development
Source: BMC Genom Data. 2021 Sep 6;22:32. doi: 10.1186/s12863-021-00984-1 (PMC8419915; doi:10.1186/s12863-021-00984-1)
Supplement: Supplementary file 1 — Additional file 1: Table S1. Summary of the sequencing data of the 12 Tibetan pigs. [file 12863_2021_984_MOESM1_ESM.xlsx]

## Sheet: Table S1
Table S1. Summary of the sequencing data of the 12 Tibetan pigs
Sample name	Raw reads	Clean reads	Clean bases	Total mapped	Multiple mapped	Uniquely mapped
1D_1	59798072	58177838	8.73G	53829031	2133624	51695407
1D_2	50258314	49760588	7.46G	46714868	1742700	44972168
1D_3	65137786	63848690	9.58G	59185425	2576454	56608971
14D_1	50446540	49696232	7.45G	46140814	1459601	44681213
14D_2	73485852	71701232	10.76G	66546946	1908605	64638341
14D_3	66752510	64824402	9.72G	60145289	2174730	57970559
1M_1	70265916	68843744	10.33G	63557612	3090294	60467318
1M_2	76525918	75158912	11.27G	70208141	2868620	67339521
1M_3	69803246	66946084	10.04G	62171827	3033892	59137935
2M_1	74235136	72790116	10.92G	68037072	2722782	65314290
2M_2	81366950	79506266	11.93G	73906726	3348686	70558040
2M_3	58356336	57411648	8.61G	53104324	2472945	50631379
Average	6.63694e+07	6.48888e+07	9.73G	6.02957e+07	2.46108e+06	5.78346e+07
