# Supplementary material for: Dynamic transcriptome profiles of postnatal porcine skeletal muscle growth and development
Source: BMC Genom Data. 2021 Sep 6;22:32. doi: 10.1186/s12863-021-00984-1 (PMC8419915; doi:10.1186/s12863-021-00984-1)
Supplement: Supplementary file 2 — Additional file 2: Table S2. List of the identified differentially expressed genes (DEGs) from the pairwise comparisons. [file 12863_2021_984_MOESM2_ESM.xlsx]

## Sheet: D0VSD14
Table S2. List of the identified differentially expressed genes (DEGs) from pairwise comparisons (D0 VS D14)
gene_id	gene_name	D0_readcount	D14_readcount	log2FoldChange	p_value	padj	gene_description
ENSSSCG00000004803	ACTC1	93380.8	461.784	7.6611	1.0058e-90	1.579e-86	Sus scrofa actin, alpha, cardiac muscle 1 (ACTC1), mRNA. [Source:RefSeq mRNA;Acc:NM_001170517]
ENSSSCG00000028777	MYLK4	2208.22	117.192	4.233	1.4697e-47	1.1537e-43	myosin light chain kinase family member 4 [Source:HGNC Symbol;Acc:HGNC:27972]
ENSSSCG00000026302	-	521.212	11.0812	5.5709	1.411e-46	7.3836e-43
ENSSSCG00000013517	UHRF1	494.19	13.1484	5.2343	3.9546e-45	1.5521e-41	ubiquitin like with PHD and ring finger domains 1 [Source:HGNC Symbol;Acc:HGNC:12556]
ENSSSCG00000015436	CCDC71L	72.9863	1264.91	-4.1137	5.4156e-41	1.7004e-37	coiled-coil domain containing 71 like [Source:HGNC Symbol;Acc:HGNC:26685]
ENSSSCG00000001510	KIFC1	443.822	13.6651	5.0173	1.4798e-40	3.8719e-37	kinesin family member C1 [Source:HGNC Symbol;Acc:HGNC:6389]
ENSSSCG00000008563	KCNK3	14.9452	439.708	-4.8916	2.1417e-34	4.8033e-31	Sus scrofa potassium two pore domain channel subfamily K member 3 (KCNK3), mRNA. [Source:RefSeq mRNA;Acc:NM_001315680]
ENSSSCG00000025488	MCM3	295.333	15.6121	4.2535	1.0194e-31	2.0005e-28	minichromosome maintenance complex component 3 [Source:HGNC Symbol;Acc:HGNC:6945]
ENSSSCG00000032720	SMPX	9857.68	1747.94	2.4955	3.4292e-29	5.9817e-26	Small muscular protein [Source:UniProtKB/Swiss-Prot;Acc:Q0MUU2]
ENSSSCG00000014248	LMNB1	635.265	57.1931	3.4783	7.9009e-29	1.2404e-25	lamin B1 [Source:HGNC Symbol;Acc:HGNC:6637]
ENSSSCG00000000975	PANX2	16.0366	416.066	-4.7101	2.0918e-28	2.7716e-25	pannexin 2 [Source:HGNC Symbol;Acc:HGNC:8600]
ENSSSCG00000018701	ssc-mir-378-1	305.038	10.6543	4.826	2.1185e-28	2.7716e-25	ssc-mir-378-1 [Source:miRBase;Acc:MI0013088]
ENSSSCG00000000735	TSPAN9	3491.85	386.559	3.1742	8.8527e-28	1.0691e-24	tetraspanin 9 [Source:HGNC Symbol;Acc:HGNC:21640]
ENSSSCG00000007942	HMOX2	761.957	14752.9	-4.2752	2.1292e-27	2.3876e-24	heme oxygenase 2 [Source:HGNC Symbol;Acc:HGNC:5014]
ENSSSCG00000028695	-	231.399	5.67696	5.3374	7.4095e-27	7.7548e-24
ENSSSCG00000011624	MCM2	430.52	21.8642	4.3084	1.8519e-26	1.8171e-23	minichromosome maintenance complex component 2 [Source:HGNC Symbol;Acc:HGNC:6944]
ENSSSCG00000007268	E2F1	211.536	8.60615	4.6483	2.4202e-26	2.235e-23	E2F transcription factor 1 [Source:HGNC Symbol;Acc:HGNC:3113]
ENSSSCG00000017473	TOP2A	368.693	1.24359	8.1753	3.3757e-25	2.9442e-22	DNA topoisomerase 2-alpha [Source:UniProtKB/Swiss-Prot;Acc:O46374]
ENSSSCG00000008677	-	407.367	36.4538	3.4859	4.1911e-25	3.4629e-22
Novel01216	--	44.7283	391.477	-3.13	1.2603e-24	9.8926e-22	--
Novel01085	--	375.817	8.79127	5.4291	1.5803e-24	1.1814e-21	--
ENSSSCG00000001392	TCF19	171.937	7.27944	4.553	1.972e-24	1.4072e-21	transcription factor 19 [Source:HGNC Symbol;Acc:HGNC:11629]
ENSSSCG00000013374	KCNC1	21.2164	687.141	-5.0248	3.452e-24	2.1845e-21	potassium voltage-gated channel subfamily C member 1 [Source:HGNC Symbol;Acc:HGNC:6233]
ENSSSCG00000014326	KIF20A	193.579	3.72852	5.7595	3.2156e-24	2.1845e-21	kinesin family member 20A [Source:HGNC Symbol;Acc:HGNC:9787]
ENSSSCG00000038453	SYNPO	2696.64	17523.6	-2.7	3.4787e-24	2.1845e-21	synaptopodin [Source:HGNC Symbol;Acc:HGNC:30672]
ENSSSCG00000027525	DHCR24	1457.72	64.9304	4.4892	1.6041e-23	9.6859e-21	Sus scrofa 24-dehydrocholesterol reductase (DHCR24), mRNA. [Source:RefSeq mRNA;Acc:NM_001243354]
ENSSSCG00000022868	KCTD4	447.06	1.86993	7.8762	4.4687e-23	2.5983e-20	potassium channel tetramerization domain containing 4 [Source:HGNC Symbol;Acc:HGNC:23227]
Novel00001	-	326.699	18.938	4.1107	1.2989e-22	7.2828e-20	-
ENSSSCG00000015583	SMYD2	274.844	1919.52	-2.8036	1.8577e-22	1.0057e-19	SET and MYND domain containing 2 [Source:HGNC Symbol;Acc:HGNC:20982]
ENSSSCG00000031741	-	243.769	10.8326	4.4541	5.3801e-22	2.8154e-19
ENSSSCG00000007423	UBE2C	178.953	7.27033	4.6125	1.303e-21	6.5988e-19	ubiquitin conjugating enzyme E2 C [Source:HGNC Symbol;Acc:HGNC:15937]
ENSSSCG00000027407	MYH14	1931.11	9815.4	-2.3456	1.4225e-21	6.9789e-19	myosin heavy chain 14 [Source:HGNC Symbol;Acc:HGNC:23212]
ENSSSCG00000006745	CASQ2	4710.48	225.216	4.3884	2.3695e-21	1.1272e-18	calsequestrin 2 [Source:HGNC Symbol;Acc:HGNC:1513]
ENSSSCG00000012647	PRR32	211.861	4.26646	5.6573	4.2416e-21	1.9585e-18	proline rich 32 [Source:HGNC Symbol;Acc:HGNC:34498]
ENSSSCG00000004554	PCLAF	139.541	3.19585	5.4475	4.8719e-21	2.1852e-18	Sus scrofa PCNA-associated factor (LOC100514810), mRNA. [Source:RefSeq mRNA;Acc:NM_001244997]
ENSSSCG00000025078	ZNF358	1248.42	6164.45	-2.3038	5.2407e-21	2.2854e-18	zinc finger protein 358 [Source:HGNC Symbol;Acc:HGNC:16838]
ENSSSCG00000033051	POLE	150.35	4.6276	4.9878	5.4339e-21	2.3056e-18	DNA polymerase epsilon, catalytic subunit [Source:HGNC Symbol;Acc:HGNC:9177]
Novel01107	--	532.865	14.9948	5.158	6.5821e-21	2.7193e-18	--
ENSSSCG00000010592	AS3MT	293.753	38.889	2.9192	1.0522e-20	4.2356e-18	arsenite methyltransferase [Source:HGNC Symbol;Acc:HGNC:17452]
ENSSSCG00000034195	-	420.311	9.52568	5.4454	1.4516e-20	5.6971e-18
ENSSSCG00000033574	CFAP54	146.023	4.4372	5.1037	2.0095e-20	7.6943e-18	cilia and flagella associated protein 54 [Source:HGNC Symbol;Acc:HGNC:26456]
ENSSSCG00000033442	HCN2	201.371	1577.23	-2.9707	2.4418e-20	9.1272e-18	hyperpolarization activated cyclic nucleotide gated potassium and sodium channel 2 [Source:HGNC Symbol;Acc:HGNC:4846]
ENSSSCG00000025996	MTUS2	1686.63	269.409	2.6481	2.7172e-20	9.9202e-18	microtubule associated scaffold protein 2 [Source:HGNC Symbol;Acc:HGNC:20595]
ENSSSCG00000003018	LIPE	718.104	7379.99	-3.3611	2.8591e-20	1.0201e-17	lipase E, hormone sensitive type [Source:HGNC Symbol;Acc:HGNC:6621]
ENSSSCG00000022209	ITGB1BP2	3159.57	270.942	3.5455	4.3578e-20	1.5203e-17	integrin subunit beta 1 binding protein 2 [Source:HGNC Symbol;Acc:HGNC:6154]
ENSSSCG00000038786	-	494.054	60.6851	3.0213	7.1122e-20	2.4273e-17
ENSSSCG00000010564	POLL	173.573	1026.45	-2.5646	7.4987e-20	2.5047e-17	DNA polymerase lambda [Source:HGNC Symbol;Acc:HGNC:9184]
ENSSSCG00000004454	ME1	69.6625	825.623	-3.5685	1.3621e-19	4.4549e-17	malic enzyme 1 [Source:HGNC Symbol;Acc:HGNC:6983]
ENSSSCG00000012653	ZDHHC9	554.135	6045.2	-3.4472	1.7675e-19	5.663e-17	zinc finger DHHC-type containing 9 [Source:HGNC Symbol;Acc:HGNC:18475]
Novel00961	-	257.437	3.72245	6.1558	1.8265e-19	5.735e-17	-
Novel00545	-	61.1327	581.244	-3.2492	2.4426e-19	7.519e-17	-
ENSSSCG00000020771	INHA	233.614	7.74112	4.8953	3.6202e-19	1.093e-16	inhibin alpha subunit [Source:HGNC Symbol;Acc:HGNC:6065]
ENSSSCG00000039271	ST8SIA2	449.436	39.6264	3.5011	3.9497e-19	1.1699e-16	alpha-2,8-sialyltransferase 8B precursor [Source:RefSeq peptide;Acc:NP_001302605]
ENSSSCG00000015435	NAMPT	933.147	4557.21	-2.2879	4.3053e-19	1.2516e-16	nicotinamide phosphoribosyltransferase [Source:HGNC Symbol;Acc:HGNC:30092]
ENSSSCG00000021588	DAPK2	607.471	5391.59	-3.1497	4.8994e-19	1.3985e-16	death associated protein kinase 2 [Source:HGNC Symbol;Acc:HGNC:2675]
ENSSSCG00000025810	KCNAB1	169.17	9.58835	4.163	6.1499e-19	1.7241e-16	potassium voltage-gated channel subfamily A member regulatory beta subunit 1 [Source:HGNC Symbol;Acc:HGNC:6228]
ENSSSCG00000008593	KLHL29	149.901	883.074	-2.5592	1.2398e-18	3.4146e-16	kelch like family member 29 [Source:HGNC Symbol;Acc:HGNC:29404]
ENSSSCG00000013614	CNN1	2788.99	166.027	4.0714	1.8377e-18	4.9742e-16	calponin 1 [Source:HGNC Symbol;Acc:HGNC:2155]
ENSSSCG00000013008	CDCA5	138.852	6.64174	4.4158	3.0414e-18	8.0927e-16	cell division cycle associated 5 [Source:HGNC Symbol;Acc:HGNC:14626]
ENSSSCG00000032960	MANEAL	158.789	921.472	-2.5369	4.0119e-18	1.0497e-15	mannosidase endo-alpha like [Source:HGNC Symbol;Acc:HGNC:26452]
ENSSSCG00000002768	CENPT	127.698	2.48414	5.6527	4.3585e-18	1.1217e-15	centromere protein T [Source:HGNC Symbol;Acc:HGNC:25787]
ENSSSCG00000001550	ARMC12	11.3378	151.701	-3.7489	6.4425e-18	1.6313e-15	armadillo repeat containing 12 [Source:HGNC Symbol;Acc:HGNC:21099]
Novel01040	--	122.555	3.02208	5.2823	6.7725e-18	1.6877e-15	--
ENSSSCG00000035199	PTGES3L	2700.47	542.288	2.3162	7.2654e-18	1.7548e-15	prostaglandin E synthase 3 like [Source:HGNC Symbol;Acc:HGNC:43943]
ENSSSCG00000038429	-	87.3053	1707.73	-4.287	7.2102e-18	1.7548e-15	NA
ENSSSCG00000014305	SAR1B	2184.19	13042.7	-2.5781	8.7496e-18	2.0812e-15	GTP-binding protein SAR1b [Source:UniProtKB/Swiss-Prot;Acc:Q5PYH3]
Novel01314	--	0.368765	531.753	-10.5	1.5097e-17	3.5374e-15	--
ENSSSCG00000011434	-	135.617	1877.33	-3.7908	1.9745e-17	4.5586e-15
ENSSSCG00000037307	-	142.363	13.4982	3.4021	2.0682e-17	4.7055e-15
ENSSSCG00000032909	CDCA8	125.559	1.68481	6.2842	2.8102e-17	6.3024e-15	cell division cycle associated 8 [Source:HGNC Symbol;Acc:HGNC:14629]
ENSSSCG00000017936	GABARAP	4047.83	22729.4	-2.4893	2.9922e-17	6.5335e-15	Sus scrofa GABA type A receptor-associated protein (GABARAP), mRNA. [Source:RefSeq mRNA;Acc:NM_001190288]
Novel00041	-	167.827	1.77018	6.6813	2.9964e-17	6.5335e-15	-
Novel01238	--	8.75734	321.97	-5.1933	3.203e-17	6.8881e-15	--
ENSSSCG00000017342	KIF18B	107.944	2.92536	5.2221	4.9024e-17	1.04e-14	kinesin family member 18B [Source:HGNC Symbol;Acc:HGNC:27102]
ENSSSCG00000034993	-	15099.3	978.947	3.9476	5.9775e-17	1.2512e-14
ENSSSCG00000024895	GGA1	900.26	4330.14	-2.2661	6.0866e-17	1.2573e-14	golgi associated, gamma adaptin ear containing, ARF binding protein 1 [Source:HGNC Symbol;Acc:HGNC:17842]
ENSSSCG00000010471	KIF11	106.153	2.30509	5.5593	6.7602e-17	1.3783e-14	kinesin family member 11 [Source:HGNC Symbol;Acc:HGNC:6388]
ENSSSCG00000026427	RORC	200.613	2110.61	-3.3942	6.9612e-17	1.4011e-14	RAR related orphan receptor C [Source:HGNC Symbol;Acc:HGNC:10260]
ENSSSCG00000007366	MYBL2	372.01	53.0808	2.8175	7.6017e-17	1.5106e-14	Sus scrofa MYB proto-oncogene like 2 (MYBL2), mRNA. [Source:RefSeq mRNA;Acc:NM_001244469]
ENSSSCG00000002651	CDT1	157.749	13.8555	3.4867	7.944e-17	1.5543e-14	chromatin licensing and DNA replication factor 1 [Source:HGNC Symbol;Acc:HGNC:24576]
Novel00935	-	13.8411	660.174	-5.5726	8.0196e-17	1.5543e-14	-
ENSSSCG00000024103	ADPRHL1	5403.39	635.458	3.0882	8.8809e-17	1.7003e-14	ADP-ribosylhydrolase like 1 [Source:HGNC Symbol;Acc:HGNC:21303]
ENSSSCG00000013772	ASF1B	102.111	2.9284	5.1425	1.1561e-16	2.1867e-14	histone chaperone ASF1B [Source:RefSeq peptide;Acc:NP_001131097]
ENSSSCG00000032953	MRLN	28.0155	440.594	-3.9782	1.4421e-16	2.6952e-14	myoregulin [Source:HGNC Symbol;Acc:HGNC:48649]
ENSSSCG00000007816	IL21R	136.743	7.46759	4.1737	1.9681e-16	3.635e-14	interleukin 21 receptor [Source:HGNC Symbol;Acc:HGNC:6006]
ENSSSCG00000015617	G0S2	788.807	74.5339	3.4041	2.2928e-16	4.1855e-14	G0/G1 switch 2 [Source:HGNC Symbol;Acc:HGNC:30229]
ENSSSCG00000029326	CCNB1	118.168	5.40119	4.4974	2.4984e-16	4.5084e-14	G2/mitotic-specific cyclin-B1 [Source:RefSeq peptide;Acc:NP_001164239]
ENSSSCG00000027013	-	587.101	6161.98	-3.3919	2.7662e-16	4.9349e-14	Sus scrofa cytochrome P450, family 4, subfamily F, polypeptide 55 (CYP4F55), mRNA. [Source:RefSeq mRNA;Acc:NM_001244636]
ENSSSCG00000032330	THY1	2756.17	318.734	3.1137	2.8697e-16	5.0619e-14	Thy-1 cell surface antigen [Source:HGNC Symbol;Acc:HGNC:11801]
ENSSSCG00000040125	NOL3	274.901	2909.9	-3.4044	2.9866e-16	5.2096e-14	nucleolar protein 3 [Source:HGNC Symbol;Acc:HGNC:7869]
ENSSSCG00000005975	MTSS1	624.286	92.5071	2.7531	3.2473e-16	5.6022e-14	MTSS1, I-BAR domain containing [Source:HGNC Symbol;Acc:HGNC:20443]
ENSSSCG00000000633	YBX3	51719.8	299034	-2.5315	3.5193e-16	5.9408e-14	Y-box binding protein 3 [Source:HGNC Symbol;Acc:HGNC:2428]
ENSSSCG00000033695	KCTD15	1867.68	259.825	2.847	3.4961e-16	5.9408e-14	potassium channel tetramerization domain containing 15 [Source:HGNC Symbol;Acc:HGNC:23297]
ENSSSCG00000016792	RETREG1	648.868	9905.09	-3.932	5.3759e-16	8.9782e-14	reticulophagy regulator 1 [Source:HGNC Symbol;Acc:HGNC:25964]
ENSSSCG00000007715	ABHD11	1408.54	331.151	2.0877	5.754e-16	9.5086e-14	abhydrolase domain containing 11 [Source:HGNC Symbol;Acc:HGNC:16407]
ENSSSCG00000033444	SPC24	123.858	8.79879	3.7774	6.1656e-16	1.0083e-13	SPC24, NDC80 kinetochore complex component [Source:HGNC Symbol;Acc:HGNC:26913]
ENSSSCG00000012377	-	92.6479	2.84303	5.0135	8.0934e-16	1.2965e-13
Novel01228	--	5.69345	176.823	-4.9415	8.0594e-16	1.2965e-13	--
ENSSSCG00000035293	-	60517.8	8120.98	2.8977	8.6592e-16	1.3731e-13	Insulin-like growth factor II Insulin-like growth factor II Preptin [Source:UniProtKB/Swiss-Prot;Acc:P23695]
ENSSSCG00000036964	FAM83H	18.5743	465.374	-4.6393	1.0769e-15	1.6906e-13	family with sequence similarity 83 member H [Source:HGNC Symbol;Acc:HGNC:24797]
ENSSSCG00000031518	STARD4	90.1303	4.52481	4.3262	2.1742e-15	3.3795e-13	StAR related lipid transfer domain containing 4 [Source:HGNC Symbol;Acc:HGNC:18058]
ENSSSCG00000000739	FOXM1	90.8361	4.25736	4.4386	2.3386e-15	3.5993e-13	forkhead box M1 [Source:HGNC Symbol;Acc:HGNC:3818]
ENSSSCG00000036948	-	3550.58	55408.5	-3.9639	2.4128e-15	3.6775e-13
ENSSSCG00000001709	SUPT3H	357.673	1476.38	-2.0452	2.4827e-15	3.7476e-13	SPT3 homolog, SAGA and STAGA complex component [Source:HGNC Symbol;Acc:HGNC:11466]
ENSSSCG00000029558	EXTL1	994.156	36.7165	4.7667	2.5396e-15	3.7971e-13	exostosin like glycosyltransferase 1 [Source:HGNC Symbol;Acc:HGNC:3515]
ENSSSCG00000017893	PIMREG	125.726	1.24662	6.6264	3.803e-15	5.6325e-13	PICALM interacting mitotic regulator [Source:HGNC Symbol;Acc:HGNC:25483]
ENSSSCG00000023784	SEMA3C	1004.04	141.811	2.8251	3.8733e-15	5.6828e-13	semaphorin 3C [Source:HGNC Symbol;Acc:HGNC:10725]
ENSSSCG00000040673	TMEM140	216.718	2265.12	-3.3858	3.9644e-15	5.7626e-13	transmembrane protein 140 [Source:HGNC Symbol;Acc:HGNC:21870]
ENSSSCG00000032710	E2F2	112.51	4.80137	4.5521	4.2069e-15	6.0591e-13	E2F transcription factor 2 [Source:HGNC Symbol;Acc:HGNC:3114]
ENSSSCG00000013049	RCOR2	252.553	23.444	3.4457	4.8253e-15	6.8866e-13	REST corepressor 2 [Source:HGNC Symbol;Acc:HGNC:27455]
ENSSSCG00000016574	KCP	360.967	17.8493	4.3586	7.1898e-15	1.0169e-12	kielin/chordin-like protein [Source:HGNC Symbol;Acc:HGNC:17585]
ENSSSCG00000025578	ALDH1A2	468.555	86.2946	2.4434	8.7845e-15	1.2313e-12	aldehyde dehydrogenase 1 family member A2 [Source:HGNC Symbol;Acc:HGNC:15472]
ENSSSCG00000007760	PRSS36	26.6676	360.1	-3.7609	9.3987e-15	1.3058e-12	protease, serine 36 [Source:HGNC Symbol;Acc:HGNC:26906]
ENSSSCG00000013269	MAPK8IP1	283.128	1434.63	-2.3404	9.9109e-15	1.3648e-12	mitogen-activated protein kinase 8 interacting protein 1 [Source:HGNC Symbol;Acc:HGNC:6882]
ENSSSCG00000037267	MAX	837.743	4139.13	-2.3046	1.0626e-14	1.4505e-12	MYC associated factor X [Source:HGNC Symbol;Acc:HGNC:6913]
ENSSSCG00000040412	-	173.874	1695.61	-3.2849	1.0923e-14	1.4783e-12
Novel00989	-	15938	1069.5	3.8977	1.2818e-14	1.72e-12	-
ENSSSCG00000016658	ANLN	112.792	10.3725	3.4523	1.4093e-14	1.875e-12	anillin actin binding protein [Source:HGNC Symbol;Acc:HGNC:14082]
ENSSSCG00000015581	CENPF	99.4026	1.69088	5.9436	1.4525e-14	1.9002e-12	centromere protein F [Source:HGNC Symbol;Acc:HGNC:1857]
ENSSSCG00000015886	ITGB6	881.046	44.6427	4.3077	1.446e-14	1.9002e-12	integrin subunit beta 6 [Source:HGNC Symbol;Acc:HGNC:6161]
ENSSSCG00000009378	CKAP2	104.474	7.18879	3.8792	1.6551e-14	2.1473e-12	cytoskeleton associated protein 2 [Source:HGNC Symbol;Acc:HGNC:1990]
ENSSSCG00000005524	DAB2IP	730.585	178.349	2.0338	1.7165e-14	2.2088e-12	DAB2 interacting protein [Source:HGNC Symbol;Acc:HGNC:17294]
ENSSSCG00000037605	-	717.731	5970.05	-3.0562	1.7501e-14	2.2337e-12
ENSSSCG00000026098	CMYA5	9230.19	46603.6	-2.336	2.0078e-14	2.5419e-12	cardiomyopathy associated 5 [Source:HGNC Symbol;Acc:HGNC:14305]
ENSSSCG00000016823	-	717.878	49.5618	3.8636	2.1435e-14	2.6921e-12	Sus scrofa C1q and TNF related 3 (C1QTNF3), mRNA. [Source:RefSeq mRNA;Acc:NM_001145386]
ENSSSCG00000009004	SFRP2	471.917	69.1855	2.7721	2.4458e-14	3.0474e-12	secreted frizzled-related protein 2 precursor [Source:RefSeq peptide;Acc:NP_001231324]
ENSSSCG00000035615	GSTK1	1125.89	5263.61	-2.2252	2.6577e-14	3.2853e-12	glutathione S-transferase kappa 1 [Source:RefSeq peptide;Acc:NP_001302503]
Novel00324	-	4.82689	189.184	-5.2982	3.1093e-14	3.8136e-12	-
ENSSSCG00000005981	FBXO32	1756.11	36515.3	-4.378	3.3536e-14	4.0813e-12	F-box only protein 32 [Source:UniProtKB/Swiss-Prot;Acc:Q1A730]
ENSSSCG00000009370	FOXO1	281.387	2200.48	-2.967	3.4367e-14	4.1502e-12	forkhead box O1 [Source:HGNC Symbol;Acc:HGNC:3819]
ENSSSCG00000016554	MEST	395.957	51.6885	2.9449	3.4935e-14	4.1865e-12	mesoderm specific transcript [Source:HGNC Symbol;Acc:HGNC:7028]
ENSSSCG00000037066	GADD45A	631.285	6263.55	-3.3106	3.8655e-14	4.5628e-12	growth arrest and DNA damage-inducible protein GADD45 alpha [Source:RefSeq peptide;Acc:NP_001038064]
ENSSSCG00000037803	MARCKS	1783.22	401.696	2.1513	3.852e-14	4.5628e-12	myristoylated alanine rich protein kinase C substrate [Source:HGNC Symbol;Acc:HGNC:6759]
ENSSSCG00000013239	PSMC3	3658.02	12382	-1.7591	4.6483e-14	5.4458e-12	proteasome 26S subunit, ATPase 3 [Source:HGNC Symbol;Acc:HGNC:9549]
ENSSSCG00000004588	CCNB2	87.821	1.95834	5.51	4.8279e-14	5.6027e-12	cyclin B2 [Source:HGNC Symbol;Acc:HGNC:1580]
Novel01248	--	116.19	0.979168	6.9174	4.8536e-14	5.6027e-12	--
ENSSSCG00000017032	-	81.761	2.40181	5.0222	5.6081e-14	6.4264e-12
ENSSSCG00000012654	-	478.624	2839.48	-2.5688	7.1367e-14	8.1188e-12
ENSSSCG00000040678	TYMS	79.9754	2.48717	4.9762	8.3463e-14	9.4265e-12	thymidylate synthetase [Source:HGNC Symbol;Acc:HGNC:12441]
ENSSSCG00000038320	POR	301.006	1019.29	-1.7599	8.4965e-14	9.5276e-12	cytochrome p450 oxidoreductase [Source:HGNC Symbol;Acc:HGNC:9208]
ENSSSCG00000000265	ESPL1	106.336	6.66827	3.9913	8.6642e-14	9.6468e-12	extra spindle pole bodies like 1, separase [Source:HGNC Symbol;Acc:HGNC:16856]
ENSSSCG00000034607	OGN	2525.62	296.107	3.0942	9.6623e-14	1.0682e-11	osteoglycin [Source:HGNC Symbol;Acc:HGNC:8126]
Novel00550	-	10.5042	365.843	-5.1207	1.0026e-13	1.1007e-11	-
ENSSSCG00000010554	SCD	514.525	63.031	3.0215	1.0236e-13	1.1159e-11	stearoyl-CoA desaturase [Source:HGNC Symbol;Acc:HGNC:10571]
ENSSSCG00000002831	IRX3	114.493	2266.79	-4.3087	1.1377e-13	1.2233e-11	iroquois homeobox 3 [Source:HGNC Symbol;Acc:HGNC:14360]
ENSSSCG00000040793	CTSD	2888.36	19750.4	-2.7736	1.1348e-13	1.2233e-11	cathepsin D precursor [Source:RefSeq peptide;Acc:NP_001032810]
ENSSSCG00000024145	PRR11	75.6314	2.57558	4.883	1.2608e-13	1.3465e-11	proline rich 11 [Source:HGNC Symbol;Acc:HGNC:25619]
ENSSSCG00000005510	PHF19	324.805	67.3283	2.2649	1.2969e-13	1.3757e-11	PHD finger protein 19 [Source:HGNC Symbol;Acc:HGNC:24566]
ENSSSCG00000015545	GLUL	10249.7	82510.1	-3.009	1.4759e-13	1.555e-11	glutamate-ammonia ligase [Source:HGNC Symbol;Acc:HGNC:4341]
ENSSSCG00000008987	-	2082.2	8010.85	-1.9438	1.4893e-13	1.5587e-11
ENSSSCG00000030325	C1QTNF6	1369.6	126.315	3.4421	1.5128e-13	1.5728e-11	complement C1q tumor necrosis factor-related protein 6 precursor [Source:RefSeq peptide;Acc:NP_001136302]
ENSSSCG00000013375	MYOD1	2497.08	656.416	1.9276	1.8474e-13	1.9081e-11	myoblast determination protein 1 [Source:RefSeq peptide;Acc:NP_001002824]
ENSSSCG00000004017	-	8.48404	116.698	-3.7805	2.0802e-13	2.1284e-11
ENSSSCG00000037399	-	101.955	483.647	-2.2454	2.0878e-13	2.1284e-11
ENSSSCG00000033185	PPP2R3A	1263.18	291.368	2.1164	2.2077e-13	2.236e-11	protein phosphatase 2 regulatory subunit B''alpha [Source:HGNC Symbol;Acc:HGNC:9307]
ENSSSCG00000038255	ART1	661.915	2318.7	-1.8085	2.3604e-13	2.3754e-11	ADP-ribosyltransferase 1 [Source:HGNC Symbol;Acc:HGNC:723]
ENSSSCG00000023539	MBOAT2	179.245	20.4973	3.1484	3.2565e-13	3.2563e-11	membrane bound O-acyltransferase domain containing 2 [Source:HGNC Symbol;Acc:HGNC:25193]
ENSSSCG00000012963	SART1	1566.74	6478.03	-2.0477	3.3155e-13	3.2943e-11	SART1, U4/U6.U5 tri-snRNP-associated protein 1 [Source:HGNC Symbol;Acc:HGNC:10538]
ENSSSCG00000017884	TEKT1	8.62954	256.713	-4.8819	3.4343e-13	3.3909e-11	tektin 1 [Source:HGNC Symbol;Acc:HGNC:15534]
ENSSSCG00000015211	PKNOX2	985.677	3738.56	-1.9234	3.8122e-13	3.7405e-11	PBX/knotted 1 homeobox 2 [Source:HGNC Symbol;Acc:HGNC:16714]
Novel01051	--	123.319	3.29336	5.2491	4.035e-13	3.9345e-11	--
ENSSSCG00000002032	SLC7A8	203.833	2861.14	-3.8111	4.1713e-13	4.0364e-11	solute carrier family 7 member 8 [Source:HGNC Symbol;Acc:HGNC:11066]
ENSSSCG00000016020	DUSP19	241.215	40.8708	2.5608	4.191e-13	4.0364e-11	dual specificity phosphatase 19 [Source:HGNC Symbol;Acc:HGNC:18894]
ENSSSCG00000040151	SMIM3	165.443	1199.72	-2.8579	4.3764e-13	4.1893e-11	small integral membrane protein 3 [Source:HGNC Symbol;Acc:HGNC:30248]
ENSSSCG00000009432	DGKD	918.756	6888.13	-2.9064	4.5698e-13	4.3479e-11	diacylglycerol kinase delta [Source:HGNC Symbol;Acc:HGNC:2851]
ENSSSCG00000001487	KLHL31	8606.12	2504.98	1.7806	5.1382e-13	4.8358e-11	kelch like family member 31 [Source:HGNC Symbol;Acc:HGNC:21353]
ENSSSCG00000005762	KCNT1	46.3537	516.816	-3.4749	5.1724e-13	4.8358e-11	potassium sodium-activated channel subfamily T member 1 [Source:HGNC Symbol;Acc:HGNC:18865]
Novel00662	-	3.04712	144.631	-5.5658	5.1749e-13	4.8358e-11	-
ENSSSCG00000030113	SHISA2	10301.7	1407.63	2.8719	5.5712e-13	5.1752e-11	shisa family member 2 [Source:HGNC Symbol;Acc:HGNC:20366]
ENSSSCG00000010258	AIFM2	216.449	1888.62	-3.1257	5.7232e-13	5.2648e-11	apoptosis inducing factor, mitochondria associated 2 [Source:HGNC Symbol;Acc:HGNC:21411]
ENSSSCG00000010494	SORBS1	595.929	2676.14	-2.167	5.7347e-13	5.2648e-11	sorbin and SH3 domain containing 1 [Source:HGNC Symbol;Acc:HGNC:14565]
ENSSSCG00000030469	-	73.2129	2.21972	5.0349	5.9284e-13	5.411e-11
ENSSSCG00000015961	CDCA7	125.333	9.52186	3.6759	6.0584e-13	5.4977e-11	cell division cycle associated 7 [Source:HGNC Symbol;Acc:HGNC:14628]
ENSSSCG00000038051	ZNFX1-AS1_2	123.311	1017.64	-3.0441	6.135e-13	5.5353e-11	ZNFX1 antisense RNA 1 conserved region 2 [Source:RFAM;Acc:RF02216]
ENSSSCG00000036049	PEG10	1458.88	192.921	2.9199	6.3376e-13	5.6853e-11	Sus scrofa paternally expressed 10 (PEG10), transcript variant 2, mRNA. [Source:RefSeq mRNA;Acc:NM_001127224]
ENSSSCG00000029156	ZNF865	928.676	3175.18	-1.7735	6.938e-13	6.1537e-11	zinc finger protein 865 [Source:HGNC Symbol;Acc:HGNC:38705]
ENSSSCG00000032028	EIF4B	4893.54	17741.2	-1.8582	6.9132e-13	6.1537e-11	eukaryotic translation initiation factor 4B [Source:HGNC Symbol;Acc:HGNC:3285]
ENSSSCG00000015931	BBS5	62.6087	298.838	-2.2571	8.844e-13	7.7815e-11	Bardet-Biedl syndrome 5 [Source:HGNC Symbol;Acc:HGNC:970]
ENSSSCG00000036796	VWA7	35.8935	436.166	-3.5999	8.8724e-13	7.7815e-11	Sus scrofa von Willebrand factor A domain containing 7 (VWA7), mRNA. [Source:RefSeq mRNA;Acc:NM_001195327]
ENSSSCG00000004291	NT5E	296.442	46.7342	2.6725	9.0967e-13	7.9339e-11	5'-nucleotidase ecto [Source:HGNC Symbol;Acc:HGNC:8021]
Novel00441	-	3.8664	154.726	-5.2831	9.5073e-13	8.2462e-11	-
ENSSSCG00000023176	TROAP	77.2739	3.54868	4.4543	9.6132e-13	8.2922e-11	trophinin associated protein [Source:HGNC Symbol;Acc:HGNC:12327]
ENSSSCG00000015135	SORL1	254.53	33.6948	2.9079	9.8154e-13	8.4204e-11	sortilin related receptor 1 [Source:HGNC Symbol;Acc:HGNC:11185]
ENSSSCG00000030076	SLC6A13	366.365	16.7386	4.4304	1.022e-12	8.7198e-11	solute carrier family 6 member 13 [Source:HGNC Symbol;Acc:HGNC:11046]
ENSSSCG00000012584	CAPN6	2119.67	411.091	2.3679	1.057e-12	8.9698e-11	calpain 6 [Source:HGNC Symbol;Acc:HGNC:1483]
Novel00630	-	121.646	4.16974	4.9244	1.0647e-12	8.9866e-11	-
ENSSSCG00000008624	LPIN1	1886.7	8499.19	-2.1715	1.1715e-12	9.8348e-11	lipin 1 [Source:HGNC Symbol;Acc:HGNC:13345]
ENSSSCG00000009361	POSTN	3161.85	239.243	3.7261	1.668e-12	1.3863e-10	periostin [Source:HGNC Symbol;Acc:HGNC:16953]
Novel01150	--	5791.41	639.625	3.179	1.669e-12	1.3863e-10	--
ENSSSCG00000011309	KIF15	72.1694	2.0437	5.212	1.7392e-12	1.437e-10	kinesin family member 15 [Source:HGNC Symbol;Acc:HGNC:17273]
Novel01182	--	0	89.4002	-8.8878	1.8654e-12	1.5333e-10	--
ENSSSCG00000038969	DMPK	21432.7	3450.52	2.635	1.888e-12	1.5438e-10	DM1 protein kinase [Source:HGNC Symbol;Acc:HGNC:2933]
ENSSSCG00000025966	EIF4H	4808.22	15699.9	-1.7072	2.0139e-12	1.6381e-10	Sus scrofa eukaryotic translation initiation factor 4H (EIF4H), transcript variant 1, mRNA. [Source:RefSeq mRNA;Acc:NM_001243447]
ENSSSCG00000032503	-	1.34726	136.601	-6.6482	2.3223e-12	1.8793e-10
ENSSSCG00000017422	FKBP10	1547.73	268.272	2.5301	2.4931e-12	2.0071e-10	FK506 binding protein 10 [Source:HGNC Symbol;Acc:HGNC:18169]
ENSSSCG00000006475	IQGAP3	122.497	18.8253	2.7016	2.7775e-12	2.2134e-10	IQ motif containing GTPase activating protein 3 [Source:HGNC Symbol;Acc:HGNC:20669]
ENSSSCG00000034858	RAP1GAP2	265.337	31.9655	3.0668	2.7636e-12	2.2134e-10	RAP1 GTPase activating protein 2 [Source:HGNC Symbol;Acc:HGNC:29176]
ENSSSCG00000012960	CST6	212.764	3115.51	-3.8712	2.8528e-12	2.2619e-10	cystatin E/M [Source:HGNC Symbol;Acc:HGNC:2478]
ENSSSCG00000035998	-	628.337	84.4865	2.8908	3.0721e-12	2.4236e-10
ENSSSCG00000012290	WDR45	1392.51	6268.35	-2.1704	3.1659e-12	2.4851e-10	WD repeat domain 45 [Source:HGNC Symbol;Acc:HGNC:28912]
ENSSSCG00000037120	TK1	448.342	65.2574	2.7711	3.2168e-12	2.5117e-10	thymidine kinase 1 [Source:HGNC Symbol;Acc:HGNC:11830]
ENSSSCG00000040727	ASPSCR1	508.954	2150.95	-2.0796	3.2318e-12	2.5117e-10	ASPSCR1, UBX domain containing tether for SLC2A4 [Source:HGNC Symbol;Acc:HGNC:13825]
ENSSSCG00000003377	ACOT7	245.882	13.1476	4.217	3.6587e-12	2.8295e-10	acyl-CoA thioesterase 7 [Source:HGNC Symbol;Acc:HGNC:24157]
ENSSSCG00000016323	COPS8	2084.21	7300.25	-1.8085	3.7336e-12	2.8592e-10	COP9 signalosome subunit 8 [Source:HGNC Symbol;Acc:HGNC:24335]
ENSSSCG00000021200	HDAC8	73.7092	421.129	-2.5123	3.7257e-12	2.8592e-10	histone deacetylase 8 [Source:HGNC Symbol;Acc:HGNC:13315]
ENSSSCG00000022149	RMI2	97.1536	8.88574	3.4695	3.7972e-12	2.8938e-10	RecQ mediated genome instability 2 [Source:HGNC Symbol;Acc:HGNC:28349]
ENSSSCG00000011664	RBP1	101.459	9.04737	3.5183	3.8711e-12	2.9358e-10	retinol binding protein 1 [Source:HGNC Symbol;Acc:HGNC:9919]
ENSSSCG00000001914	LOXL1	696.758	103.72	2.7526	4.182e-12	3.1564e-10	lysyl oxidase like 1 [Source:HGNC Symbol;Acc:HGNC:6665]
ENSSSCG00000035805	DLK1	2165.17	217.512	3.3177	4.2807e-12	3.2154e-10	delta like non-canonical Notch ligand 1 [Source:HGNC Symbol;Acc:HGNC:2907]
ENSSSCG00000025430	DTX2	304.29	1057.13	-1.7964	4.3663e-12	3.2641e-10	deltex E3 ubiquitin ligase 2 [Source:HGNC Symbol;Acc:HGNC:15973]
ENSSSCG00000029509	KIF22	425.982	88.3869	2.2723	4.4451e-12	3.3073e-10	kinesin-like protein KIF22 [Source:RefSeq peptide;Acc:NP_001229948]
ENSSSCG00000036114	-	480.906	1867.28	-1.9572	4.4701e-12	3.3102e-10
ENSSSCG00000000734	-	542.769	110.064	2.3025	5.6631e-12	4.1649e-10
ENSSSCG00000033413	NRTN	47.812	313.969	-2.71	5.6774e-12	4.1649e-10	neurturin [Source:HGNC Symbol;Acc:HGNC:8007]
ENSSSCG00000013351	NAV2	360.233	45.2514	2.9914	5.7552e-12	4.2024e-10	neuron navigator 2 [Source:HGNC Symbol;Acc:HGNC:15997]
ENSSSCG00000009134	EGF	2605.12	262.985	3.3098	6.1521e-12	4.4714e-10	epidermal growth factor [Source:HGNC Symbol;Acc:HGNC:3229]
ENSSSCG00000012667	IGSF1	448.137	71.3267	2.6535	6.3852e-12	4.6194e-10	immunoglobulin superfamily member 1 [Source:HGNC Symbol;Acc:HGNC:5948]
ENSSSCG00000034913	-	142.541	22.2977	2.6753	6.4708e-12	4.6599e-10
ENSSSCG00000003468	PLEKHM2	7473.96	28192.9	-1.9154	6.5305e-12	4.6814e-10	pleckstrin homology and RUN domain containing M2 [Source:HGNC Symbol;Acc:HGNC:29131]
ENSSSCG00000013511	HDGFL2	748.291	2831.9	-1.92	7.575e-12	5.4034e-10	HDGF like 2 [Source:HGNC Symbol;Acc:HGNC:14680]
ENSSSCG00000022162	RAB11FIP5	163.488	626.391	-1.9383	7.6066e-12	5.4034e-10	RAB11 family interacting protein 5 [Source:HGNC Symbol;Acc:HGNC:24845]
ENSSSCG00000014994	PDGFD	576.015	129.776	2.1535	8.2231e-12	5.8151e-10	platelet derived growth factor D [Source:HGNC Symbol;Acc:HGNC:30620]
ENSSSCG00000000217	-	213.731	32.2538	2.7405	9.1314e-12	6.4284e-10
ENSSSCG00000037847	MOB2	1055.08	4600.2	-2.1243	9.3825e-12	6.5757e-10	MOB kinase activator 2 [Source:HGNC Symbol;Acc:HGNC:24904]
ENSSSCG00000005056	DLGAP5	80.3015	7.8121	3.376	9.6571e-12	6.7381e-10	DLG associated protein 5 [Source:HGNC Symbol;Acc:HGNC:16864]
ENSSSCG00000026554	FAM213B	15602.4	2850.84	2.4525	9.7776e-12	6.792e-10	Prostamide/prostaglandin F synthase [Source:UniProtKB/Swiss-Prot;Acc:A9CQL8]
ENSSSCG00000006016	EIF3H	3461.07	11401.7	-1.7199	1.0459e-11	7.2335e-10	eukaryotic translation initiation factor 3 subunit H [Source:HGNC Symbol;Acc:HGNC:3273]
ENSSSCG00000003093	SYMPK	696.409	2588.18	-1.8941	1.1347e-11	7.8129e-10	symplekin [Source:HGNC Symbol;Acc:HGNC:22935]
ENSSSCG00000007748	PSPH	339.246	15.2639	4.4879	1.1464e-11	7.8594e-10	phosphoserine phosphatase [Source:HGNC Symbol;Acc:HGNC:9577]
ENSSSCG00000007735	RABGEF1	402.407	1509.45	-1.9076	1.2211e-11	8.2987e-10	RAB guanine nucleotide exchange factor 1 [Source:HGNC Symbol;Acc:HGNC:17676]
ENSSSCG00000039842	ZSCAN25	115.336	509.464	-2.1447	1.2186e-11	8.2987e-10	zinc finger and SCAN domain containing 25 [Source:HGNC Symbol;Acc:HGNC:21961]
ENSSSCG00000028031	HDAC11	285.584	1115.21	-1.9654	1.2395e-11	8.3876e-10	histone deacetylase 11 [Source:HGNC Symbol;Acc:HGNC:19086]
ENSSSCG00000000950	E2F7	64.7926	3.28729	4.3285	1.2462e-11	8.3967e-10	E2F transcription factor 7 [Source:HGNC Symbol;Acc:HGNC:23820]
ENSSSCG00000039546	KNTC1	67.503	3.09914	4.5163	1.2655e-11	8.4903e-10	kinetochore associated 1 [Source:HGNC Symbol;Acc:HGNC:17255]
ENSSSCG00000020873	SYNGR1	1090.54	4252.86	-1.9633	1.3174e-11	8.8009e-10	synaptogyrin 1 [Source:HGNC Symbol;Acc:HGNC:11498]
ENSSSCG00000003461	RSC1A1	924.102	3511.67	-1.9257	1.3848e-11	9.212e-10	regulatory solute carrier protein family 1 member 1 [Source:RefSeq peptide;Acc:NP_998958]
ENSSSCG00000012669	ARHGAP36	1375.22	139.835	3.2936	1.4162e-11	9.3812e-10	Rho GTPase activating protein 36 [Source:HGNC Symbol;Acc:HGNC:26388]
ENSSSCG00000011325	MYL3	26288.1	4736.04	2.4725	1.5325e-11	1.0109e-09	myosin light chain 3 [Source:RefSeq peptide;Acc:NP_001265702]
ENSSSCG00000039854	-	160.656	949.31	-2.563	1.5578e-11	1.0233e-09
ENSSSCG00000000645	GABARAPL1	814.572	5121.47	-2.6524	1.7426e-11	1.1399e-09	Sus scrofa GABA(A) receptor-associated protein like 1 (GABARAPL1), mRNA. [Source:RefSeq mRNA;Acc:NM_001190287]
ENSSSCG00000037015	SESN3	428.004	69.2309	2.6354	1.766e-11	1.1504e-09	sestrin 3 [Source:HGNC Symbol;Acc:HGNC:23060]
ENSSSCG00000013582	XAB2	286.884	1139.26	-1.9891	1.7888e-11	1.1604e-09	XPA binding protein 2 [Source:HGNC Symbol;Acc:HGNC:14089]
ENSSSCG00000002852	PLEKHF1	1085.96	5712.71	-2.3951	1.7995e-11	1.1626e-09	pleckstrin homology and FYVE domain containing 1 [Source:HGNC Symbol;Acc:HGNC:20764]
ENSSSCG00000003085	CLPTM1	1016.51	3358.63	-1.7243	1.936e-11	1.2457e-09	CLPTM1, transmembrane protein [Source:HGNC Symbol;Acc:HGNC:2087]
ENSSSCG00000005623	ST6GALNAC6	274.085	1389.75	-2.3409	2.1142e-11	1.3547e-09	ST6 N-acetylgalactosaminide alpha-2,6-sialyltransferase 6 [Source:HGNC Symbol;Acc:HGNC:23364]
ENSSSCG00000037794	-	67.5356	2.58086	4.604	2.3456e-11	1.4969e-09	NA
ENSSSCG00000012408	NHSL2	127.241	19.2408	2.743	2.3974e-11	1.5238e-09	NHS like 2 [Source:HGNC Symbol;Acc:HGNC:33737]
ENSSSCG00000010214	-	103.684	0.620276	7.3452	2.4212e-11	1.5327e-09	cyclin-dependent kinase 1 [Source:RefSeq peptide;Acc:NP_001152776]
ENSSSCG00000026087	GKAP1	173.286	608.028	-1.8106	2.5765e-11	1.6245e-09	G kinase anchoring protein 1 [Source:HGNC Symbol;Acc:HGNC:17496]
ENSSSCG00000000916	LUM	2866.06	407.099	2.8168	2.5961e-11	1.6303e-09	lumican precursor [Source:RefSeq peptide;Acc:NP_001230268]
ENSSSCG00000025138	ZNF579	709.681	3010.83	-2.0848	2.7176e-11	1.6997e-09	zinc finger protein 579 [Source:HGNC Symbol;Acc:HGNC:26646]
ENSSSCG00000006333	NUF2	66.2664	5.33021	3.6192	3.4008e-11	2.1186e-09	NUF2, NDC80 kinetochore complex component [Source:HGNC Symbol;Acc:HGNC:14621]
Novel00171	-	2.82201	89.2292	-5.0169	3.7597e-11	2.333e-09	-
ENSSSCG00000007800	2020-09-01	1972.98	236.749	3.0593	3.8208e-11	2.3616e-09	septin 1 [Source:HGNC Symbol;Acc:HGNC:2879]
Novel01230	--	0	73.2311	-8.5982	3.8937e-11	2.3971e-09	--
ENSSSCG00000000683	CDCA3	80.4308	5.50015	3.8368	3.9585e-11	2.4275e-09	cell division cycle associated 3 [Source:HGNC Symbol;Acc:HGNC:14624]
ENSSSCG00000003876	CDKN2C	508.141	105.952	2.257	4.1659e-11	2.5389e-09	cyclin dependent kinase inhibitor 2C [Source:HGNC Symbol;Acc:HGNC:1789]
Novel00291	-	0.962635	100.769	-6.6404	4.1725e-11	2.5389e-09	-
ENSSSCG00000018790	ssc-mir-133a-1	274.183	8.95369	4.9604	4.3202e-11	2.6085e-09	ssc-mir-133a-1 [Source:miRBase;Acc:MI0010681]
ENSSSCG00000024661	ZNF524	906.46	2887.73	-1.6715	4.3103e-11	2.6085e-09	zinc finger protein 524 [Source:HGNC Symbol;Acc:HGNC:28322]
ENSSSCG00000030378	LIMK1	385.093	4704.09	-3.6107	4.3847e-11	2.6374e-09	LIM domain kinase 1 [Source:HGNC Symbol;Acc:HGNC:6613]
ENSSSCG00000007160	DDRGK1	1142.34	3791.3	-1.7308	4.6249e-11	2.7712e-09	DDRGK domain-containing protein 1 [Source:RefSeq peptide;Acc:NP_001177141]
ENSSSCG00000038006	SLC25A33	101.029	1228.41	-3.6051	5.5294e-11	3.3006e-09	solute carrier family 25 member 33 [Source:HGNC Symbol;Acc:HGNC:29681]
ENSSSCG00000008557	EMILIN1	1502.69	482.708	1.6389	5.7912e-11	3.4438e-09	elastin microfibril interfacer 1 [Source:HGNC Symbol;Acc:HGNC:19880]
ENSSSCG00000013768	MISP3	300.147	1345.29	-2.1638	6.3322e-11	3.7513e-09	MISP family member 3 [Source:HGNC Symbol;Acc:HGNC:26963]
ENSSSCG00000039094	PLEC	10520.2	34655.2	-1.7199	6.3678e-11	3.7582e-09	plectin [Source:HGNC Symbol;Acc:HGNC:9069]
ENSSSCG00000024388	BNIP3	3052.55	21361.5	-2.8069	6.4554e-11	3.7957e-09	BCL2 interacting protein 3 [Source:HGNC Symbol;Acc:HGNC:1084]
ENSSSCG00000037762	TBX1	81.711	489.872	-2.5843	6.7345e-11	3.945e-09	T-box 1 [Source:HGNC Symbol;Acc:HGNC:11592]
ENSSSCG00000040166	FLRT2	198.901	45.4249	2.1359	6.9575e-11	4.0605e-09	fibronectin leucine rich transmembrane protein 2 [Source:HGNC Symbol;Acc:HGNC:3761]
ENSSSCG00000000749	SLC6A12	169.798	3.73459	5.5409	7.2633e-11	4.1921e-09	solute carrier family 6 member 12 [Source:HGNC Symbol;Acc:HGNC:11045]
ENSSSCG00000014136	VCAN	445.114	96.6957	2.2061	7.2218e-11	4.1921e-09	versican [Source:HGNC Symbol;Acc:HGNC:2464]
ENSSSCG00000021654	ZNF641	322.487	1052.09	-1.7055	7.2473e-11	4.1921e-09	zinc finger protein 641 [Source:HGNC Symbol;Acc:HGNC:31834]
Novel00493	-	80.5318	1.33199	5.9625	7.4788e-11	4.3007e-09	PF00240:Ubiquitin family
ENSSSCG00000028033	SECISBP2	366.585	1245.42	-1.7647	7.5093e-11	4.3025e-09	SECIS binding protein 2 [Source:HGNC Symbol;Acc:HGNC:30972]
ENSSSCG00000000084	ATF4	8633.14	41818.8	-2.2762	7.58e-11	4.3272e-09	activating transcription factor 4 [Source:HGNC Symbol;Acc:HGNC:786]
ENSSSCG00000015557	NMNAT2	83.4789	338.43	-2.0171	7.9633e-11	4.5295e-09	nicotinamide nucleotide adenylyltransferase 2 [Source:HGNC Symbol;Acc:HGNC:16789]
ENSSSCG00000008747	NCAPG	56.26	0	8.3038	8.0763e-11	4.5772e-09	non-SMC condensin I complex subunit G [Source:HGNC Symbol;Acc:HGNC:24304]
ENSSSCG00000037890	ZNF853	207.252	887.332	-2.0983	9.2977e-11	5.2505e-09	zinc finger protein 853 [Source:HGNC Symbol;Acc:HGNC:21767]
ENSSSCG00000007027	SLC20A2	1546.8	350.137	2.1414	9.3925e-11	5.2662e-09	solute carrier family 20 member 2 [Source:HGNC Symbol;Acc:HGNC:10947]
ENSSSCG00000036570	CTXN3	292.189	2573.91	-3.1382	9.3752e-11	5.2662e-09	cortexin 3 [Source:HGNC Symbol;Acc:HGNC:31110]
ENSSSCG00000040182	RHBDD2	283.504	1021.02	-1.8485	9.8166e-11	5.4844e-09	rhomboid domain containing 2 [Source:HGNC Symbol;Acc:HGNC:23082]
ENSSSCG00000024692	RRBP1	1003.59	297.548	1.7533	1.0222e-10	5.6906e-09	ribosome binding protein 1 [Source:HGNC Symbol;Acc:HGNC:10448]
ENSSSCG00000015402	CACNA2D1	8080.43	1915.72	2.0768	1.0294e-10	5.7106e-09	calcium voltage-gated channel auxiliary subunit alpha2delta 1 [Source:HGNC Symbol;Acc:HGNC:1399]
ENSSSCG00000014128	CKMT2	26011	5857.49	2.1507	1.158e-10	6.401e-09	creatine kinase, mitochondrial 2 [Source:HGNC Symbol;Acc:HGNC:1996]
ENSSSCG00000022301	EIF4EBP1	5231.9	22100.8	-2.0786	1.1712e-10	6.4364e-09	eukaryotic translation initiation factor 4E-binding protein 1 [Source:RefSeq peptide;Acc:NP_001231154]
ENSSSCG00000027466	PCOLCE	6224.38	1133.94	2.4571	1.1726e-10	6.4364e-09	procollagen C-endopeptidase enhancer [Source:HGNC Symbol;Acc:HGNC:8738]
ENSSSCG00000002664	GSE1	485.486	2034.93	-2.0677	1.2412e-10	6.763e-09	Gse1 coiled-coil protein [Source:HGNC Symbol;Acc:HGNC:28979]
ENSSSCG00000034742	MECP2	572.299	2078.48	-1.8609	1.245e-10	6.763e-09	methyl-CpG binding protein 2 [Source:HGNC Symbol;Acc:HGNC:6990]
ENSSSCG00000036135	COL1A1	102781	12046	3.093	1.242e-10	6.763e-09	collagen type I alpha 1 chain [Source:HGNC Symbol;Acc:HGNC:2197]
ENSSSCG00000001596	-	177.739	1181.61	-2.7322	1.3011e-10	7.0432e-09
ENSSSCG00000013242	ACP2	534.143	1951.1	-1.8689	1.416e-10	7.6394e-09	lysosomal acid phosphatase precursor [Source:RefSeq peptide;Acc:NP_001231669]
ENSSSCG00000026038	DDX28	154.347	642.558	-2.0567	1.5417e-10	8.2889e-09	DEAD-box helicase 28 [Source:HGNC Symbol;Acc:HGNC:17330]
Novel00926	-	824.298	252.647	1.7046	1.557e-10	8.3422e-09	-
ENSSSCG00000005983	ATAD2	109.365	16.3329	2.7556	1.5829e-10	8.4523e-09	ATPase family, AAA domain containing 2 [Source:HGNC Symbol;Acc:HGNC:30123]
ENSSSCG00000029507	RASGEF1B	118.714	1181.77	-3.315	1.6882e-10	8.984e-09	RasGEF domain family member 1B [Source:HGNC Symbol;Acc:HGNC:24881]
ENSSSCG00000033082	HGS	1194.93	3863.4	-1.6929	1.6992e-10	9.0118e-09	hepatocyte growth factor-regulated tyrosine kinase substrate [Source:HGNC Symbol;Acc:HGNC:4897]
ENSSSCG00000015084	FXYD2	94.1401	12.5334	2.8979	2.0109e-10	1.0629e-08	FXYD domain containing ion transport regulator 2 [Source:HGNC Symbol;Acc:HGNC:4026]
ENSSSCG00000035521	KLHL38	870.724	3562.4	-2.0325	2.1264e-10	1.1202e-08	kelch like family member 38 [Source:HGNC Symbol;Acc:HGNC:34435]
ENSSSCG00000009123	CAMK2D	892.378	243.916	1.8737	2.2183e-10	1.1647e-08	calcium/calmodulin dependent protein kinase II delta [Source:HGNC Symbol;Acc:HGNC:1462]
ENSSSCG00000030284	TRNAU1AP	527.087	2839.71	-2.4295	2.3583e-10	1.2341e-08	tRNA selenocysteine 1 associated protein 1 [Source:HGNC Symbol;Acc:HGNC:30813]
ENSSSCG00000035059	MCM10	54.5581	2.57254	4.4123	2.3921e-10	1.2476e-08	minichromosome maintenance 10 replication initiation factor [Source:HGNC Symbol;Acc:HGNC:18043]
ENSSSCG00000009794	MLXIP	1446.51	4999.23	-1.789	2.5899e-10	1.3463e-08	MLX interacting protein [Source:HGNC Symbol;Acc:HGNC:17055]
ENSSSCG00000012026	ADAMTS1	478.141	126.255	1.9232	2.6014e-10	1.3478e-08	A disintegrin and metalloproteinase with thrombospondin motifs 1 precursor [Source:RefSeq peptide;Acc:NP_001138315]
ENSSSCG00000012508	-	333.562	55.7766	2.5835	2.6802e-10	1.3841e-08
ENSSSCG00000028855	GMPS	436.162	1342.17	-1.6217	2.8394e-10	1.4615e-08	guanine monophosphate synthase [Source:HGNC Symbol;Acc:HGNC:4378]
ENSSSCG00000002640	DEF8	689.527	3454.32	-2.3248	2.8619e-10	1.4682e-08	differentially expressed in FDCP 8 homolog [Source:HGNC Symbol;Acc:HGNC:25969]
Novel01277	--	93.4133	7.3656	3.6935	2.8898e-10	1.4778e-08	--
ENSSSCG00000016835	SKP2	157.319	29.4699	2.426	2.9461e-10	1.5017e-08	S-phase kinase-associated protein 2 [Source:RefSeq peptide;Acc:NP_001165226]
ENSSSCG00000009283	TNFRSF19	231.919	26.9352	3.1071	3.3506e-10	1.7023e-08	TNF receptor superfamily member 19 [Source:HGNC Symbol;Acc:HGNC:11915]
ENSSSCG00000036746	RASL10B	128.881	970.227	-2.9121	3.5726e-10	1.8092e-08	RAS like family 10 member B [Source:HGNC Symbol;Acc:HGNC:30295]
ENSSSCG00000005654	SPTAN1	4017.17	1425.95	1.4944	3.7038e-10	1.8696e-08	spectrin alpha, non-erythrocytic 1 [Source:HGNC Symbol;Acc:HGNC:11273]
ENSSSCG00000029119	PRPF6	1728.25	5721.56	-1.7271	3.7831e-10	1.9036e-08	pre-mRNA processing factor 6 [Source:HGNC Symbol;Acc:HGNC:15860]
ENSSSCG00000017238	TTYH2	851.203	225.654	1.915	3.8519e-10	1.932e-08	tweety family member 2 [Source:HGNC Symbol;Acc:HGNC:13877]
ENSSSCG00000039607	EXOC3	880.203	2573.32	-1.5478	3.9351e-10	1.9674e-08	exocyst complex component 3 [Source:HGNC Symbol;Acc:HGNC:30378]
ENSSSCG00000003413	MTOR	745.015	2574.83	-1.7896	4.2219e-10	2.1041e-08	mechanistic target of rapamycin kinase [Source:HGNC Symbol;Acc:HGNC:3942]
ENSSSCG00000000152	RBFOX2	2883.92	902.699	1.6754	4.3874e-10	2.1797e-08	RNA binding fox-1 homolog 2 [Source:HGNC Symbol;Acc:HGNC:9906]
ENSSSCG00000034217	SKA2	282.273	65.1881	2.1186	4.4853e-10	2.2213e-08	spindle and kinetochore associated complex subunit 2 [Source:HGNC Symbol;Acc:HGNC:28006]
ENSSSCG00000004419	MFSD4B	421.76	1792.54	-2.0876	4.5743e-10	2.2582e-08	major facilitator superfamily domain containing 4B [Source:HGNC Symbol;Acc:HGNC:21053]
ENSSSCG00000008765	-	99.1405	10.1912	3.3142	4.7868e-10	2.3557e-08
ENSSSCG00000010433	SGMS1	273.878	1368.36	-2.321	4.8715e-10	2.3899e-08	sphingomyelin synthase 1 [Source:HGNC Symbol;Acc:HGNC:29799]
ENSSSCG00000014217	FEM1C	1218.71	426.997	1.5137	5.0075e-10	2.449e-08	fem-1 homolog C [Source:HGNC Symbol;Acc:HGNC:16933]
ENSSSCG00000039731	-	1859.64	444.179	2.0654	5.0863e-10	2.4798e-08	glutaredoxin-1 [Source:RefSeq peptide;Acc:NP_999398]
ENSSSCG00000017255	ABCA5	229.865	702.614	-1.6122	5.5296e-10	2.6876e-08	ATP binding cassette subfamily A member 5 [Source:HGNC Symbol;Acc:HGNC:35]
ENSSSCG00000015326	COL1A2	54307.5	5951.5	3.1899	5.7236e-10	2.7733e-08	Sus scrofa collagen type I alpha 2 chain (COL1A2), mRNA. [Source:RefSeq mRNA;Acc:NM_001243655]
ENSSSCG00000006872	AGL	10376.9	2392.04	2.1171	5.8691e-10	2.835e-08	amylo-alpha-1, 6-glucosidase, 4-alpha-glucanotransferase [Source:HGNC Symbol;Acc:HGNC:321]
ENSSSCG00000004969	-	143.441	23.6169	2.6179	6.2582e-10	3.0137e-08
ENSSSCG00000023110	UBXN1	939.725	3269.79	-1.7988	6.5747e-10	3.1565e-08	UBX domain protein 1 [Source:HGNC Symbol;Acc:HGNC:18402]
ENSSSCG00000014834	UCP3	1113.87	6254.65	-2.4892	7.0815e-10	3.3894e-08	mitochondrial uncoupling protein 3 [Source:RefSeq peptide;Acc:NP_999214]
ENSSSCG00000028282	SLC1A4	199.458	32.6053	2.6096	7.155e-10	3.4142e-08	solute carrier family 1 member 4 [Source:HGNC Symbol;Acc:HGNC:10942]
ENSSSCG00000000972	TUBGCP6	1022.06	2949.42	-1.5289	7.4081e-10	3.5242e-08	tubulin gamma complex associated protein 6 [Source:HGNC Symbol;Acc:HGNC:18127]
ENSSSCG00000013919	HOMER3	456.569	1987.53	-2.122	7.466e-10	3.5411e-08	homer scaffolding protein 3 [Source:HGNC Symbol;Acc:HGNC:17514]
ENSSSCG00000015618	LAMB3	420.191	52.2142	3.0089	7.5561e-10	3.573e-08	laminin subunit beta 3 [Source:HGNC Symbol;Acc:HGNC:6490]
ENSSSCG00000033456	GPR157	400.505	4336.47	-3.4366	7.5965e-10	3.5813e-08	G protein-coupled receptor 157 [Source:HGNC Symbol;Acc:HGNC:23687]
ENSSSCG00000008072	ASPN	764.281	112.396	2.7696	7.6622e-10	3.5879e-08	asporin [Source:HGNC Symbol;Acc:HGNC:14872]
ENSSSCG00000015379	-	123.038	21.1395	2.541	7.642e-10	3.5879e-08
ENSSSCG00000032946	HMGN5	83.5511	6.32072	3.6857	7.6791e-10	3.5879e-08	high mobility group nucleosome binding domain 5 [Source:HGNC Symbol;Acc:HGNC:8013]
ENSSSCG00000006033	EIF3E	2320.39	6383.16	-1.4598	7.8106e-10	3.6385e-08	eukaryotic translation initiation factor 3 subunit E [Source:HGNC Symbol;Acc:HGNC:3277]
ENSSSCG00000009614	FAM160B2	1077.08	3676.73	-1.7711	7.8565e-10	3.6491e-08	family with sequence similarity 160 member B2 [Source:HGNC Symbol;Acc:HGNC:16492]
ENSSSCG00000003506	PINK1	6050.38	20054.2	-1.7288	7.9302e-10	3.6725e-08	PTEN induced putative kinase 1 [Source:HGNC Symbol;Acc:HGNC:14581]
ENSSSCG00000015985	HOXD3	159.533	30.5223	2.3957	8.0376e-10	3.7112e-08	homeobox D3 [Source:HGNC Symbol;Acc:HGNC:5137]
ENSSSCG00000021418	LSS	1021.03	227.335	2.1644	8.0649e-10	3.7129e-08	lanosterol synthase [Source:HGNC Symbol;Acc:HGNC:6708]
ENSSSCG00000014256	FBN2	259.696	35.7347	2.8743	8.3048e-10	3.8122e-08	fibrillin 2 [Source:HGNC Symbol;Acc:HGNC:3604]
ENSSSCG00000032657	RPL3L	8253.15	23216.6	-1.4921	8.4947e-10	3.888e-08	ribosomal protein L3 like [Source:HGNC Symbol;Acc:HGNC:10351]
ENSSSCG00000000802	NELL2	19.3741	338.886	-4.1275	8.5662e-10	3.9093e-08	neural EGFL like 2 [Source:HGNC Symbol;Acc:HGNC:7751]
ENSSSCG00000038869	APLNR	1033.86	111.09	3.2217	8.7003e-10	3.959e-08	apelin receptor [Source:HGNC Symbol;Acc:HGNC:339]
Novel00862	-	66.1337	1.33727	5.4412	8.7718e-10	3.98e-08	-
ENSSSCG00000031733	AKAP12	342.045	79.6419	2.1059	8.8415e-10	4.0001e-08	A-kinase anchoring protein 12 [Source:HGNC Symbol;Acc:HGNC:370]
ENSSSCG00000037575	FKBP14	107.75	13.8578	2.9731	9.0569e-10	4.0858e-08	Sus scrofa FK506 binding protein 14 (FKBP14), mRNA. [Source:RefSeq mRNA;Acc:NM_001244527]
ENSSSCG00000035037	-	298.588	2892.62	-3.276	9.4785e-10	4.2637e-08
ENSSSCG00000013380	-	145.95	22.9083	2.6848	9.521e-10	4.2706e-08
ENSSSCG00000002389	VASH1	632.32	119.103	2.4129	1.0174e-09	4.5406e-08	vasohibin 1 [Source:HGNC Symbol;Acc:HGNC:19964]
ENSSSCG00000007170	CPXM1	489.053	55.4426	3.1488	1.0181e-09	4.5406e-08	carboxypeptidase X, M14 family member 1 [Source:HGNC Symbol;Acc:HGNC:15771]
ENSSSCG00000040208	PAG1	201.975	30.2097	2.7512	1.0223e-09	4.5463e-08	phosphoprotein membrane anchor with glycosphingolipid microdomains 1 [Source:HGNC Symbol;Acc:HGNC:30043]
ENSSSCG00000013467	SGTA	1563.89	4521.46	-1.5318	1.032e-09	4.5769e-08	small glutamine rich tetratricopeptide repeat containing alpha [Source:HGNC Symbol;Acc:HGNC:10819]
ENSSSCG00000028635	-	121.984	420.513	-1.785	1.0642e-09	4.7061e-08
ENSSSCG00000008806	YIPF7	626.93	161.415	1.9574	1.0931e-09	4.8203e-08	Yip1 domain family member 7 [Source:HGNC Symbol;Acc:HGNC:26825]
ENSSSCG00000011741	GOLIM4	628.804	135.279	2.2161	1.1031e-09	4.851e-08	golgi integral membrane protein 4 [Source:HGNC Symbol;Acc:HGNC:15448]
ENSSSCG00000015835	DUSP26	3737.06	23974.8	-2.6815	1.1587e-09	5.0809e-08	dual specificity phosphatase 26 [Source:HGNC Symbol;Acc:HGNC:28161]
ENSSSCG00000040411	CCDC69	1078.91	246.63	2.1293	1.1632e-09	5.0866e-08	coiled-coil domain containing 69 [Source:HGNC Symbol;Acc:HGNC:24487]
ENSSSCG00000010621	ADD3	603.168	163.245	1.8868	1.1676e-09	5.0916e-08	adducin 3 [Source:HGNC Symbol;Acc:HGNC:245]
ENSSSCG00000007019	GPAT4	1865.85	9611.49	-2.365	1.2486e-09	5.4284e-08	glycerol-3-phosphate acyltransferase 6 [Source:RefSeq peptide;Acc:NP_001138491]
ENSSSCG00000016367	RNPEPL1	1936.82	5257.49	-1.4407	1.2517e-09	5.4284e-08	arginyl aminopeptidase like 1 [Source:HGNC Symbol;Acc:HGNC:10079]
ENSSSCG00000029300	ALKBH4	193.272	764.675	-1.9837	1.3123e-09	5.6612e-08	alkB homolog 4, lysine demethylase [Source:HGNC Symbol;Acc:HGNC:21900]
Novel00614	-	85.4907	0.267454	7.944	1.3126e-09	5.6612e-08	PF08333:Protein of unknown function (DUF1725)
ENSSSCG00000037671	PACS2	3777.16	12143.5	-1.6848	1.3962e-09	6.0046e-08	phosphofurin acidic cluster sorting protein 2 [Source:HGNC Symbol;Acc:HGNC:23794]
Novel01275	--	360.884	30.7998	3.5447	1.3999e-09	6.0046e-08	--
ENSSSCG00000002635	SPIRE2	71.5883	434.041	-2.6022	1.4062e-09	6.0154e-08	spire type actin nucleation factor 2 [Source:HGNC Symbol;Acc:HGNC:30623]
ENSSSCG00000009112	SEC24D	304.004	64.4756	2.2395	1.4327e-09	6.1095e-08	SEC24 homolog D, COPII coat complex component [Source:HGNC Symbol;Acc:HGNC:10706]
ENSSSCG00000012572	COL4A5	253.964	60.9503	2.0565	1.436e-09	6.1095e-08	collagen type IV alpha 5 chain [Source:HGNC Symbol;Acc:HGNC:2207]
ENSSSCG00000008701	LRPAP1	609.405	2691.85	-2.1432	1.4584e-09	6.188e-08	alpha-2-macroglobulin receptor-associated protein precursor [Source:RefSeq peptide;Acc:NP_001106907]
ENSSSCG00000015604	NEK2	73.0235	0.705644	6.8206	1.5009e-09	6.351e-08	NIMA related kinase 2 [Source:HGNC Symbol;Acc:HGNC:7745]
ENSSSCG00000017101	ADCY2	883.159	2707.26	-1.6159	1.5101e-09	6.3727e-08	adenylate cyclase 2 [Source:HGNC Symbol;Acc:HGNC:233]
ENSSSCG00000010359	-	38071.1	9611.03	1.9859	1.5488e-09	6.5186e-08
ENSSSCG00000002849	-	70.8374	0.352822	7.6752	1.5839e-09	6.6188e-08
ENSSSCG00000005320	RGP1	231.18	739.041	-1.6768	1.5818e-09	6.6188e-08	RGP1 homolog, RAB6A GEF complex partner 1 [Source:HGNC Symbol;Acc:HGNC:21965]
ENSSSCG00000036026	SRARP	1.33109	54.8886	-5.3398	1.5852e-09	6.6188e-08	steroid receptor associated and regulated protein [Source:HGNC Symbol;Acc:HGNC:28339]
ENSSSCG00000003393	TMEM201	488.931	2805.2	-2.5202	1.6342e-09	6.8052e-08	transmembrane protein 201 [Source:HGNC Symbol;Acc:HGNC:33719]
ENSSSCG00000024088	TLN2	1914.36	7327.89	-1.9364	1.6857e-09	6.9827e-08	talin 2 [Source:HGNC Symbol;Acc:HGNC:15447]
ENSSSCG00000039148	P4HB	6229.53	24498.1	-1.9755	1.6821e-09	6.9827e-08	prolyl 4-hydroxylase subunit beta [Source:HGNC Symbol;Acc:HGNC:8548]
ENSSSCG00000016164	IKZF2	169.54	20.7203	3.0362	1.7009e-09	7.0268e-08	IKAROS family zinc finger 2 [Source:HGNC Symbol;Acc:HGNC:13177]
ENSSSCG00000027550	PLCD1	722.916	3601.42	-2.3163	1.7567e-09	7.2385e-08	1-phosphatidylinositol 4,5-bisphosphate phosphodiesterase delta-1 [Source:RefSeq peptide;Acc:NP_001230518]
ENSSSCG00000003193	TBC1D17	1053.78	3775.43	-1.8409	1.8097e-09	7.4375e-08	TBC1 domain family member 17 [Source:HGNC Symbol;Acc:HGNC:25699]
ENSSSCG00000013551	C3	139.344	660.971	-2.2481	1.8315e-09	7.5074e-08	complement C3 [Source:HGNC Symbol;Acc:HGNC:1318]
ENSSSCG00000022060	RASSF10	12.6847	245.624	-4.2767	1.8435e-09	7.5368e-08	Ras association domain family member 10 [Source:HGNC Symbol;Acc:HGNC:33984]
ENSSSCG00000009114	PRSS12	423.44	1182.86	-1.4824	1.8668e-09	7.6124e-08	protease, serine 12 [Source:HGNC Symbol;Acc:HGNC:9477]
Novel00201	-	0.368765	84.903	-7.8528	1.9333e-09	7.8631e-08	-
ENSSSCG00000032768	EBP	437.412	72.0738	2.5977	1.9484e-09	7.9037e-08	emopamil binding protein (sterol isomerase) [Source:HGNC Symbol;Acc:HGNC:3133]
ENSSSCG00000013622	TMEM205	367.652	1692.89	-2.2034	2.067e-09	8.3417e-08	transmembrane protein 205 [Source:HGNC Symbol;Acc:HGNC:29631]
ENSSSCG00000034820	MAFA	1285.05	246.983	2.381	2.0643e-09	8.3417e-08	MAF bZIP transcription factor A [Source:HGNC Symbol;Acc:HGNC:23145]
ENSSSCG00000021250	FKBP9	1515.76	533.02	1.508	2.0754e-09	8.3544e-08	peptidyl-prolyl cis-trans isomerase FKBP9 precursor [Source:RefSeq peptide;Acc:NP_001239161]
ENSSSCG00000012548	MUM1L1	635.758	86.8917	2.8756	2.108e-09	8.4639e-08	MUM1 like 1 [Source:HGNC Symbol;Acc:HGNC:26583]
ENSSSCG00000010183	COG2	321.839	902.595	-1.4882	2.1205e-09	8.4922e-08	component of oligomeric golgi complex 2 [Source:HGNC Symbol;Acc:HGNC:6546]
ENSSSCG00000010184	AGT	645.268	4112.64	-2.672	2.1609e-09	8.6321e-08	angiotensinogen [Source:HGNC Symbol;Acc:HGNC:333]
ENSSSCG00000033608	LOXL2	801.697	217.099	1.8865	2.2213e-09	8.8509e-08	lysyl oxidase like 2 [Source:HGNC Symbol;Acc:HGNC:6666]
ENSSSCG00000000499	BEST3	644.496	84.0538	2.938	2.2305e-09	8.8651e-08	bestrophin 3 [Source:HGNC Symbol;Acc:HGNC:17105]
ENSSSCG00000017248	COG1	635.609	1645.8	-1.3725	2.278e-09	9.0309e-08	component of oligomeric golgi complex 1 [Source:HGNC Symbol;Acc:HGNC:6545]
ENSSSCG00000009872	PLBD2	199.471	1242.4	-2.6389	2.3051e-09	9.1152e-08	phospholipase B domain containing 2 [Source:HGNC Symbol;Acc:HGNC:27283]
ENSSSCG00000038543	CENPA	54.8689	1.33503	5.4101	2.3137e-09	9.1265e-08	centromere protein A [Source:HGNC Symbol;Acc:HGNC:1851]
ENSSSCG00000030165	MAFF	366.907	4296.66	-3.5496	2.3304e-09	9.1691e-08	MAF bZIP transcription factor F [Source:HGNC Symbol;Acc:HGNC:6780]
ENSSSCG00000010831	DUSP10	750.499	140.749	2.4103	2.3669e-09	9.2894e-08	dual specificity phosphatase 10 [Source:HGNC Symbol;Acc:HGNC:3065]
ENSSSCG00000015544	ZNF648	1.29937	73.6489	-5.7788	2.4788e-09	9.7043e-08	zinc finger protein 648 [Source:HGNC Symbol;Acc:HGNC:18190]
ENSSSCG00000004466	TTK	48.7246	1.9553	4.6602	2.5456e-09	9.9303e-08	TTK protein kinase [Source:HGNC Symbol;Acc:HGNC:12401]
ENSSSCG00000011208	ZNF385D	447.654	69.8907	2.6781	2.5491e-09	9.9303e-08	zinc finger protein 385D [Source:HGNC Symbol;Acc:HGNC:26191]
ENSSSCG00000005314	ARHGEF39	111.517	11.3011	3.2831	2.5608e-09	9.9512e-08	Rho guanine nucleotide exchange factor 39 [Source:HGNC Symbol;Acc:HGNC:25909]
ENSSSCG00000008101	FBLN7	155.4	21.1448	2.874	2.6886e-09	1.0422e-07	fibulin 7 [Source:HGNC Symbol;Acc:HGNC:26740]
ENSSSCG00000016266	CAB39	1482.84	3907.49	-1.3979	2.6958e-09	1.0424e-07	calcium binding protein 39 [Source:HGNC Symbol;Acc:HGNC:20292]
ENSSSCG00000011382	USP4	458.087	1309.3	-1.5156	2.7148e-09	1.0472e-07	ubiquitin specific peptidase 4 [Source:HGNC Symbol;Acc:HGNC:12627]
ENSSSCG00000032151	CPZ	1080.48	92.6165	3.5472	2.887e-09	1.1109e-07	carboxypeptidase Z [Source:HGNC Symbol;Acc:HGNC:2333]
ENSSSCG00000039542	-	781.032	203.809	1.9395	2.9046e-09	1.1149e-07
ENSSSCG00000009684	MSRA	239.493	61.6612	1.9539	2.948e-09	1.1275e-07	methionine sulfoxide reductase A [Source:HGNC Symbol;Acc:HGNC:7377]
ENSSSCG00000010896	ASPM	63.7793	0.355857	7.5222	2.9518e-09	1.1275e-07	abnormal spindle microtubule assembly [Source:HGNC Symbol;Acc:HGNC:19048]
ENSSSCG00000003351	MMP23B	1763.91	200.832	3.1366	2.9687e-09	1.1312e-07	matrix metallopeptidase 23B [Source:HGNC Symbol;Acc:HGNC:7171]
ENSSSCG00000002348	-	94.895	16.6902	2.5003	3.0669e-09	1.1658e-07
ENSSSCG00000036775	SLC48A1	732.445	2328.55	-1.6685	3.0755e-09	1.1662e-07	solute carrier family 48 member 1 [Source:HGNC Symbol;Acc:HGNC:26035]
ENSSSCG00000009773	RILPL1	2622.4	7930.65	-1.5966	3.1111e-09	1.1769e-07	Rab interacting lysosomal protein like 1 [Source:HGNC Symbol;Acc:HGNC:26814]
ENSSSCG00000008785	FAM114A1	281.82	67.7755	2.0628	3.1536e-09	1.1901e-07	family with sequence similarity 114 member A1 [Source:HGNC Symbol;Acc:HGNC:25087]
ENSSSCG00000017287	PSMC5	4041.03	11743.3	-1.539	3.2055e-09	1.2068e-07	proteasome 26S subunit, ATPase 5 [Source:HGNC Symbol;Acc:HGNC:9552]
ENSSSCG00000006035	ANGPT1	121.839	7.73663	3.9989	3.3365e-09	1.2501e-07	angiopoietin 1 [Source:HGNC Symbol;Acc:HGNC:484]
ENSSSCG00000007950	ADCY9	720.446	2625.58	-1.8658	3.3298e-09	1.2501e-07	adenylate cyclase 9 [Source:HGNC Symbol;Acc:HGNC:240]
ENSSSCG00000022147	CHURC1	1497.37	4553.23	-1.6044	3.3633e-09	1.2571e-07	churchill domain containing 1 [Source:HGNC Symbol;Acc:HGNC:20099]
ENSSSCG00000005751	COL5A1	4916.14	1120.25	2.1342	3.4707e-09	1.2942e-07	Sus scrofa collagen, type V, alpha 1 (COL5A1), mRNA. [Source:RefSeq mRNA;Acc:NM_001014971]
ENSSSCG00000006538	CKS1B	732.108	2219.22	-1.6003	3.4879e-09	1.2975e-07	Sus scrofa CDC28 protein kinase regulatory subunit 1B (CKS1B), mRNA. [Source:RefSeq mRNA;Acc:NM_001243542]
ENSSSCG00000004367	POPDC3	864.947	2539.99	-1.5543	3.5639e-09	1.3165e-07	popeye domain-containing protein 3 [Source:RefSeq peptide;Acc:NP_001137583]
ENSSSCG00000004782	BUB1B	63.8312	0.267454	7.5255	3.5491e-09	1.3165e-07	BUB1 mitotic checkpoint serine/threonine kinase B [Source:HGNC Symbol;Acc:HGNC:1149]
ENSSSCG00000038594	SDC4	500.609	3835.7	-2.9375	3.5631e-09	1.3165e-07	syndecan 4 [Source:HGNC Symbol;Acc:HGNC:10661]
ENSSSCG00000016220	DNPEP	843.186	2548.63	-1.5959	3.599e-09	1.3263e-07	aspartyl aminopeptidase [Source:HGNC Symbol;Acc:HGNC:2981]
ENSSSCG00000039573	SLPI	302.828	2330.24	-2.943	3.6315e-09	1.3352e-07	secretory leukocyte peptidase inhibitor [Source:HGNC Symbol;Acc:HGNC:11092]
ENSSSCG00000023667	KEAP1	1852.04	8035.18	-2.1172	3.67e-09	1.3462e-07	kelch like ECH associated protein 1 [Source:HGNC Symbol;Acc:HGNC:23177]
ENSSSCG00000031692	-	835.546	189.94	2.1347	3.7587e-09	1.3755e-07
ENSSSCG00000032672	RAB9B	64.2039	3.81085	4.1368	3.7982e-09	1.3867e-07	RAB9B, member RAS oncogene family [Source:HGNC Symbol;Acc:HGNC:14090]
ENSSSCG00000001849	ANPEP	38.8106	165.065	-2.0865	3.8757e-09	1.4117e-07	alanyl aminopeptidase, membrane [Source:HGNC Symbol;Acc:HGNC:500]
ENSSSCG00000006214	RRS1	153.614	796.93	-2.3758	4.0622e-09	1.4762e-07	ribosome biogenesis regulator homolog [Source:HGNC Symbol;Acc:HGNC:17083]
ENSSSCG00000000672	CLSTN3	195.242	31.1389	2.663	4.0888e-09	1.479e-07	calsyntenin 3 [Source:HGNC Symbol;Acc:HGNC:18371]
ENSSSCG00000028549	ECM2	824.264	174.451	2.2432	4.0797e-09	1.479e-07	extracellular matrix protein 2 [Source:HGNC Symbol;Acc:HGNC:3154]
ENSSSCG00000040666	REX1BD	1214.38	3909.77	-1.6869	4.1272e-09	1.4895e-07	required for excision 1-B domain containing [Source:HGNC Symbol;Acc:HGNC:26098]
ENSSSCG00000013400	MICAL2	224.838	900.032	-2.001	4.2334e-09	1.5209e-07	microtubule associated monooxygenase, calponin and LIM domain containing 2 [Source:HGNC Symbol;Acc:HGNC:24693]
ENSSSCG00000039468	SERPINH1	10142.8	2263.69	2.1639	4.2337e-09	1.5209e-07	Sus scrofa serpin family H member 1 (SERPINH1), mRNA. [Source:RefSeq mRNA;Acc:NM_001244132]
ENSSSCG00000032828	ANAPC2	788.05	2571.78	-1.7062	4.2495e-09	1.5231e-07	anaphase promoting complex subunit 2 [Source:HGNC Symbol;Acc:HGNC:19989]
Novel00069	-	0.737529	110.498	-7.3199	4.4006e-09	1.5737e-07	-
ENSSSCG00000022823	MCM5	402.77	102.229	1.975	4.4434e-09	1.5854e-07	minichromosome maintenance complex component 5 [Source:HGNC Symbol;Acc:HGNC:6948]
ENSSSCG00000007085	DSTN	2327.4	559.411	2.0577	4.5053e-09	1.6023e-07	destrin, actin depolymerizing factor [Source:HGNC Symbol;Acc:HGNC:15750]
ENSSSCG00000035675	-	1109.17	6559.83	-2.5641	4.5113e-09	1.6023e-07
ENSSSCG00000032213	DBI	3501.63	1010.35	1.7927	4.5917e-09	1.6272e-07	Acyl-CoA-binding protein DBI(32-86) [Source:UniProtKB/Swiss-Prot;Acc:P12026]
ENSSSCG00000003348	-	1241.88	3680.78	-1.5676	4.7864e-09	1.6886e-07
ENSSSCG00000005110	SYNE2	873.628	198.013	2.1429	4.7806e-09	1.6886e-07	spectrin repeat containing nuclear envelope protein 2 [Source:HGNC Symbol;Acc:HGNC:17084]
ENSSSCG00000023296	CENPE	50.279	1.06454	5.687	4.8978e-09	1.724e-07	centromere protein E [Source:HGNC Symbol;Acc:HGNC:1856]
ENSSSCG00000034723	PYCR1	1692.69	396.562	2.0937	5.2748e-09	1.8526e-07	pyrroline-5-carboxylate reductase 1 [Source:HGNC Symbol;Acc:HGNC:9721]
ENSSSCG00000011426	POC1A	78.6797	12.4367	2.6594	5.365e-09	1.88e-07	POC1 centriolar protein A [Source:HGNC Symbol;Acc:HGNC:24488]
ENSSSCG00000022401	AGTRAP	207.079	716.192	-1.7906	5.4102e-09	1.8917e-07	angiotensin II receptor associated protein [Source:HGNC Symbol;Acc:HGNC:13539]
ENSSSCG00000014625	TRIM3	532.356	1918.61	-1.8491	5.4714e-09	1.9088e-07	tripartite motif containing 3 [Source:HGNC Symbol;Acc:HGNC:10064]
ENSSSCG00000011361	SLC26A6	237.2	1105.85	-2.2211	6.0478e-09	2.1052e-07	solute carrier family 26 member 6 [Source:HGNC Symbol;Acc:HGNC:14472]
ENSSSCG00000005671	CRAT	15649.8	42389.2	-1.4376	6.0884e-09	2.1147e-07	carnitine O-acetyltransferase [Source:HGNC Symbol;Acc:HGNC:2342]
ENSSSCG00000038918	CTSF	1776.04	7126.74	-2.0046	6.317e-09	2.1892e-07	cathepsin F [Source:HGNC Symbol;Acc:HGNC:2531]
ENSSSCG00000017274	PITPNC1	25.6757	190.996	-2.8946	6.38e-09	2.2062e-07	phosphatidylinositol transfer protein, cytoplasmic 1 [Source:HGNC Symbol;Acc:HGNC:21045]
ENSSSCG00000015233	RPUSD4	159.231	616.223	-1.9525	6.4341e-09	2.22e-07	RNA pseudouridylate synthase domain containing 4 [Source:HGNC Symbol;Acc:HGNC:25898]
ENSSSCG00000011195	GALNT15	136.917	1407.48	-3.3619	6.4923e-09	2.2351e-07	polypeptide N-acetylgalactosaminyltransferase 15 [Source:HGNC Symbol;Acc:HGNC:21531]
ENSSSCG00000000071	-	5044.67	12797.1	-1.343	6.5241e-09	2.2412e-07
ENSSSCG00000007585	ACTB	13734.6	4165.89	1.7212	6.9402e-09	2.3789e-07	actin beta [Source:HGNC Symbol;Acc:HGNC:132]
ENSSSCG00000009448	DIAPH3	36.1332	0	7.6665	7.4143e-09	2.5359e-07	diaphanous related formin 3 [Source:HGNC Symbol;Acc:HGNC:15480]
ENSSSCG00000024015	FADS1	409.302	115.677	1.8227	7.5648e-09	2.5818e-07	fatty acid desaturase 1 [Source:RefSeq peptide;Acc:NP_001106512]
ENSSSCG00000009761	NCOR2	2495.92	8729	-1.8062	7.9468e-09	2.7062e-07	nuclear receptor corepressor 2 [Source:RefSeq peptide;Acc:NP_001038041]
ENSSSCG00000008010	CHTF18	184.512	45.4997	2.029	8.1273e-09	2.7576e-07	chromosome transmission fidelity factor 18 [Source:HGNC Symbol;Acc:HGNC:18435]
ENSSSCG00000039224	CSPG5	100.043	21.2219	2.2402	8.1328e-09	2.7576e-07	chondroitin sulfate proteoglycan 5 [Source:HGNC Symbol;Acc:HGNC:2467]
ENSSSCG00000021672	WBP2	1410.45	5435.81	-1.9463	8.2117e-09	2.7783e-07	WW domain binding protein 2 [Source:HGNC Symbol;Acc:HGNC:12738]
ENSSSCG00000014899	PRCP	378.444	86.9387	2.1227	8.2993e-09	2.802e-07	prolylcarboxypeptidase [Source:HGNC Symbol;Acc:HGNC:9344]
ENSSSCG00000011353	PFKFB4	1527.57	404.289	1.9177	8.3341e-09	2.8077e-07	6-phosphofructo-2-kinase/fructose-2,6-biphosphatase 4 [Source:HGNC Symbol;Acc:HGNC:8875]
ENSSSCG00000011831	APOD	1013.21	4369.76	-2.1087	8.3849e-09	2.8187e-07	apolipoprotein D [Source:HGNC Symbol;Acc:HGNC:612]
ENSSSCG00000017731	PSMD11	954.877	6579.99	-2.7848	8.7066e-09	2.9206e-07	proteasome 26S subunit, non-ATPase 11 [Source:HGNC Symbol;Acc:HGNC:9556]
ENSSSCG00000006390	CASQ1	42094.6	8786.15	2.2604	9.22e-09	3.0863e-07	calsequestrin 1 [Source:HGNC Symbol;Acc:HGNC:1512]
ENSSSCG00000016441	ABCF2	876.748	3091.19	-1.818	9.5065e-09	3.1754e-07	ATP binding cassette subfamily F member 2 [Source:HGNC Symbol;Acc:HGNC:71]
ENSSSCG00000003148	DBP	189.204	42.6607	2.1453	1.0258e-08	3.419e-07	D-box binding PAR bZIP transcription factor [Source:HGNC Symbol;Acc:HGNC:2697]
ENSSSCG00000003697	NDC80	55.8263	0.708679	6.4323	1.029e-08	3.4225e-07	NDC80, kinetochore complex component [Source:HGNC Symbol;Acc:HGNC:16909]
ENSSSCG00000037878	AHSP	74.7136	4.08741	4.2353	1.036e-08	3.4386e-07	alpha hemoglobin stabilizing protein [Source:HGNC Symbol;Acc:HGNC:18075]
ENSSSCG00000018045	ULK2	2393.74	6405.55	-1.42	1.0524e-08	3.4855e-07	unc-51 like autophagy activating kinase 2 [Source:HGNC Symbol;Acc:HGNC:13480]
ENSSSCG00000003870	NRDC	1010.73	2655.08	-1.3934	1.0797e-08	3.5683e-07	nardilysin convertase [Source:HGNC Symbol;Acc:HGNC:7995]
ENSSSCG00000010029	DRG1	780.009	2455.26	-1.6545	1.0845e-08	3.577e-07	developmentally regulated GTP binding protein 1 [Source:HGNC Symbol;Acc:HGNC:3029]
ENSSSCG00000016313	HJURP	55.0903	0.352822	7.3121	1.0908e-08	3.5899e-07	Holliday junction recognition protein [Source:HGNC Symbol;Acc:HGNC:25444]
ENSSSCG00000017773	SUPT6H	731.561	2958.42	-2.0157	1.1081e-08	3.6393e-07	SPT6 homolog, histone chaperone [Source:HGNC Symbol;Acc:HGNC:11470]
ENSSSCG00000034070	ALPK3	8857.37	44593.7	-2.3319	1.1426e-08	3.7449e-07	alpha kinase 3 [Source:HGNC Symbol;Acc:HGNC:17574]
ENSSSCG00000036075	-	240.496	1086.99	-2.1756	1.1499e-08	3.761e-07
ENSSSCG00000027256	CNIH1	1120.59	333.387	1.7497	1.1651e-08	3.8026e-07	cornichon family AMPA receptor auxiliary protein 1 [Source:HGNC Symbol;Acc:HGNC:19431]
ENSSSCG00000035900	CENPB	1342.08	4153.98	-1.6301	1.1809e-08	3.8463e-07	centromere protein B [Source:HGNC Symbol;Acc:HGNC:1852]
ENSSSCG00000007451	SLC2A10	103.796	19.7939	2.4055	1.1872e-08	3.8587e-07	solute carrier family 2 member 10 [Source:HGNC Symbol;Acc:HGNC:13444]
ENSSSCG00000036538	-	28.6893	439.082	-3.9353	1.2166e-08	3.9463e-07	NA
ENSSSCG00000024235	NPLOC4	1796.58	9251.24	-2.3644	1.2599e-08	4.0781e-07	NPL4 homolog, ubiquitin recognition factor [Source:HGNC Symbol;Acc:HGNC:18261]
ENSSSCG00000012034	TIAM1	75.7939	10.4852	2.8683	1.2674e-08	4.094e-07	T-cell lymphoma invasion and metastasis 1 [Source:HGNC Symbol;Acc:HGNC:11805]
ENSSSCG00000040205	TLCD2	225.472	48.2929	2.2222	1.2796e-08	4.1251e-07	TLC domain containing 2 [Source:HGNC Symbol;Acc:HGNC:33522]
ENSSSCG00000008062	PRSS27	72.1779	5.68527	3.6223	1.3128e-08	4.2212e-07	protease, serine 27 [Source:HGNC Symbol;Acc:HGNC:15475]
ENSSSCG00000039196	POLR2I	1148.71	3402.87	-1.5668	1.3148e-08	4.2212e-07	DNA-directed RNA polymerase II subunit RPB9 [Source:UniProtKB/Swiss-Prot;Acc:P60899]
ENSSSCG00000009310	-	753.236	2227.36	-1.564	1.3472e-08	4.314e-07
ENSSSCG00000029537	-	64.551	5.07186	3.6634	1.3493e-08	4.314e-07
ENSSSCG00000006051	CTHRC1	179.447	15.5078	3.5526	1.3585e-08	4.3348e-07	collagen triple helix repeat containing 1 [Source:HGNC Symbol;Acc:HGNC:18831]
ENSSSCG00000038607	GADL1	6175.41	146.806	5.3953	1.3704e-08	4.3639e-07	glutamate decarboxylase like 1 [Source:HGNC Symbol;Acc:HGNC:27949]
ENSSSCG00000029163	BCAT1	247.344	26.2107	3.2447	1.4031e-08	4.459e-07	branched chain amino acid transaminase 1 [Source:HGNC Symbol;Acc:HGNC:976]
ENSSSCG00000006243	PENK	853.797	121.948	2.8118	1.4266e-08	4.52e-07	proenkephalin [Source:HGNC Symbol;Acc:HGNC:8831]
ENSSSCG00000006829	SYPL2	24908.1	5037.38	2.3059	1.4281e-08	4.52e-07	synaptophysin like 2 [Source:HGNC Symbol;Acc:HGNC:27638]
ENSSSCG00000021359	CDC42EP3	990.465	189.375	2.3846	1.4636e-08	4.6232e-07	CDC42 effector protein 3 [Source:HGNC Symbol;Acc:HGNC:16943]
ENSSSCG00000016420	INSIG1	1198.25	208.078	2.523	1.4669e-08	4.6241e-07	Sus scrofa insulin induced gene 1 (INSIG1), mRNA. [Source:RefSeq mRNA;Acc:NM_001244521]
ENSSSCG00000009132	ENPEP	343.42	86.1585	1.998	1.4917e-08	4.6931e-07	Sus scrofa glutamyl aminopeptidase (ENPEP), mRNA. [Source:RefSeq mRNA;Acc:NM_214017]
ENSSSCG00000015756	XKR5	46.3183	2.65488	4.1601	1.5504e-08	4.8666e-07	XK related 5 [Source:HGNC Symbol;Acc:HGNC:20782]
ENSSSCG00000039953	PNRC1	901.922	3847.09	-2.0924	1.5531e-08	4.8666e-07	proline rich nuclear receptor coactivator 1 [Source:HGNC Symbol;Acc:HGNC:17278]
ENSSSCG00000002142	TEP1	388.471	1229.87	-1.6626	1.5772e-08	4.9324e-07	telomerase associated protein 1 [Source:HGNC Symbol;Acc:HGNC:11726]
ENSSSCG00000001929	PARP6	65.8812	214.531	-1.704	1.5822e-08	4.9381e-07	poly(ADP-ribose) polymerase family member 6 [Source:HGNC Symbol;Acc:HGNC:26921]
ENSSSCG00000010288	DNAJB12	532.84	1612.66	-1.5975	1.6202e-08	5.0367e-07	DnaJ heat shock protein family (Hsp40) member B12 [Source:HGNC Symbol;Acc:HGNC:14891]
Novel00628	-	61.9855	234.91	-1.9209	1.6196e-08	5.0367e-07	PF00092:von Willebrand factor type A domain
ENSSSCG00000010199	RET	359.636	74.3007	2.2774	1.6703e-08	5.1823e-07	ret proto-oncogene [Source:HGNC Symbol;Acc:HGNC:9967]
ENSSSCG00000026387	REEP6	49.9898	207.113	-2.0524	1.69e-08	5.233e-07	receptor accessory protein 6 [Source:HGNC Symbol;Acc:HGNC:30078]
ENSSSCG00000001549	FKBP5	2224.15	12796.5	-2.5244	1.7194e-08	5.3135e-07	FK506 binding protein 5 [Source:HGNC Symbol;Acc:HGNC:3721]
ENSSSCG00000006273	MCM4	460.675	98.5819	2.2176	1.7275e-08	5.3281e-07	minichromosome maintenance complex component 4 [Source:HGNC Symbol;Acc:HGNC:6947]
ENSSSCG00000033592	TMC8	43.3502	297.605	-2.7794	1.7437e-08	5.3676e-07	transmembrane channel like 8 [Source:HGNC Symbol;Acc:HGNC:20474]
ENSSSCG00000025514	-	196.001	692.656	-1.8208	1.8855e-08	5.7926e-07
ENSSSCG00000017191	SRP68	1439.31	4400.25	-1.6122	1.9087e-08	5.85e-07	signal recognition particle 68 [Source:HGNC Symbol;Acc:HGNC:11302]
ENSSSCG00000033332	PSMA7	5806.71	17428.4	-1.5857	1.9116e-08	5.85e-07	proteasome subunit alpha type-7 [Source:RefSeq peptide;Acc:NP_001230581]
ENSSSCG00000025736	RECQL4	140.827	22.5862	2.6524	1.9292e-08	5.8839e-07	RecQ like helicase 4 [Source:HGNC Symbol;Acc:HGNC:9949]
Novel01267	--	55.3901	0.705644	6.4174	1.9302e-08	5.8839e-07	--
ENSSSCG00000008509	RASGRP3	382.251	111.875	1.7756	1.9415e-08	5.9069e-07	RAS guanyl releasing protein 3 [Source:HGNC Symbol;Acc:HGNC:14545]
ENSSSCG00000006216	TRIM55	2451.52	484.08	2.3406	1.9691e-08	5.9793e-07	tripartite motif containing 55 [Source:HGNC Symbol;Acc:HGNC:14215]
ENSSSCG00000026851	C18orf8	166.128	486.451	-1.5512	1.9967e-08	6.0515e-07	chromosome 18 open reading frame 8 [Source:HGNC Symbol;Acc:HGNC:24326]
ENSSSCG00000005917	HSF1	157.116	552.722	-1.8154	2.03e-08	6.1404e-07	heat shock transcription factor 1 [Source:HGNC Symbol;Acc:HGNC:5224]
ENSSSCG00000001858	CIB1	30.2131	133.759	-2.1506	2.0944e-08	6.323e-07	calcium and integrin binding 1 [Source:HGNC Symbol;Acc:HGNC:16920]
ENSSSCG00000038919	RP9	351.099	980.746	-1.4824	2.1185e-08	6.3836e-07	RP9, pre-mRNA splicing factor [Source:HGNC Symbol;Acc:HGNC:10288]
ENSSSCG00000014799	-	59.7726	410.652	-2.7821	2.1286e-08	6.4017e-07
ENSSSCG00000011849	TNK2	1791.67	609.531	1.5561	2.1571e-08	6.475e-07	tyrosine kinase non receptor 2 [Source:HGNC Symbol;Acc:HGNC:19297]
ENSSSCG00000011546	MTMR14	791.024	3246.85	-2.0371	2.1836e-08	6.542e-07	myotubularin related protein 14 [Source:HGNC Symbol;Acc:HGNC:26190]
ENSSSCG00000021427	-	1395.85	5455.23	-1.9665	2.2065e-08	6.5979e-07	dynactin subunit 4 [Source:RefSeq peptide;Acc:NP_001231236]
ENSSSCG00000002806	MMP15	1292.98	396.776	1.7046	2.2965e-08	6.8542e-07	matrix metallopeptidase 15 [Source:HGNC Symbol;Acc:HGNC:7161]
ENSSSCG00000014437	PPARGC1B	498.106	139.597	1.8339	2.3186e-08	6.9068e-07	PPARG coactivator 1 beta [Source:HGNC Symbol;Acc:HGNC:30022]
ENSSSCG00000003766	DNAJB4	2245.77	776.089	1.5331	2.377e-08	7.0516e-07	DnaJ heat shock protein family (Hsp40) member B4 [Source:HGNC Symbol;Acc:HGNC:14886]
ENSSSCG00000004728	CAPN3	5851.37	19157.8	-1.7111	2.3806e-08	7.0516e-07	calpain 3 [Source:HGNC Symbol;Acc:HGNC:1480]
ENSSSCG00000016432	PRKAG2	353.768	2786.17	-2.9775	2.3721e-08	7.0516e-07	protein kinase AMP-activated non-catalytic subunit gamma 2 [Source:HGNC Symbol;Acc:HGNC:9386]
ENSSSCG00000006984	-	269.476	708.151	-1.3943	2.3858e-08	7.0537e-07
ENSSSCG00000011496	ADAMTS9	599.59	177.592	1.7584	2.4135e-08	7.1221e-07	ADAM metallopeptidase with thrombospondin type 1 motif 9 [Source:HGNC Symbol;Acc:HGNC:13202]
ENSSSCG00000008857	MSMO1	441.059	73.5553	2.5865	2.4338e-08	7.1686e-07	methylsterol monooxygenase 1 [Source:HGNC Symbol;Acc:HGNC:10545]
Novel01235	--	0	37.258	-7.6273	2.4453e-08	7.189e-07	--
ENSSSCG00000033654	FANCC	50.5492	5.50701	3.2083	2.4825e-08	7.2847e-07	Fanconi anemia complementation group C [Source:HGNC Symbol;Acc:HGNC:3584]
ENSSSCG00000017624	CUEDC1	1078.99	3082.35	-1.5146	2.4909e-08	7.2955e-07	CUE domain containing 1 [Source:RefSeq peptide;Acc:NP_001230848]
ENSSSCG00000013644	KRI1	287.737	916.157	-1.6712	2.5327e-08	7.3632e-07	KRI1 homolog [Source:HGNC Symbol;Acc:HGNC:25769]
ENSSSCG00000015937	KLHL23	438.89	89.7874	2.2895	2.5225e-08	7.3632e-07	kelch like family member 23 [Source:HGNC Symbol;Acc:HGNC:27506]
ENSSSCG00000020984	LXN	226.483	40.456	2.4947	2.5268e-08	7.3632e-07	latexin [Source:HGNC Symbol;Acc:HGNC:13347]
ENSSSCG00000040929	TPT1	68276.3	208094	-1.6078	2.5313e-08	7.3632e-07	Translationally-controlled tumor protein [Source:UniProtKB/Swiss-Prot;Acc:P61288]
ENSSSCG00000005459	KIAA0368	2699.26	7175.68	-1.4105	2.6088e-08	7.5702e-07	KIAA0368 [Source:HGNC Symbol;Acc:HGNC:29020]
ENSSSCG00000001881	MAN2C1	399.152	1049.72	-1.3956	2.6475e-08	7.6685e-07	mannosidase alpha class 2C member 1 [Source:HGNC Symbol;Acc:HGNC:6827]
ENSSSCG00000011516	EIF4E3	324.453	2006.93	-2.6285	2.6813e-08	7.7521e-07	eukaryotic translation initiation factor 4E family member 3 [Source:HGNC Symbol;Acc:HGNC:31837]
Novel00280	-	1430.78	455.05	1.6524	2.688e-08	7.7572e-07	-
ENSSSCG00000014016	SQSTM1	4651	38729.7	-3.0578	2.7096e-08	7.8052e-07	sequestosome 1 [Source:HGNC Symbol;Acc:HGNC:11280]
Novel01297	--	117.995	6.4809	4.2138	2.723e-08	7.8295e-07	--
ENSSSCG00000025820	SLC15A4	455.561	2304.69	-2.3388	2.8009e-08	8.0388e-07	solute carrier family 15 member 4 [Source:HGNC Symbol;Acc:HGNC:23090]
ENSSSCG00000006580	S100A2	22.5493	158.476	-2.8126	2.8415e-08	8.1404e-07	S100 calcium binding protein A2 [Source:HGNC Symbol;Acc:HGNC:10492]
ENSSSCG00000010179	ARV1	136.953	419.87	-1.6175	2.873e-08	8.2156e-07	ARV1 homolog, fatty acid homeostasis modulator [Source:HGNC Symbol;Acc:HGNC:29561]
ENSSSCG00000007982	MPG	291.014	885.694	-1.606	2.9519e-08	8.4259e-07	N-methylpurine DNA glycosylase [Source:HGNC Symbol;Acc:HGNC:7211]
ENSSSCG00000013448	MKNK2	2554.99	13612	-2.4135	3.0537e-08	8.7006e-07	MAP kinase interacting serine/threonine kinase 2 [Source:HGNC Symbol;Acc:HGNC:7111]
ENSSSCG00000036742	KLF15	350.197	1985.27	-2.5028	3.0826e-08	8.767e-07	Kruppel like factor 15 [Source:HGNC Symbol;Acc:HGNC:14536]
ENSSSCG00000027890	-	343.592	1258.18	-1.8727	3.2309e-08	9.1723e-07
Novel01263	--	105.848	15.6982	2.7702	3.2649e-08	9.2519e-07	--
Novel00833	-	401.956	94.4148	2.0929	3.2887e-08	9.3025e-07	-
ENSSSCG00000032235	ARFGAP1	1823.02	4740.27	-1.3787	3.3121e-08	9.3518e-07	ADP ribosylation factor GTPase activating protein 1 [Source:HGNC Symbol;Acc:HGNC:15852]
ENSSSCG00000033482	-	287.901	886.2	-1.6216	3.3618e-08	9.4752e-07
ENSSSCG00000038254	PRKRA	328.141	76.337	2.11	3.4038e-08	9.5593e-07	protein activator of interferon induced protein kinase EIF2AK2 [Source:HGNC Symbol;Acc:HGNC:9438]
Novel01181	--	0	33.7717	-7.4803	3.4037e-08	9.5593e-07	--
ENSSSCG00000011717	IGSF10	43.8745	1.86386	4.5268	3.4389e-08	9.6407e-07	immunoglobulin superfamily member 10 [Source:HGNC Symbol;Acc:HGNC:26384]
ENSSSCG00000005481	-	705.643	1948.19	-1.465	3.4586e-08	9.6785e-07
ENSSSCG00000023400	ZNF598	413.671	1545.59	-1.9016	3.6777e-08	1.0273e-06	zinc finger protein 598 [Source:HGNC Symbol;Acc:HGNC:28079]
ENSSSCG00000027986	ABCB8	1469.03	402.881	1.8649	3.6871e-08	1.0281e-06	ATP binding cassette subfamily B member 8 [Source:HGNC Symbol;Acc:HGNC:49]
ENSSSCG00000036452	LRRC17	154.834	15.6235	3.3321	3.7499e-08	1.0438e-06	leucine rich repeat containing 17 [Source:HGNC Symbol;Acc:HGNC:16895]
ENSSSCG00000004806	-	61.5365	9.15241	2.7414	3.8572e-08	1.0718e-06
ENSSSCG00000029790	PCYOX1	793.006	285.806	1.4739	3.878e-08	1.0744e-06	prenylcysteine oxidase 1 [Source:HGNC Symbol;Acc:HGNC:20588]
ENSSSCG00000033689	GPS1	2480.95	6484.03	-1.3861	3.8805e-08	1.0744e-06	G protein pathway suppressor 1 [Source:HGNC Symbol;Acc:HGNC:4549]
ENSSSCG00000029990	DEFB1	2.32545	331.955	-7.1449	3.8925e-08	1.0758e-06	Sus scrofa defensin beta 1 (DEFB1), mRNA. [Source:RefSeq mRNA;Acc:NM_214442]
ENSSSCG00000010360	BMPR1A	951.204	319.98	1.5734	3.9139e-08	1.0799e-06	bone morphogenetic protein receptor type 1A [Source:HGNC Symbol;Acc:HGNC:1076]
Novel01115	--	0.320878	60.2382	-7.3551	4.0313e-08	1.1103e-06	--
ENSSSCG00000020666	EHD4	557.027	142.834	1.9586	4.0481e-08	1.113e-06	EH domain containing 4 [Source:HGNC Symbol;Acc:HGNC:3245]
ENSSSCG00000015368	HDAC9	269.838	43.7433	2.6188	4.0574e-08	1.1136e-06	histone deacetylase 9 [Source:HGNC Symbol;Acc:HGNC:14065]
ENSSSCG00000013113	TMEM132A	599.301	172.023	1.8002	4.1415e-08	1.1347e-06	transmembrane protein 132A [Source:HGNC Symbol;Acc:HGNC:31092]
ENSSSCG00000012146	CTPS2	193.282	522.101	-1.4341	4.1848e-08	1.1445e-06	CTP synthase 2 [Source:HGNC Symbol;Acc:HGNC:2520]
ENSSSCG00000009862	RNFT2	61.8842	7.28023	3.1075	4.2548e-08	1.1577e-06	ring finger protein, transmembrane 2 [Source:HGNC Symbol;Acc:HGNC:25905]
ENSSSCG00000028065	USPL1	94.1721	317.211	-1.7519	4.2549e-08	1.1577e-06	ubiquitin specific peptidase like 1 [Source:HGNC Symbol;Acc:HGNC:20294]
ENSSSCG00000028856	ABCF3	1689.29	5208.48	-1.6245	4.2467e-08	1.1577e-06	ATP binding cassette subfamily F member 3 [Source:HGNC Symbol;Acc:HGNC:72]
ENSSSCG00000037954	CAVIN4	5900.84	842.513	2.8084	4.3314e-08	1.1764e-06	caveolae associated protein 4 [Source:HGNC Symbol;Acc:HGNC:33742]
ENSSSCG00000030067	GINM1	467.049	1165.56	-1.3192	4.3454e-08	1.1782e-06	glycoprotein integral membrane 1 [Source:HGNC Symbol;Acc:HGNC:21074]
ENSSSCG00000002795	CDH11	151.652	36.917	2.0461	4.5611e-08	1.2346e-06	cadherin 11 [Source:HGNC Symbol;Acc:HGNC:1750]
ENSSSCG00000031981	SHISA4	3318.99	11934.1	-1.8462	4.715e-08	1.274e-06	shisa family member 4 [Source:HGNC Symbol;Acc:HGNC:27139]
ENSSSCG00000010566	FBXW4	646.336	2191.7	-1.7619	4.8509e-08	1.3061e-06	F-box and WD repeat domain containing 4 [Source:HGNC Symbol;Acc:HGNC:10847]
ENSSSCG00000039926	-	158.471	25.5079	2.6164	4.8588e-08	1.3061e-06
ENSSSCG00000040352	DUS1L	291.698	879.536	-1.5925	4.8566e-08	1.3061e-06	dihydrouridine synthase 1 like [Source:HGNC Symbol;Acc:HGNC:30086]
ENSSSCG00000013352	E2F8	43.0903	1.33503	5.0583	4.896e-08	1.3139e-06	E2F transcription factor 8 [Source:HGNC Symbol;Acc:HGNC:24727]
ENSSSCG00000007514	VAPB	1950.88	5434.44	-1.4781	5.1936e-08	1.3914e-06	VAMP associated protein B and C [Source:HGNC Symbol;Acc:HGNC:12649]
ENSSSCG00000011599	GRIP2	1581.66	190.145	3.0554	5.2042e-08	1.3918e-06	glutamate receptor interacting protein 2 [Source:HGNC Symbol;Acc:HGNC:23841]
ENSSSCG00000001004	SLC22A23	545.636	2875.81	-2.398	5.2777e-08	1.4091e-06	solute carrier family 22 member 23 [Source:HGNC Symbol;Acc:HGNC:21106]
ENSSSCG00000033822	THRSP	51.1419	4.18109	3.6173	5.5132e-08	1.4695e-06	thyroid hormone responsive [Source:RefSeq peptide;Acc:NP_001231305]
ENSSSCG00000022230	CD9	612.968	1769.99	-1.5296	5.5718e-08	1.4814e-06	Sus scrofa CD9 molecule (CD9), mRNA. [Source:RefSeq mRNA;Acc:NM_214006]
ENSSSCG00000028504	RFC2	535.644	1480.61	-1.467	5.5769e-08	1.4814e-06	replication factor C subunit 2 [Source:HGNC Symbol;Acc:HGNC:9970]
ENSSSCG00000011458	ACTR8	769.149	2061.61	-1.4225	5.6561e-08	1.4999e-06	ARP8 actin related protein 8 homolog [Source:HGNC Symbol;Acc:HGNC:14672]
ENSSSCG00000023639	NRM	177.216	42.5903	2.0679	5.6967e-08	1.5081e-06	nurim [Source:HGNC Symbol;Acc:HGNC:8003]
ENSSSCG00000000746	WASHC1	342.178	1242.73	-1.8603	5.7423e-08	1.5165e-06	WAS protein family homolog 1 [Source:RefSeq peptide;Acc:NP_001231412]
ENSSSCG00000026794	SIRT2	1230.2	3194.22	-1.3767	5.7478e-08	1.5165e-06	sirtuin 2 [Source:HGNC Symbol;Acc:HGNC:10886]
ENSSSCG00000016426	-	488.304	1590.07	-1.7036	5.8126e-08	1.5311e-06
ENSSSCG00000029059	SSRP1	2389.92	5984.58	-1.3244	6.0029e-08	1.5785e-06	structure specific recognition protein 1 [Source:HGNC Symbol;Acc:HGNC:11327]
ENSSSCG00000009626	SORBS3	773.992	2247.24	-1.538	6.1997e-08	1.6276e-06	sorbin and SH3 domain containing 3 [Source:HGNC Symbol;Acc:HGNC:30907]
ENSSSCG00000010134	TANGO2	299.517	1510.38	-2.3339	6.2294e-08	1.6326e-06	transport and golgi organization 2 homolog [Source:HGNC Symbol;Acc:HGNC:25439]
ENSSSCG00000036976	-	1687.58	428.228	1.9782	6.3289e-08	1.656e-06
ENSSSCG00000017693	AATF	141.827	547.916	-1.951	6.4165e-08	1.6761e-06	apoptosis antagonizing transcription factor [Source:HGNC Symbol;Acc:HGNC:19235]
ENSSSCG00000007739	GUSB	442.447	150.726	1.551	6.5155e-08	1.6991e-06	Beta-glucuronidase [Source:UniProtKB/Swiss-Prot;Acc:Q4FAT7]
ENSSSCG00000037450	SSC5D	486.528	138.223	1.8151	6.603e-08	1.7191e-06	scavenger receptor cysteine rich family member with 5 domains [Source:HGNC Symbol;Acc:HGNC:26641]
ENSSSCG00000029249	NAV3	224.867	35.0156	2.6867	6.6249e-08	1.7219e-06	neuron navigator 3 [Source:HGNC Symbol;Acc:HGNC:15998]
ENSSSCG00000012234	SRPX	606.925	169.489	1.8434	7.0359e-08	1.8257e-06	sushi repeat containing protein, X-linked [Source:HGNC Symbol;Acc:HGNC:11309]
ENSSSCG00000031808	TM9SF2	1223.06	3105.27	-1.3443	7.1096e-08	1.8418e-06	transmembrane 9 superfamily member 2 [Source:HGNC Symbol;Acc:HGNC:11865]
ENSSSCG00000036328	DRG2	1111.5	3304.63	-1.5722	7.1299e-08	1.844e-06	developmentally regulated GTP binding protein 2 [Source:HGNC Symbol;Acc:HGNC:3030]
ENSSSCG00000025151	-	1884.93	4803.24	-1.3495	7.4301e-08	1.9185e-06	vacuolar protein sorting-associated protein 4A [Source:RefSeq peptide;Acc:NP_001230347]
ENSSSCG00000011918	USF3	67.2907	236.303	-1.8148	7.531e-08	1.9404e-06	upstream transcription factor family member 3 [Source:HGNC Symbol;Acc:HGNC:30494]
ENSSSCG00000015009	KDELC2	154.133	26.5257	2.5556	7.5394e-08	1.9404e-06	KDEL motif containing 2 [Source:HGNC Symbol;Acc:HGNC:28496]
ENSSSCG00000026111	-	1091.94	125.041	3.1252	7.591e-08	1.9504e-06
ENSSSCG00000017796	-	1097.73	3849.41	-1.8101	7.6064e-08	1.9512e-06
ENSSSCG00000022390	RGN	151.892	38.8103	1.9624	7.6858e-08	1.9683e-06	regucalcin [Source:HGNC Symbol;Acc:HGNC:9989]
ENSSSCG00000001765	ADAMTS7	311.138	73.5041	2.0857	7.7196e-08	1.9706e-06	ADAM metallopeptidase with thrombospondin type 1 motif 7 [Source:HGNC Symbol;Acc:HGNC:223]
ENSSSCG00000031958	KCTD2	820.629	2209.24	-1.429	7.7071e-08	1.9706e-06	potassium channel tetramerization domain containing 2 [Source:HGNC Symbol;Acc:HGNC:21294]
ENSSSCG00000007351	FAM83D	37.1602	1.59641	4.541	7.7703e-08	1.9803e-06	family with sequence similarity 83 member D [Source:HGNC Symbol;Acc:HGNC:16122]
ENSSSCG00000032478	MLLT6	1850.62	5805.36	-1.6493	8.2841e-08	2.1078e-06	MLLT6, PHD finger containing [Source:HGNC Symbol;Acc:HGNC:7138]
ENSSSCG00000000075	MKL1	949.95	253.172	1.9081	8.3405e-08	2.1187e-06	megakaryoblastic leukemia (translocation) 1 [Source:HGNC Symbol;Acc:HGNC:14334]
ENSSSCG00000005643	-	1512.15	4182	-1.4676	8.3706e-08	2.1216e-06
ENSSSCG00000033443	DEPDC1	27.1986	0	7.2537	8.3789e-08	2.1216e-06	DEP domain containing 1 [Source:HGNC Symbol;Acc:HGNC:22949]
ENSSSCG00000004368	PREP	793.059	2156.46	-1.4435	8.7831e-08	2.2188e-06	prolyl endopeptidase [Source:HGNC Symbol;Acc:HGNC:9358]
ENSSSCG00000032381	LITAF	262.984	946.818	-1.8487	8.7908e-08	2.2188e-06	lipopolysaccharide induced TNF factor [Source:HGNC Symbol;Acc:HGNC:16841]
ENSSSCG00000032684	BOK	750.804	207.864	1.8539	8.8423e-08	2.2282e-06	BOK, BCL2 family apoptosis regulator [Source:HGNC Symbol;Acc:HGNC:1087]
ENSSSCG00000000444	DCTN2	2505.9	6114.55	-1.287	9.6099e-08	2.4177e-06	dynactin subunit 2 [Source:HGNC Symbol;Acc:HGNC:2712]
ENSSSCG00000000607	ART4	74.1206	8.62132	3.1223	9.8177e-08	2.466e-06	ADP-ribosyltransferase 4 (Dombrock blood group) [Source:HGNC Symbol;Acc:HGNC:726]
ENSSSCG00000016685	-	744.947	2995.71	-2.0077	1.0173e-07	2.5512e-06
ENSSSCG00000016816	ADAMTS12	459.364	104.406	2.1426	1.019e-07	2.5513e-06	ADAM metallopeptidase with thrombospondin type 1 motif 12 [Source:HGNC Symbol;Acc:HGNC:14605]
ENSSSCG00000023975	C15orf52	2862.29	909.508	1.654	1.0252e-07	2.5629e-06	chromosome 15 open reading frame 52 [Source:HGNC Symbol;Acc:HGNC:33488]
ENSSSCG00000006231	CHD7	268.918	671.8	-1.3209	1.0294e-07	2.5693e-06	chromodomain helicase DNA binding protein 7 [Source:HGNC Symbol;Acc:HGNC:20626]
ENSSSCG00000024687	FANCA	82.1783	17.3173	2.2488	1.0315e-07	2.5703e-06	Fanconi anemia complementation group A [Source:HGNC Symbol;Acc:HGNC:3582]
Novel01229	--	0.320878	50.3259	-7.0943	1.0669e-07	2.6543e-06	--
ENSSSCG00000014337	ETF1	970.088	2712.67	-1.4836	1.1012e-07	2.7321e-06	eukaryotic translation termination factor 1 [Source:HGNC Symbol;Acc:HGNC:3477]
ENSSSCG00000025483	GREB1	12.4444	112.857	-3.191	1.1016e-07	2.7321e-06	growth regulation by estrogen in breast cancer 1 [Source:HGNC Symbol;Acc:HGNC:24885]
ENSSSCG00000004652	COPS2	835.282	2425.28	-1.538	1.1045e-07	2.735e-06	COP9 signalosome subunit 2 [Source:HGNC Symbol;Acc:HGNC:30747]
ENSSSCG00000017022	HMMR	40.189	2.22579	4.1684	1.1225e-07	2.7709e-06	hyaluronan mediated motility receptor [Source:HGNC Symbol;Acc:HGNC:5012]
ENSSSCG00000033854	LGALS1	19346.6	6654.83	1.5397	1.1208e-07	2.7709e-06	galectin-1 [Source:RefSeq peptide;Acc:NP_001001867]
ENSSSCG00000001402	NFKBIL1	755.151	2043.23	-1.4363	1.1484e-07	2.8303e-06	NFKB inhibitor like 1 [Source:HGNC Symbol;Acc:HGNC:7800]
ENSSSCG00000017066	GEMIN5	253.961	732.123	-1.5276	1.2203e-07	3.0005e-06	gem nuclear organelle associated protein 5 [Source:HGNC Symbol;Acc:HGNC:20043]
ENSSSCG00000023045	BAHCC1	330.473	89.5077	1.8882	1.2213e-07	3.0005e-06	BAH domain and coiled-coil containing 1 [Source:HGNC Symbol;Acc:HGNC:29279]
ENSSSCG00000012440	PGK1	32741.8	13532.7	1.2747	1.2359e-07	3.0316e-06	phosphoglycerate kinase 1 [Source:RefSeq peptide;Acc:NP_001093402]
ENSSSCG00000014149	MEF2C	4437	970.597	2.1923	1.2385e-07	3.0333e-06	myocyte enhancer factor 2C [Source:HGNC Symbol;Acc:HGNC:6996]
ENSSSCG00000007576	FOXK1	832.172	3518.18	-2.0798	1.2592e-07	3.0793e-06	forkhead box K1 [Source:HGNC Symbol;Acc:HGNC:23480]
ENSSSCG00000029331	PALLD	1674.24	466.276	1.8436	1.2862e-07	3.1402e-06	palladin, cytoskeletal associated protein [Source:HGNC Symbol;Acc:HGNC:17068]
ENSSSCG00000035223	SYNM	1427.61	3886.09	-1.4446	1.2942e-07	3.155e-06	synemin [Source:HGNC Symbol;Acc:HGNC:24466]
ENSSSCG00000029743	SPAG11	3.3683	66.6562	-4.2942	1.2963e-07	3.1551e-06	sperm associated antigen 11 [Source:RefSeq peptide;Acc:NP_001123449]
ENSSSCG00000033526	BAG2	608.718	161.147	1.9166	1.3155e-07	3.1969e-06	BCL2 associated athanogene 2 [Source:HGNC Symbol;Acc:HGNC:938]
ENSSSCG00000001621	TFEB	1591.88	5222.86	-1.714	1.3315e-07	3.2259e-06	transcription factor EB [Source:HGNC Symbol;Acc:HGNC:11753]
ENSSSCG00000005287	PSAT1	288.777	18.0682	4.0079	1.3309e-07	3.2259e-06	phosphoserine aminotransferase 1 [Source:HGNC Symbol;Acc:HGNC:19129]
ENSSSCG00000001951	PSMA6	1731.91	5457.98	-1.656	1.3475e-07	3.2594e-06	proteasome subunit alpha type-6 [Source:RefSeq peptide;Acc:NP_001132944]
ENSSSCG00000032622	PPP3CC	840.271	2639.64	-1.6517	1.3806e-07	3.3344e-06	protein phosphatase 3 catalytic subunit gamma [Source:HGNC Symbol;Acc:HGNC:9316]
ENSSSCG00000000189	LMBR1L	245.633	692.607	-1.4953	1.3898e-07	3.3516e-06	limb development membrane protein 1 like [Source:HGNC Symbol;Acc:HGNC:18268]
ENSSSCG00000037581	KCNE5	1126.16	258.378	2.1254	1.418e-07	3.4142e-06	potassium voltage-gated channel subfamily E regulatory subunit 5 [Source:HGNC Symbol;Acc:HGNC:6241]
ENSSSCG00000038001	RBKS	33.0711	320.639	-3.2789	1.4248e-07	3.4255e-06	ribokinase [Source:HGNC Symbol;Acc:HGNC:30325]
ENSSSCG00000014037	-	5.052	47.7148	-3.2271	1.4305e-07	3.4337e-06
ENSSSCG00000016717	MPP6	46.9891	210.302	-2.1587	1.4422e-07	3.4567e-06	membrane palmitoylated protein 6 [Source:HGNC Symbol;Acc:HGNC:18167]
ENSSSCG00000026793	B4GALT2	418.77	1590.12	-1.9243	1.458e-07	3.4892e-06	beta-1,4-galactosyltransferase 2 [Source:HGNC Symbol;Acc:HGNC:925]
ENSSSCG00000028740	CTDSPL	26.9083	136.325	-2.3512	1.4964e-07	3.5758e-06	CTD small phosphatase like [Source:HGNC Symbol;Acc:HGNC:16890]
ENSSSCG00000014997	-	538.303	134.884	1.9941	1.5139e-07	3.612e-06
ENSSSCG00000040445	RND3	558.912	169.239	1.7258	1.5226e-07	3.6272e-06	rho-related GTP-binding protein RhoE precursor [Source:RefSeq peptide;Acc:NP_999461]
ENSSSCG00000035891	ADGRB1	174.325	9.15083	4.2282	1.5312e-07	3.6422e-06	adhesion G protein-coupled receptor B1 [Source:HGNC Symbol;Acc:HGNC:943]
ENSSSCG00000022256	C10orf10	158.845	1434.81	-3.1749	1.5721e-07	3.7339e-06	chromosome 10 open reading frame 10 [Source:HGNC Symbol;Acc:HGNC:23355]
ENSSSCG00000012056	CHAF1B	69.8913	11.0216	2.6418	1.5947e-07	3.7816e-06	chromatin assembly factor 1 subunit B [Source:HGNC Symbol;Acc:HGNC:1911]
ENSSSCG00000001862	ETFA	5662.39	2225.9	1.347	1.6134e-07	3.8167e-06	electron transfer flavoprotein alpha subunit [Source:HGNC Symbol;Acc:HGNC:3481]
ENSSSCG00000012631	LONRF3	159.104	1217.56	-2.9353	1.6143e-07	3.8167e-06	LON peptidase N-terminal domain and ring finger 3 [Source:HGNC Symbol;Acc:HGNC:21152]
ENSSSCG00000009505	MBNL2	521.841	181.767	1.5223	1.6296e-07	3.8413e-06	muscleblind like splicing regulator 2 [Source:HGNC Symbol;Acc:HGNC:16746]
ENSSSCG00000033000	TIMP4	314.688	73.0152	2.1151	1.6277e-07	3.8413e-06	TIMP metallopeptidase inhibitor 4 [Source:HGNC Symbol;Acc:HGNC:11823]
ENSSSCG00000003199	AP2A1	1238.31	3546.12	-1.5181	1.6811e-07	3.9449e-06	adaptor related protein complex 2 alpha 1 subunit [Source:HGNC Symbol;Acc:HGNC:561]
ENSSSCG00000004044	IGF2R	1780.61	7578.25	-2.0894	1.6788e-07	3.9449e-06	cation-independent mannose-6-phosphate receptor precursor [Source:RefSeq peptide;Acc:NP_001231402]
ENSSSCG00000024045	-	3972.97	16946.1	-2.0927	1.6781e-07	3.9449e-06
ENSSSCG00000025675	EEF2	39693	116717	-1.5561	1.6928e-07	3.9664e-06	eukaryotic translation elongation factor 2 [Source:HGNC Symbol;Acc:HGNC:3214]
ENSSSCG00000025087	ASPH	985.662	318.921	1.6292	1.6994e-07	3.976e-06	aspartate beta-hydroxylase [Source:HGNC Symbol;Acc:HGNC:757]
Novel00356	-	128.879	17.3394	2.9007	1.7113e-07	3.9978e-06	PF07679:Immunoglobulin I-set domain|PF00041:Fibronectin type III domain|PF02818:PPAK motif
ENSSSCG00000006783	DDX20	204.216	714.488	-1.8057	1.7271e-07	4.0289e-06	DEAD-box helicase 20 [Source:HGNC Symbol;Acc:HGNC:2743]
ENSSSCG00000006610	S100A11	593.081	213.746	1.4728	1.7429e-07	4.0597e-06	Protein S100-A11 [Source:UniProtKB/Swiss-Prot;Acc:P31950]
ENSSSCG00000017094	2020-03-06	864.1	2406.02	-1.4772	1.7551e-07	4.0819e-06	membrane associated ring-CH-type finger 6 [Source:HGNC Symbol;Acc:HGNC:30550]
Novel01252	--	13.1197	74.1611	-2.4895	1.7771e-07	4.1271e-06	--
ENSSSCG00000003317	ZNF787	397.419	1436.09	-1.8531	1.7988e-07	4.1712e-06	zinc finger protein 787 [Source:HGNC Symbol;Acc:HGNC:26998]
ENSSSCG00000021027	PGBD5	3.99389	65.0529	-4.0133	1.8048e-07	4.1791e-06	piggyBac transposable element derived 5 [Source:HGNC Symbol;Acc:HGNC:19405]
ENSSSCG00000008242	KCMF1	614.652	2701.82	-2.1361	1.8123e-07	4.1901e-06	potassium channel modulatory factor 1 [Source:HGNC Symbol;Acc:HGNC:20589]
ENSSSCG00000026748	PLK1	125.142	28.1696	2.1369	1.8273e-07	4.2187e-06	polo like kinase 1 [Source:HGNC Symbol;Acc:HGNC:9077]
ENSSSCG00000002704	KARS	5928.29	14545.4	-1.2949	1.8982e-07	4.3758e-06	lysyl-tRNA synthetase [Source:HGNC Symbol;Acc:HGNC:6215]
ENSSSCG00000002804	CSNK2A2	680.496	1905.65	-1.4852	1.908e-07	4.392e-06	casein kinase 2 alpha 2 [Source:HGNC Symbol;Acc:HGNC:2459]
ENSSSCG00000027447	TMTC1	121.204	27.3135	2.1542	1.9376e-07	4.4536e-06	transmembrane and tetratricopeptide repeat containing 1 [Source:HGNC Symbol;Acc:HGNC:24099]
ENSSSCG00000034927	-	2288.52	6800.31	-1.5713	2.0022e-07	4.5953e-06
ENSSSCG00000028135	-	135.711	32.5577	2.0722	2.0704e-07	4.745e-06
ENSSSCG00000011535	ARL8B	328.886	1277.88	-1.9583	2.0745e-07	4.7474e-06	ADP ribosylation factor like GTPase 8B [Source:HGNC Symbol;Acc:HGNC:25564]
ENSSSCG00000001500	-	117.233	17.3136	2.7784	2.0839e-07	4.7619e-06
ENSSSCG00000006474	NES	3297.04	910.822	1.8558	2.0886e-07	4.7657e-06	nestin [Source:HGNC Symbol;Acc:HGNC:7756]
ENSSSCG00000021161	CKS2	176.379	46.0171	1.9402	2.1144e-07	4.8176e-06	CDC28 protein kinase regulatory subunit 2 [Source:HGNC Symbol;Acc:HGNC:2000]
ENSSSCG00000031899	-	1627.68	3981.97	-1.2905	2.1275e-07	4.8404e-06
ENSSSCG00000031247	KAT8	723.689	1859.49	-1.3614	2.2075e-07	5.0152e-06	histone acetyltransferase KAT8 [Source:RefSeq peptide;Acc:NP_001271295]
ENSSSCG00000021205	STK26	345.314	78.0519	2.1465	2.2624e-07	5.1142e-06	serine/threonine-protein kinase 26 [Source:RefSeq peptide;Acc:NP_001137199]
ENSSSCG00000024633	JAKMIP3	1.70016	74.3393	-5.447	2.2548e-07	5.1142e-06	Janus kinase and microtubule interacting protein 3 [Source:HGNC Symbol;Acc:HGNC:23523]
ENSSSCG00000039267	ATP6V0B	894.089	3396.22	-1.9254	2.2584e-07	5.1142e-06	ATPase H+ transporting V0 subunit b [Source:HGNC Symbol;Acc:HGNC:861]
ENSSSCG00000040728	EYA1	160.638	35.8806	2.1711	2.2641e-07	5.1142e-06	EYA transcriptional coactivator and phosphatase 1 [Source:HGNC Symbol;Acc:HGNC:3519]
ENSSSCG00000032279	SAPCD2	35.5406	2.30812	3.9755	2.3004e-07	5.1889e-06	suppressor APC domain containing 2 [Source:HGNC Symbol;Acc:HGNC:28055]
ENSSSCG00000005935	AGO2	168.387	815.035	-2.2756	2.3459e-07	5.2826e-06	protein argonaute-2 [Source:RefSeq peptide;Acc:NP_001181904]
ENSSSCG00000015973	ATP5G3	7377.69	2342.9	1.6546	2.3487e-07	5.2826e-06	ATP synthase F(0) complex subunit C3, mitochondrial [Source:RefSeq peptide;Acc:NP_001231791]
ENSSSCG00000033627	YIPF3	1015.59	2537.24	-1.3209	2.4759e-07	5.5606e-06	Yip1 domain family member 3 [Source:HGNC Symbol;Acc:HGNC:21023]
ENSSSCG00000038873	SLMAP	2798.51	992.894	1.4952	2.5451e-07	5.7079e-06	sarcolemma associated protein [Source:HGNC Symbol;Acc:HGNC:16643]
ENSSSCG00000009348	STARD13	300.179	99.6722	1.5934	2.5539e-07	5.7196e-06	StAR related lipid transfer domain containing 13 [Source:HGNC Symbol;Acc:HGNC:19164]
Novel00594	-	5.62878	97.7444	-4.1362	2.5621e-07	5.7297e-06	-
ENSSSCG00000017793	ANKRD13B	1446.48	4381.59	-1.5987	2.6118e-07	5.8324e-06	ankyrin repeat domain 13B [Source:HGNC Symbol;Acc:HGNC:26363]
ENSSSCG00000007000	FAT1	281.073	79.0942	1.8351	2.6402e-07	5.8875e-06	Sus scrofa FAT tumor suppressor homolog 1 (Drosophila) (FAT1), mRNA. [Source:RefSeq mRNA;Acc:NM_001190170]
ENSSSCG00000000781	ABCD2	27.6638	0	7.2811	2.6529e-07	5.9074e-06	ATP binding cassette subfamily D member 2 [Source:HGNC Symbol;Acc:HGNC:66]
ENSSSCG00000011783	EIF2B5	637.748	1666.97	-1.3863	2.6706e-07	5.9385e-06	eukaryotic translation initiation factor 2B subunit epsilon [Source:HGNC Symbol;Acc:HGNC:3261]
ENSSSCG00000001792	EFL1	396.024	1087.17	-1.4569	2.6855e-07	5.9548e-06	elongation factor like GTPase 1 [Source:HGNC Symbol;Acc:HGNC:25789]
ENSSSCG00000002929	SYNE4	5.30913	52.1384	-3.2801	2.6855e-07	5.9548e-06	spectrin repeat containing nuclear envelope family member 4 [Source:HGNC Symbol;Acc:HGNC:26703]
ENSSSCG00000004996	KLHL28	381.142	104.682	1.8652	2.7572e-07	6.1051e-06	kelch like family member 28 [Source:HGNC Symbol;Acc:HGNC:19741]
ENSSSCG00000004658	FBN1	1802.72	469.195	1.9429	2.7643e-07	6.1122e-06	Sus scrofa fibrillin 1 (FBN1), mRNA. [Source:RefSeq mRNA;Acc:NM_001001771]
ENSSSCG00000008089	CKAP2L	37.1593	2.57558	3.8588	2.7819e-07	6.1357e-06	cytoskeleton associated protein 2 like [Source:HGNC Symbol;Acc:HGNC:26877]
ENSSSCG00000032889	ASB12	884.588	216.527	2.0325	2.7828e-07	6.1357e-06	ankyrin repeat and SOCS box containing 12 [Source:HGNC Symbol;Acc:HGNC:19763]
ENSSSCG00000002666	KIAA0513	1382.98	3140.82	-1.1835	2.8765e-07	6.3335e-06	KIAA0513 [Source:HGNC Symbol;Acc:HGNC:29058]
ENSSSCG00000015022	LAYN	119.766	17.1376	2.8266	2.9816e-07	6.5557e-06	Sus scrofa layilin (LAYN), mRNA. [Source:RefSeq mRNA;Acc:NM_001244894]
ENSSSCG00000038731	STX18	354.773	1049.65	-1.5654	2.9881e-07	6.5608e-06	syntaxin 18 [Source:HGNC Symbol;Acc:HGNC:15942]
ENSSSCG00000003812	PGM1	27785.9	74667.7	-1.4261	3.0109e-07	6.6017e-06	phosphoglucomutase 1 [Source:HGNC Symbol;Acc:HGNC:8905]
ENSSSCG00000027428	ENHO	297	64.0308	2.2204	3.1093e-07	6.8079e-06	Sus scrofa energy homeostasis associated (ENHO), mRNA. [Source:RefSeq mRNA;Acc:NM_001164858]
ENSSSCG00000002315	SLC8A3	364.915	957.715	-1.3912	3.1296e-07	6.8428e-06	solute carrier family 8 member A3 [Source:HGNC Symbol;Acc:HGNC:11070]
ENSSSCG00000027374	-	806	1962.7	-1.2841	3.1339e-07	6.8428e-06
ENSSSCG00000024299	SCN3B	217.155	31.4486	2.7837	3.1495e-07	6.8673e-06	sodium voltage-gated channel beta subunit 3 [Source:HGNC Symbol;Acc:HGNC:20665]
ENSSSCG00000007391	MATN4	203.258	37.4596	2.4468	3.1706e-07	6.8942e-06	matrilin 4 [Source:HGNC Symbol;Acc:HGNC:6910]
ENSSSCG00000012459	-	497.779	182.284	1.4477	3.1703e-07	6.8942e-06
ENSSSCG00000002927	LRFN3	14.9156	80.5247	-2.4288	3.2203e-07	6.9925e-06	leucine rich repeat and fibronectin type III domain containing 3 [Source:HGNC Symbol;Acc:HGNC:28370]
ENSSSCG00000001867	PSTPIP1	103.81	17.6973	2.5289	3.249e-07	7.0352e-06	proline-serine-threonine phosphatase interacting protein 1 [Source:HGNC Symbol;Acc:HGNC:9580]
ENSSSCG00000007369	-	8892.08	2293.23	1.955	3.2459e-07	7.0352e-06
ENSSSCG00000012619	2020-09-06	642.525	165.563	1.9581	3.2876e-07	7.1092e-06	septin 6 [Source:HGNC Symbol;Acc:HGNC:15848]
ENSSSCG00000010107	MED15	686.764	2437.8	-1.8274	3.3904e-07	7.3213e-06	mediator complex subunit 15 [Source:HGNC Symbol;Acc:HGNC:14248]
ENSSSCG00000017489	PSMD3	3082.92	14606	-2.2442	3.3961e-07	7.3236e-06	proteasome 26S subunit, non-ATPase 3 [Source:HGNC Symbol;Acc:HGNC:9560]
ENSSSCG00000002366	NPC2	542.982	1800.14	-1.729	3.4519e-07	7.4337e-06	Epididymal secretory protein E1 [Source:UniProtKB/Swiss-Prot;Acc:O97763]
ENSSSCG00000014725	HBB	24202.9	4602.95	2.3945	3.5823e-07	7.704e-06	hemoglobin subunit beta [Source:RefSeq peptide;Acc:NP_001138313]
ENSSSCG00000016223	ACSL3	806.235	170.512	2.2419	3.5893e-07	7.7085e-06	acyl-CoA synthetase long chain family member 3 [Source:HGNC Symbol;Acc:HGNC:3570]
ENSSSCG00000017525	NFE2L1	5561.18	22546.5	-2.0195	3.5992e-07	7.7192e-06	nuclear factor, erythroid 2 like 1 [Source:HGNC Symbol;Acc:HGNC:7781]
ENSSSCG00000005313	CCDC107	510.091	1480.55	-1.538	3.6111e-07	7.7341e-06	coiled-coil domain containing 107 [Source:HGNC Symbol;Acc:HGNC:28465]
ENSSSCG00000022429	KAZALD1	240.389	26.7244	3.1742	3.6381e-07	7.7812e-06	Sus scrofa Kazal type serine peptidase inhibitor domain 1 (KAZALD1), mRNA. [Source:RefSeq mRNA;Acc:NM_001244551]
ENSSSCG00000036512	FGFRL1	6818.76	2307.85	1.5631	3.6659e-07	7.8286e-06	fibroblast growth factor receptor like 1 [Source:HGNC Symbol;Acc:HGNC:3693]
ENSSSCG00000038694	CCND2	975.594	299.603	1.7032	3.6702e-07	7.8286e-06	G1/S-specific cyclin-D2 [Source:UniProtKB/Swiss-Prot;Acc:Q8WNW2]
ENSSSCG00000023915	SLC2A4	3085.63	13997.5	-2.1816	3.6816e-07	7.8423e-06	solute carrier family 2, facilitated glucose transporter member 4 [Source:RefSeq peptide;Acc:NP_001121905]
Novel00092	-	129.998	549.921	-2.0816	3.7582e-07	7.9946e-06	-
ENSSSCG00000030502	CEP170	311.541	103.366	1.5927	3.8489e-07	8.1764e-06	centrosomal protein 170 [Source:HGNC Symbol;Acc:HGNC:28920]
Novel00273	-	72.0202	8.87743	3.0505	3.8916e-07	8.256e-06	-
ENSSSCG00000011461	LRTM1	58.0657	3.38176	4.1365	4.033e-07	8.5443e-06	leucine rich repeats and transmembrane domains 1 [Source:HGNC Symbol;Acc:HGNC:25023]
Novel00439	-	0	27.812	-7.2041	4.0777e-07	8.6275e-06	PF08333:Protein of unknown function (DUF1725)
ENSSSCG00000015287	TMCC2	151.472	36.9345	2.0388	4.1097e-07	8.6835e-06	transmembrane and coiled-coil domain family 2 [Source:HGNC Symbol;Acc:HGNC:24239]
ENSSSCG00000015380	CDCA7L	684.669	206.662	1.7308	4.1174e-07	8.6881e-06	cell division cycle associated 7 like [Source:HGNC Symbol;Acc:HGNC:30777]
ENSSSCG00000000917	KERA	207.644	16.7605	3.6438	4.1497e-07	8.7445e-06	keratocan [Source:HGNC Symbol;Acc:HGNC:6309]
ENSSSCG00000017511	PLXDC1	398.062	139.625	1.5112	4.162e-07	8.7586e-06	plexin domain containing 1 [Source:HGNC Symbol;Acc:HGNC:20945]
ENSSSCG00000013003	ZNHIT2	364.341	1317.38	-1.8539	4.1753e-07	8.7748e-06	zinc finger HIT-type containing 2 [Source:HGNC Symbol;Acc:HGNC:1177]
ENSSSCG00000029203	TOX4	582.677	1515.19	-1.3788	4.2107e-07	8.8256e-06	TOX high mobility group box family member 4 [Source:HGNC Symbol;Acc:HGNC:20161]
ENSSSCG00000038783	IGFBP3	158.893	570.444	-1.8452	4.2061e-07	8.8256e-06	Insulin-like growth factor-binding protein 3 [Source:UniProtKB/Swiss-Prot;Acc:P16611]
ENSSSCG00000005373	NANS	1080.22	2930.76	-1.4398	4.2284e-07	8.8509e-06	sialic acid synthase [Source:RefSeq peptide;Acc:NP_001172068]
ENSSSCG00000007167	VPS16	619.041	1562.87	-1.3365	4.2569e-07	8.8986e-06	VPS16, CORVET/HOPS core subunit [Source:HGNC Symbol;Acc:HGNC:14584]
ENSSSCG00000012978	AP5B1	167.201	992.021	-2.5683	4.4202e-07	9.2278e-06	adaptor related protein complex 5 beta 1 subunit [Source:HGNC Symbol;Acc:HGNC:25104]
ENSSSCG00000025910	ZNF277	378.684	1105.52	-1.5453	4.427e-07	9.2296e-06	zinc finger protein 277 [Source:HGNC Symbol;Acc:HGNC:13070]
ENSSSCG00000033350	-	126.15	15.4785	3.0353	4.5303e-07	9.4324e-06
ENSSSCG00000002280	RAB15	25.4341	154.174	-2.6055	4.5479e-07	9.4565e-06	RAB15, member RAS oncogene family [Source:HGNC Symbol;Acc:HGNC:20150]
ENSSSCG00000036589	BEGAIN	89.2705	13.3078	2.7636	4.6426e-07	9.6279e-06	brain enriched guanylate kinase associated [Source:HGNC Symbol;Acc:HGNC:24163]
ENSSSCG00000038964	COX19	483.014	1504.48	-1.6392	4.6379e-07	9.6279e-06	COX19, cytochrome c oxidase assembly factor [Source:HGNC Symbol;Acc:HGNC:28074]
ENSSSCG00000006892	DNTTIP2	598.081	1904.96	-1.6712	4.662e-07	9.6556e-06	deoxynucleotidyltransferase terminal-interacting protein 2 [Source:RefSeq peptide;Acc:NP_001230603]
ENSSSCG00000004820	LINS1	125.675	477.245	-1.9232	4.6734e-07	9.6663e-06	lines homolog 1 [Source:HGNC Symbol;Acc:HGNC:30922]
ENSSSCG00000011438	BAP1	1259.09	3550.96	-1.4958	4.8138e-07	9.9436e-06	BRCA1 associated protein 1 [Source:HGNC Symbol;Acc:HGNC:950]
Novel00912	-	14.5609	621.865	-5.4184	5.0376e-07	1.0392e-05	-
ENSSSCG00000015215	CHEK1	68.3665	13.4982	2.342	5.0473e-07	1.0399e-05	checkpoint kinase 1 [Source:HGNC Symbol;Acc:HGNC:1925]
Novel00339	-	22.3547	194.944	-3.1304	5.1061e-07	1.0506e-05	PF00041:Fibronectin type III domain|PF07679:Immunoglobulin I-set domain|PF00069:Protein kinase domain
ENSSSCG00000031767	TANGO6	149.836	373.929	-1.3198	5.1184e-07	1.0517e-05	transport and golgi organization 6 homolog [Source:HGNC Symbol;Acc:HGNC:25749]
ENSSSCG00000033586	DBNDD2	1759.34	5436.4	-1.6275	5.1523e-07	1.0573e-05	dysbindin domain-containing protein 2 [Source:RefSeq peptide;Acc:NP_001230601]
ENSSSCG00000038854	PSMF1	637.275	2376.93	-1.8991	5.2841e-07	1.083e-05	proteasome inhibitor PI31 subunit [Source:RefSeq peptide;Acc:NP_001230269]
ENSSSCG00000015548	RGSL1	3.70504	42.5561	-3.5076	5.3394e-07	1.0929e-05	regulator of G protein signaling like 1 [Source:HGNC Symbol;Acc:HGNC:18636]
ENSSSCG00000008406	CCDC88A	259.556	62.8363	2.0489	5.3563e-07	1.0949e-05	coiled-coil domain containing 88A [Source:HGNC Symbol;Acc:HGNC:25523]
ENSSSCG00000013509	CHAF1A	111.537	28.0714	1.9853	5.485e-07	1.1197e-05	chromatin assembly factor 1 subunit A [Source:HGNC Symbol;Acc:HGNC:1910]
ENSSSCG00000004813	TTC23	2607.84	8283.57	-1.6673	5.5564e-07	1.1319e-05	tetratricopeptide repeat domain 23 [Source:HGNC Symbol;Acc:HGNC:25730]
ENSSSCG00000008368	UGP2	4417.17	11781	-1.4153	5.5588e-07	1.1319e-05	UDP-glucose pyrophosphorylase 2 [Source:HGNC Symbol;Acc:HGNC:12527]
ENSSSCG00000009120	ZGRF1	32.7805	1.60248	4.3569	5.6728e-07	1.1536e-05	zinc finger GRF-type containing 1 [Source:HGNC Symbol;Acc:HGNC:25654]
ENSSSCG00000007943	NMRAL1	581.155	2826.7	-2.2825	5.7076e-07	1.1592e-05	NmrA like redox sensor 1 [Source:HGNC Symbol;Acc:HGNC:24987]
ENSSSCG00000032923	PRND	31.5442	0	7.4705	5.7989e-07	1.1762e-05	prion like protein doppel [Source:HGNC Symbol;Acc:HGNC:15748]
Novel01261	--	38.2009	0.623311	5.9047	5.8397e-07	1.1829e-05	--
ENSSSCG00000022212	SNRNP35	200.376	685.029	-1.7745	5.873e-07	1.1881e-05	small nuclear ribonucleoprotein U11/U12 subunit 35 [Source:HGNC Symbol;Acc:HGNC:30852]
ENSSSCG00000040749	C16orf70	153.096	478.043	-1.6433	5.9026e-07	1.1926e-05	chromosome 16 open reading frame 70 [Source:HGNC Symbol;Acc:HGNC:29564]
ENSSSCG00000014259	ADAMTS19	53.323	6.31769	3.0378	5.937e-07	1.198e-05	ADAM metallopeptidase with thrombospondin type 1 motif 19 [Source:HGNC Symbol;Acc:HGNC:17111]
ENSSSCG00000032031	QARS	2148.38	5966.59	-1.4737	5.9771e-07	1.2046e-05	glutaminyl-tRNA synthetase [Source:HGNC Symbol;Acc:HGNC:9751]
ENSSSCG00000016687	CHN2	84.5357	13.9341	2.6159	6.0008e-07	1.2078e-05	chimerin 2 [Source:HGNC Symbol;Acc:HGNC:1944]
ENSSSCG00000016565	ZC3HC1	367.035	1076.69	-1.5531	6.0331e-07	1.2127e-05	zinc finger C3HC-type containing 1 [Source:HGNC Symbol;Acc:HGNC:29913]
ENSSSCG00000037852	-	602.039	75.5923	2.9963	6.0438e-07	1.2133e-05	NA
ENSSSCG00000013849	TPM4	2005.2	775.065	1.3716	6.0684e-07	1.2167e-05	tropomyosin 4 [Source:HGNC Symbol;Acc:HGNC:12013]
ENSSSCG00000032787	ALAD	398.783	1149.03	-1.5274	6.0976e-07	1.221e-05	aminolevulinate dehydratase [Source:HGNC Symbol;Acc:HGNC:395]
ENSSSCG00000015077	RNF214	103.457	282.159	-1.4476	6.1153e-07	1.223e-05	ring finger protein 214 [Source:HGNC Symbol;Acc:HGNC:25335]
ENSSSCG00000023247	OPTN	703.004	2093.18	-1.5739	6.1429e-07	1.2269e-05	optineurin [Source:HGNC Symbol;Acc:HGNC:17142]
ENSSSCG00000002377	EIF2B2	518.863	1544.16	-1.5733	6.2831e-07	1.2534e-05	eukaryotic translation initiation factor 2B subunit beta [Source:HGNC Symbol;Acc:HGNC:3258]
ENSSSCG00000009045	HHIP	34.6899	2.75463	3.6159	6.303e-07	1.2557e-05	hedgehog interacting protein [Source:HGNC Symbol;Acc:HGNC:14866]
ENSSSCG00000014071	-	5450.98	12676.3	-1.2176	6.386e-07	1.2707e-05
ENSSSCG00000033383	AVPR1A	116.052	29.3754	1.9907	6.4517e-07	1.2821e-05	arginine vasopressin receptor 1A [Source:HGNC Symbol;Acc:HGNC:895]
ENSSSCG00000006691	POLR3C	146.739	414.039	-1.4967	6.488e-07	1.2877e-05	RNA polymerase III subunit C [Source:HGNC Symbol;Acc:HGNC:30076]
ENSSSCG00000032826	KCTD16	18.2333	129.976	-2.8352	6.5812e-07	1.3045e-05	potassium channel tetramerization domain containing 16 [Source:HGNC Symbol;Acc:HGNC:29244]
ENSSSCG00000037513	GINS4	61.1531	11.3638	2.4383	6.6921e-07	1.3248e-05	GINS complex subunit 4 [Source:HGNC Symbol;Acc:HGNC:28226]
ENSSSCG00000010746	ADAM12	167.133	22.2926	2.9214	6.7116e-07	1.327e-05	ADAM metallopeptidase domain 12 [Source:HGNC Symbol;Acc:HGNC:190]
ENSSSCG00000008044	MLST8	350.021	1047.67	-1.5826	6.7505e-07	1.333e-05	MTOR associated protein, LST8 homolog [Source:HGNC Symbol;Acc:HGNC:24825]
ENSSSCG00000011379	KLHDC8B	834.516	320.355	1.38	6.836e-07	1.3432e-05	kelch domain containing 8B [Source:HGNC Symbol;Acc:HGNC:28557]
ENSSSCG00000012018	CHODL	431.47	85.2144	2.3443	6.832e-07	1.3432e-05	chondrolectin [Source:HGNC Symbol;Acc:HGNC:17807]
ENSSSCG00000013490	PIP5K1C	177.103	432.294	-1.287	6.8339e-07	1.3432e-05	phosphatidylinositol-4-phosphate 5-kinase type 1 gamma [Source:HGNC Symbol;Acc:HGNC:8996]
ENSSSCG00000032761	LAMA5	1478.85	4657.85	-1.6552	6.8328e-07	1.3432e-05	laminin subunit alpha 5 [Source:HGNC Symbol;Acc:HGNC:6485]
ENSSSCG00000017125	FOXK2	896.711	2190.57	-1.2888	6.8796e-07	1.35e-05	forkhead box K2 [Source:HGNC Symbol;Acc:HGNC:6036]
ENSSSCG00000039763	CMBL	1378.63	3028.18	-1.1353	6.9204e-07	1.3564e-05	carboxymethylenebutenolidase homolog [Source:HGNC Symbol;Acc:HGNC:25090]
ENSSSCG00000009434	RGCC	620.279	1478.17	-1.2532	7.1426e-07	1.3964e-05	regulator of cell cycle [Source:HGNC Symbol;Acc:HGNC:20369]
ENSSSCG00000015434	-	1379.89	3274.37	-1.2465	7.1391e-07	1.3964e-05
ENSSSCG00000005719	RAPGEF1	796.092	2322.97	-1.5447	7.3201e-07	1.4293e-05	Rap guanine nucleotide exchange factor 1 [Source:HGNC Symbol;Acc:HGNC:4568]
ENSSSCG00000013119	STX3	6.49503	100.421	-3.9534	7.7187e-07	1.5037e-05	syntaxin 3 [Source:HGNC Symbol;Acc:HGNC:11438]
ENSSSCG00000040037	MTSS1L	451.872	1269.07	-1.4893	7.7202e-07	1.5037e-05	MTSS1L, I-BAR domain containing [Source:HGNC Symbol;Acc:HGNC:25094]
ENSSSCG00000011563	FANCD2	83.6378	16.3108	2.3587	7.7562e-07	1.5088e-05	Fanconi anemia complementation group D2 [Source:HGNC Symbol;Acc:HGNC:3585]
ENSSSCG00000012399	FOXO4	923.428	2920.59	-1.6608	7.9059e-07	1.5361e-05	forkhead box O4 [Source:HGNC Symbol;Acc:HGNC:7139]
ENSSSCG00000015917	XIRP2	26340.3	6495.9	2.0196	7.9379e-07	1.5404e-05	xin actin binding repeat containing 2 [Source:HGNC Symbol;Acc:HGNC:14303]
ENSSSCG00000016211	ATG9A	2413.12	6228.34	-1.368	8.0195e-07	1.5543e-05	autophagy related 9A [Source:HGNC Symbol;Acc:HGNC:22408]
ENSSSCG00000005627	AK1	72519.3	20064.8	1.8537	8.0931e-07	1.5666e-05	adenylate kinase 1 [Source:HGNC Symbol;Acc:HGNC:361]
ENSSSCG00000020963	EPDR1	1326.49	381.966	1.7971	8.2604e-07	1.597e-05	ependymin related 1 [Source:HGNC Symbol;Acc:HGNC:17572]
ENSSSCG00000007043	GPCPD1	809.43	2367.32	-1.5486	8.3029e-07	1.6033e-05	glycerophosphocholine phosphodiesterase 1 [Source:HGNC Symbol;Acc:HGNC:26957]
Novel00512	-	118.096	463.711	-1.9751	8.3783e-07	1.6159e-05	-
ENSSSCG00000024907	SDHAF1	292.61	1224.64	-2.066	8.4792e-07	1.6333e-05	succinate dehydrogenase complex assembly factor 1 [Source:HGNC Symbol;Acc:HGNC:33867]
ENSSSCG00000004452	PRSS35	51.0891	0.88773	5.7709	8.5065e-07	1.6366e-05	protease, serine 35 [Source:HGNC Symbol;Acc:HGNC:21387]
ENSSSCG00000039348	H1F0	831.706	2784.55	-1.7431	8.5391e-07	1.6408e-05	H1 histone family member 0 [Source:HGNC Symbol;Acc:HGNC:4714]
ENSSSCG00000020803	BRPF3	330.666	1122.69	-1.7635	8.6062e-07	1.6517e-05	bromodomain and PHD finger containing 3 [Source:HGNC Symbol;Acc:HGNC:14256]
ENSSSCG00000034350	SERHL2	1410.23	475.083	1.5683	8.6356e-07	1.6553e-05	serine hydrolase like 2 [Source:HGNC Symbol;Acc:HGNC:29446]
ENSSSCG00000010599	PDCD11	387.841	1145.05	-1.5625	8.7101e-07	1.6676e-05	programmed cell death 11 [Source:HGNC Symbol;Acc:HGNC:13408]
ENSSSCG00000016189	AAMP	830.071	2762.44	-1.7347	8.8083e-07	1.6843e-05	angio associated migratory cell protein [Source:HGNC Symbol;Acc:HGNC:18]
ENSSSCG00000013427	CIRBP	2576.08	5774.68	-1.1645	8.8977e-07	1.699e-05	cold inducible RNA binding protein [Source:HGNC Symbol;Acc:HGNC:1982]
ENSSSCG00000021494	CDC25A	412.029	1136.83	-1.4648	8.9068e-07	1.699e-05	cell division cycle 25A [Source:HGNC Symbol;Acc:HGNC:1725]
ENSSSCG00000010010	PES1	1097.12	3136.37	-1.5156	8.9492e-07	1.705e-05	Sus scrofa pescadillo ribosomal biogenesis factor 1 (PES1), mRNA. [Source:RefSeq mRNA;Acc:NM_001244432]
ENSSSCG00000010912	KIF14	32.347	0.355857	6.5421	8.9699e-07	1.7069e-05	kinesin family member 14 [Source:HGNC Symbol;Acc:HGNC:19181]
ENSSSCG00000010575	PPRC1	217.621	667.741	-1.6181	9.0276e-07	1.7158e-05	peroxisome proliferator-activated receptor gamma, coactivator-related 1 [Source:HGNC Symbol;Acc:HGNC:30025]
ENSSSCG00000003743	GALNT1	1052.1	448.344	1.2309	9.2454e-07	1.7508e-05	polypeptide N-acetylgalactosaminyltransferase 1 [Source:HGNC Symbol;Acc:HGNC:4123]
ENSSSCG00000011443	STAB1	1153.49	397.793	1.5368	9.2419e-07	1.7508e-05	stabilin 1 [Source:HGNC Symbol;Acc:HGNC:18628]
ENSSSCG00000036022	-	205.236	582.244	-1.5044	9.2428e-07	1.7508e-05
ENSSSCG00000017818	SERPINF1	2350.89	564.51	2.0589	9.5296e-07	1.8025e-05	serpin family F member 1 [Source:HGNC Symbol;Acc:HGNC:8824]
ENSSSCG00000022714	OSER1	722.091	2942.87	-2.0268	9.6633e-07	1.8256e-05	oxidative stress responsive serine rich 1 [Source:HGNC Symbol;Acc:HGNC:16105]
ENSSSCG00000032932	MSRB1	6347.3	1855.91	1.7742	9.759e-07	1.8414e-05	methionine-R-sulfoxide reductase B1 [Source:RefSeq peptide;Acc:NP_001090929]
ENSSSCG00000015116	MCAM	831.858	297.492	1.4851	9.9123e-07	1.8659e-05	melanoma cell adhesion molecule [Source:HGNC Symbol;Acc:HGNC:6934]
Novel00426	-	68.1926	5.86973	3.5765	9.9084e-07	1.8659e-05	-
ENSSSCG00000035218	ADA2	77.4733	11.0292	2.8179	1.0076e-06	1.8944e-05	adenosine deaminase CECR1 precursor [Source:RefSeq peptide;Acc:NP_999181]
ENSSSCG00000032062	WDR55	328.065	885.272	-1.4326	1.022e-06	1.9191e-05	WD repeat domain 55 [Source:HGNC Symbol;Acc:HGNC:25971]
ENSSSCG00000005650	CERCAM	818.654	259.887	1.6571	1.0266e-06	1.9255e-05	cerebral endothelial cell adhesion molecule [Source:HGNC Symbol;Acc:HGNC:23723]
Novel00804	-	0.368765	34.2438	-6.5457	1.029e-06	1.9277e-05	-
ENSSSCG00000038715	-	1022.88	3029.6	-1.5664	1.0482e-06	1.9614e-05
ENSSSCG00000035770	ZNF444	324.159	1076.95	-1.7322	1.0515e-06	1.9652e-05	zinc finger protein 444 [Source:HGNC Symbol;Acc:HGNC:16052]
ENSSSCG00000038955	CAMLG	177.855	594.973	-1.7417	1.0538e-06	1.9671e-05	calcium signal-modulating cyclophilin ligand [Source:RefSeq peptide;Acc:NP_001231822]
ENSSSCG00000023141	RNLS	111.763	31.9411	1.8105	1.0588e-06	1.974e-05	renalase, FAD dependent amine oxidase [Source:HGNC Symbol;Acc:HGNC:25641]
ENSSSCG00000000171	CKAP4	360.767	97.557	1.8904	1.0615e-06	1.9768e-05	cytoskeleton-associated protein 4 [Source:RefSeq peptide;Acc:NP_001231560]
ENSSSCG00000011230	OSBPL10	67.2922	13.5888	2.3026	1.0636e-06	1.9776e-05	oxysterol binding protein like 10 [Source:HGNC Symbol;Acc:HGNC:16395]
ENSSSCG00000028481	CALCOCO1	2343.21	6757.66	-1.5279	1.0644e-06	1.9776e-05	calcium binding and coiled-coil domain 1 [Source:HGNC Symbol;Acc:HGNC:29306]
ENSSSCG00000023998	PSMD2	2820.08	11479.7	-2.0253	1.08e-06	2.0042e-05	26S proteasome non-ATPase regulatory subunit 2 [Source:RefSeq peptide;Acc:NP_001230406]
ENSSSCG00000035649	-	30.2622	1.33199	4.5499	1.085e-06	2.0109e-05
ENSSSCG00000010108	KLHL22	552.454	1813.43	-1.7142	1.0877e-06	2.0137e-05	kelch like family member 22 [Source:HGNC Symbol;Acc:HGNC:25888]
ENSSSCG00000004241	GJA1	407.364	128.428	1.6678	1.0894e-06	2.0144e-05	Sus scrofa gap junction protein alpha 1 (GJA1), mRNA. [Source:RefSeq mRNA;Acc:NM_001244212]
ENSSSCG00000006325	MGST3	1608.32	636.344	1.3369	1.0986e-06	2.0266e-05	microsomal glutathione S-transferase 3 [Source:HGNC Symbol;Acc:HGNC:7064]
ENSSSCG00000020701	TTC9	655.554	3294.05	-2.3291	1.0977e-06	2.0266e-05	tetratricopeptide repeat domain 9 [Source:HGNC Symbol;Acc:HGNC:20267]
ENSSSCG00000025924	IGFBP5	3233.49	949.221	1.7687	1.1099e-06	2.0452e-05	insulin-like growth factor-binding protein 5 precursor [Source:RefSeq peptide;Acc:NP_999264]
Novel00629	-	1107.56	156.513	2.8251	1.1143e-06	2.0508e-05	PF08333:Protein of unknown function (DUF1725)
ENSSSCG00000017938	YBX2	511.063	1446.89	-1.5016	1.1198e-06	2.056e-05	Y-box binding protein 2 [Source:HGNC Symbol;Acc:HGNC:17948]
ENSSSCG00000040639	-	215.521	586.254	-1.4452	1.1187e-06	2.056e-05
ENSSSCG00000035923	JMJD6	324.249	920.394	-1.5058	1.1262e-06	2.0655e-05	arginine demethylase and lysine hydroxylase [Source:HGNC Symbol;Acc:HGNC:19355]
ENSSSCG00000007849	CRYM	106.744	27.8644	1.9473	1.174e-06	2.1507e-05	crystallin mu [Source:HGNC Symbol;Acc:HGNC:2418]
ENSSSCG00000008866	GUCY1A3	149.726	47.7029	1.6486	1.1836e-06	2.1656e-05	guanylate cyclase 1 soluble subunit alpha [Source:HGNC Symbol;Acc:HGNC:4685]
Novel01052	--	51.1857	3.64315	3.8321	1.2098e-06	2.2109e-05	--
ENSSSCG00000000757	ADIPOR2	2324.39	8168.32	-1.8133	1.2213e-06	2.2294e-05	adiponectin receptor 2 [Source:HGNC Symbol;Acc:HGNC:24041]
ENSSSCG00000013444	BTBD2	2202.38	5986.46	-1.4426	1.2245e-06	2.2327e-05	BTB domain containing 2 [Source:HGNC Symbol;Acc:HGNC:15504]
ENSSSCG00000035859	WNT5A	102.989	25.3237	2.0241	1.2316e-06	2.2431e-05	Wnt family member 5A [Source:HGNC Symbol;Acc:HGNC:12784]
ENSSSCG00000008854	CPE	407.58	111.646	1.8732	1.2396e-06	2.2525e-05	carboxypeptidase E precursor [Source:RefSeq peptide;Acc:NP_001090908]
ENSSSCG00000028602	GTPBP4	676.032	1910.75	-1.4994	1.2396e-06	2.2525e-05	GTP binding protein 4 [Source:HGNC Symbol;Acc:HGNC:21535]
ENSSSCG00000004508	DYM	501.325	1121.85	-1.1622	1.2441e-06	2.2554e-05	dymeclin [Source:HGNC Symbol;Acc:HGNC:21317]
Novel00352	-	34.8817	3.19282	3.4497	1.244e-06	2.2554e-05	-
ENSSSCG00000010486	HELLS	65.5927	11.9131	2.4516	1.2512e-06	2.2655e-05	helicase, lymphoid specific [Source:HGNC Symbol;Acc:HGNC:4861]
ENSSSCG00000001424	SKIV2L	699.543	2143.89	-1.6158	1.284e-06	2.32e-05	Ski2 like RNA helicase [Source:HGNC Symbol;Acc:HGNC:10898]
ENSSSCG00000011562	EMC3	698.806	2013.64	-1.5272	1.2842e-06	2.32e-05	ER membrane protein complex subunit 3 [Source:HGNC Symbol;Acc:HGNC:23999]
ENSSSCG00000028807	SNORA16	9.09408	57.9377	-2.6654	1.2938e-06	2.3346e-05	Small nucleolar RNA SNORA16B/SNORA16A family [Source:RFAM;Acc:RF00190]
Novel01075	--	5721.27	1477.49	1.9536	1.3077e-06	2.357e-05	--
ENSSSCG00000015650	MAPKAPK2	1277.53	3341.26	-1.3871	1.3197e-06	2.3738e-05	mitogen-activated protein kinase-activated protein kinase 2 [Source:HGNC Symbol;Acc:HGNC:6887]
ENSSSCG00000029199	SCN4B	2768.72	387.283	2.8369	1.3201e-06	2.3738e-05	sodium voltage-gated channel beta subunit 4 [Source:HGNC Symbol;Acc:HGNC:10592]
ENSSSCG00000018051	COPS3	25.515	107.186	-2.0726	1.334e-06	2.3961e-05	COP9 signalosome subunit 3 [Source:HGNC Symbol;Acc:HGNC:2239]
Novel00772	-	98.0217	9.83839	3.3355	1.3355e-06	2.3962e-05	-
ENSSSCG00000014195	MAN2A1	270.056	77.247	1.8105	1.3387e-06	2.3991e-05	mannosidase alpha class 2A member 1 [Source:HGNC Symbol;Acc:HGNC:6824]
ENSSSCG00000005970	SQLE	193.183	32.3763	2.5785	1.3494e-06	2.4156e-05	squalene epoxidase [Source:HGNC Symbol;Acc:HGNC:11279]
ENSSSCG00000039539	DHTKD1	166.45	527.057	-1.662	1.3572e-06	2.4268e-05	dehydrogenase E1 and transketolase domain containing 1 [Source:HGNC Symbol;Acc:HGNC:23537]
ENSSSCG00000006554	C1orf43	475.191	1209.54	-1.3479	1.3742e-06	2.4543e-05	chromosome 1 open reading frame 43 [Source:HGNC Symbol;Acc:HGNC:29876]
ENSSSCG00000027348	WIPF1	368.997	131.418	1.4902	1.3764e-06	2.4555e-05	WAS/WASL interacting protein family member 1 [Source:HGNC Symbol;Acc:HGNC:12736]
Novel00272	-	250.379	62.4109	2.0039	1.3801e-06	2.4593e-05	-
ENSSSCG00000036814	CLEC11A	110.762	18.378	2.5887	1.3838e-06	2.4631e-05	C-type lectin domain containing 11A [Source:HGNC Symbol;Acc:HGNC:10576]
ENSSSCG00000037039	PPP1R27	7405.51	44198.1	-2.5773	1.391e-06	2.473e-05	protein phosphatase 1 regulatory subunit 27 [Source:HGNC Symbol;Acc:HGNC:16813]
ENSSSCG00000005457	-	288.038	73.6912	1.972	1.4183e-06	2.5159e-05	lysophosphatidic acid receptor 1 [Source:RefSeq peptide;Acc:NP_001231286]
ENSSSCG00000006717	PHGDH	1105.89	22.8191	5.5998	1.4174e-06	2.5159e-05	Sus scrofa phosphoglycerate dehydrogenase (PHGDH), mRNA. [Source:RefSeq mRNA;Acc:NM_001123162]
ENSSSCG00000000706	LTBR	661.993	2126.88	-1.6838	1.4216e-06	2.5189e-05	tumor necrosis factor receptor superfamily member 3 precursor [Source:RefSeq peptide;Acc:NP_001295752]
ENSSSCG00000027135	PPM1G	824.581	2023.45	-1.2953	1.4245e-06	2.5212e-05	protein phosphatase, Mg2+/Mn2+ dependent 1G [Source:HGNC Symbol;Acc:HGNC:9278]
ENSSSCG00000027621	NDUFA4L2	720.648	297.238	1.2775	1.4459e-06	2.5562e-05	NDUFA4, mitochondrial complex associated like 2 [Source:HGNC Symbol;Acc:HGNC:29836]
ENSSSCG00000005683	TOR1B	180.512	515.087	-1.5143	1.4589e-06	2.5764e-05	torsin family 1 member B [Source:HGNC Symbol;Acc:HGNC:11995]
ENSSSCG00000033703	FAM111A	135.181	41.8182	1.6977	1.4953e-06	2.6376e-05	family with sequence similarity 111 member A [Source:HGNC Symbol;Acc:HGNC:24725]
Novel00363	-	5.51684	111.565	-4.341	1.5009e-06	2.6446e-05	-
ENSSSCG00000017543	CALCOCO2	1231.73	3035.82	-1.3013	1.5128e-06	2.661e-05	calcium binding and coiled-coil domain 2 [Source:HGNC Symbol;Acc:HGNC:29912]
ENSSSCG00000038452	ADAMTS17	150.87	19.6513	2.9498	1.5137e-06	2.661e-05	ADAM metallopeptidase with thrombospondin type 1 motif 17 [Source:HGNC Symbol;Acc:HGNC:17109]
ENSSSCG00000009077	HSPA4L	104.656	20.7966	2.3355	1.519e-06	2.6615e-05	heat shock protein family A (Hsp70) member 4 like [Source:HGNC Symbol;Acc:HGNC:17041]
ENSSSCG00000009876	DDX54	934.943	2445.3	-1.3874	1.5176e-06	2.6615e-05	DEAD-box helicase 54 [Source:HGNC Symbol;Acc:HGNC:20084]
ENSSSCG00000012001	ROBO1	83.3583	11.7152	2.8593	1.5171e-06	2.6615e-05	roundabout guidance receptor 1 [Source:HGNC Symbol;Acc:HGNC:10249]
ENSSSCG00000012347	ALAS2	539.684	116.154	2.2164	1.5321e-06	2.6815e-05	5'-aminolevulinate synthase 2 [Source:HGNC Symbol;Acc:HGNC:397]
ENSSSCG00000013021	SF1	3029.92	6384.69	-1.0754	1.5364e-06	2.6859e-05	splicing factor 1 [Source:HGNC Symbol;Acc:HGNC:12950]
ENSSSCG00000038285	KLHL36	215.272	1025.65	-2.2515	1.5647e-06	2.7323e-05	kelch like family member 36 [Source:HGNC Symbol;Acc:HGNC:17844]
ENSSSCG00000008012	HAGH	1101.37	2853.42	-1.3733	1.5994e-06	2.79e-05	hydroxyacylglutathione hydrolase [Source:HGNC Symbol;Acc:HGNC:4805]
ENSSSCG00000040119	TIGD5	109.445	356.197	-1.7007	1.6045e-06	2.7957e-05	tigger transposable element derived 5 [Source:HGNC Symbol;Acc:HGNC:18336]
ENSSSCG00000011755	NCEH1	508.556	90.4486	2.4904	1.6254e-06	2.8289e-05	neutral cholesterol ester hydrolase 1 [Source:RefSeq peptide;Acc:NP_001230413]
Novel01144	--	872.98	330.209	1.4039	1.6493e-06	2.8674e-05	--
ENSSSCG00000040267	CYS1	1335.45	4760.17	-1.8338	1.7132e-06	2.9752e-05	cystin 1 [Source:HGNC Symbol;Acc:HGNC:18525]
ENSSSCG00000038801	NPNT	549.719	117.165	2.2309	1.718e-06	2.9803e-05	nephronectin [Source:HGNC Symbol;Acc:HGNC:27405]
ENSSSCG00000000696	NOP2	368.868	1168.46	-1.6634	1.757e-06	3.0445e-05	NOP2 nucleolar protein [Source:HGNC Symbol;Acc:HGNC:7867]
ENSSSCG00000002279	GPX2	237.948	973.786	-2.032	1.7953e-06	3.1074e-05	glutathione peroxidase 2 [Source:RefSeq peptide;Acc:NP_001108608]
ENSSSCG00000009486	SLITRK6	69.614	8.88046	2.9998	1.7979e-06	3.1084e-05	SLIT and NTRK like family member 6 [Source:HGNC Symbol;Acc:HGNC:23503]
ENSSSCG00000000141	EIF3D	2228.25	5344.35	-1.2622	1.8197e-06	3.1428e-05	eukaryotic translation initiation factor 3 subunit D [Source:RefSeq peptide;Acc:NP_001231652]
ENSSSCG00000011207	SGO1	31.3374	0.620276	5.6211	1.8412e-06	3.1764e-05	shugoshin 1 [Source:HGNC Symbol;Acc:HGNC:25088]
ENSSSCG00000006345	OLFML2B	1091.69	206.147	2.4073	1.8651e-06	3.214e-05	olfactomedin like 2B [Source:HGNC Symbol;Acc:HGNC:24558]
ENSSSCG00000009489	-	69.2501	11.4409	2.622	1.8926e-06	3.2579e-05
ENSSSCG00000024917	LRRN4CL	86.9698	21.7408	1.9938	1.9095e-06	3.2834e-05	LRRN4 C-terminal like [Source:HGNC Symbol;Acc:HGNC:33724]
ENSSSCG00000039324	FLII	7796.75	19684.3	-1.3361	1.9215e-06	3.3003e-05	FLII, actin remodeling protein [Source:HGNC Symbol;Acc:HGNC:3750]
ENSSSCG00000008562	SLC35F6	277.437	856.746	-1.6271	1.9424e-06	3.3326e-05	solute carrier family 35 member F6 [Source:HGNC Symbol;Acc:HGNC:26055]
ENSSSCG00000010473	EXOC6	161.874	48.9804	1.7295	2.0319e-06	3.4824e-05	exocyst complex component 6 [Source:HGNC Symbol;Acc:HGNC:23196]
ENSSSCG00000028559	LZTS1	700.13	136.958	2.3538	2.0366e-06	3.4866e-05	leucine zipper tumor suppressor 1 [Source:HGNC Symbol;Acc:HGNC:13861]
ENSSSCG00000028266	TMUB1	340.393	1054.41	-1.6311	2.0894e-06	3.5693e-05	Sus scrofa transmembrane and ubiquitin like domain containing 1 (TMUB1), mRNA. [Source:RefSeq mRNA;Acc:NM_001244336]
ENSSSCG00000030002	-	377.676	1021.89	-1.4368	2.0885e-06	3.5693e-05
ENSSSCG00000015398	SEMA3A	41.5403	3.91588	3.3659	2.1402e-06	3.6521e-05	semaphorin 3A [Source:HGNC Symbol;Acc:HGNC:10723]
ENSSSCG00000031888	DDIT4	2349.36	11086.6	-2.2384	2.1476e-06	3.6607e-05	DNA damage-inducible transcript 4 protein [Source:RefSeq peptide;Acc:NP_001230381]
ENSSSCG00000001571	MTCH1	2397.41	6527.92	-1.4453	2.1697e-06	3.6904e-05	Sus scrofa mitochondrial carrier 1 (MTCH1), transcript variant 1, mRNA. [Source:RefSeq mRNA;Acc:NM_001244166]
ENSSSCG00000014219	CDO1	131.224	38.1864	1.7834	2.1685e-06	3.6904e-05	cysteine dioxygenase type 1 [Source:HGNC Symbol;Acc:HGNC:1795]
ENSSSCG00000040373	BCL2L13	631.71	1451.7	-1.2005	2.2084e-06	3.7521e-05	BCL2 like 13 [Source:HGNC Symbol;Acc:HGNC:17164]
ENSSSCG00000035594	PRSS22	476.041	117.334	2.0176	2.2341e-06	3.7917e-05	protease, serine 22 [Source:HGNC Symbol;Acc:HGNC:14368]
ENSSSCG00000012307	CCNB3	29.077	1.15518	4.5462	2.2377e-06	3.7937e-05	cyclin B3 [Source:HGNC Symbol;Acc:HGNC:18709]
ENSSSCG00000039307	H2AFJ	502.997	1465.89	-1.5431	2.2406e-06	3.7945e-05	H2A histone family member J [Source:HGNC Symbol;Acc:HGNC:14456]
ENSSSCG00000013630	DNM2	1027.48	2338.98	-1.1868	2.278e-06	3.8538e-05	dynamin 2 [Source:HGNC Symbol;Acc:HGNC:2974]
ENSSSCG00000000522	NAP1L1	2074.62	4484.89	-1.1124	2.3074e-06	3.8993e-05	nucleosome assembly protein 1 like 1 [Source:HGNC Symbol;Acc:HGNC:7637]
ENSSSCG00000035700	CENPW	45.675	7.01277	2.7312	2.364e-06	3.9905e-05	centromere protein W [Source:HGNC Symbol;Acc:HGNC:21488]
ENSSSCG00000004766	RAD51	52.9533	8.61525	2.6388	2.4353e-06	4.1054e-05	RAD51 recombinase [Source:HGNC Symbol;Acc:HGNC:9817]
ENSSSCG00000010706	-	478.449	1666.89	-1.8005	2.4372e-06	4.1054e-05
ENSSSCG00000001959	CFL2	8476.98	3979.69	1.0908	2.4405e-06	4.1064e-05	cofilin 2 [Source:HGNC Symbol;Acc:HGNC:1875]
ENSSSCG00000003998	ZNF274	89.703	460.83	-2.3597	2.4431e-06	4.1065e-05	zinc finger protein 274 [Source:HGNC Symbol;Acc:HGNC:13068]
ENSSSCG00000008307	SFXN5	128.649	504.466	-1.9703	2.4635e-06	4.132e-05	sideroflexin 5 [Source:HGNC Symbol;Acc:HGNC:16073]
ENSSSCG00000009670	ESCO2	32.0902	2.22579	3.845	2.4629e-06	4.132e-05	establishment of sister chromatid cohesion N-acetyltransferase 2 [Source:HGNC Symbol;Acc:HGNC:27230]
ENSSSCG00000001793	ADAMTSL3	682.993	220.03	1.6369	2.485e-06	4.1635e-05	ADAMTS like 3 [Source:HGNC Symbol;Acc:HGNC:14633]
ENSSSCG00000017941	-	1040.14	2822.26	-1.4402	2.498e-06	4.1808e-05
ENSSSCG00000005196	DMAC1	71.8458	228.686	-1.6738	2.5087e-06	4.1943e-05	distal membrane arm assembly complex 1 [Source:HGNC Symbol;Acc:HGNC:30536]
ENSSSCG00000001907	UBL7	648.835	1630.05	-1.3289	2.5373e-06	4.2331e-05	ubiquitin like 7 [Source:HGNC Symbol;Acc:HGNC:28221]
ENSSSCG00000009938	UNG	372.965	129.389	1.5231	2.5347e-06	4.2331e-05	uracil DNA glycosylase [Source:HGNC Symbol;Acc:HGNC:12572]
ENSSSCG00000003904	LRRC41	284.819	794.215	-1.4792	2.546e-06	4.243e-05	leucine rich repeat containing 41 [Source:HGNC Symbol;Acc:HGNC:16917]
ENSSSCG00000025134	FAM171B	50.5166	9.40851	2.432	2.5859e-06	4.305e-05	family with sequence similarity 171 member B [Source:HGNC Symbol;Acc:HGNC:29412]
ENSSSCG00000027229	B3GNTL1	229.012	637.621	-1.4784	2.5957e-06	4.3167e-05	UDP-GlcNAc:betaGal beta-1,3-N-acetylglucosaminyltransferase like 1 [Source:HGNC Symbol;Acc:HGNC:21727]
ENSSSCG00000016034	COL3A1	73069.9	11775.9	2.6335	2.6673e-06	4.4311e-05	Sus scrofa collagen type III alpha 1 chain (COL3A1), mRNA. [Source:RefSeq mRNA;Acc:NM_001243297]
ENSSSCG00000029413	DNMT3A	1470.3	588.937	1.3206	2.6712e-06	4.4328e-05	DNA methyltransferase 3 alpha [Source:HGNC Symbol;Acc:HGNC:2978]
ENSSSCG00000034763	IRS2	244.789	830.31	-1.7623	2.6763e-06	4.4366e-05	insulin receptor substrate 2 [Source:HGNC Symbol;Acc:HGNC:6126]
ENSSSCG00000024694	TAF4	277.019	667.19	-1.2682	2.685e-06	4.4464e-05	TATA-box binding protein associated factor 4 [Source:HGNC Symbol;Acc:HGNC:11537]
ENSSSCG00000000113	SLC16A8	14.8333	126.581	-3.1052	2.6951e-06	4.4585e-05	solute carrier family 16 member 8 [Source:HGNC Symbol;Acc:HGNC:16270]
ENSSSCG00000008125	NCAPH	144.323	33.3738	2.1255	2.71e-06	4.4783e-05	non-SMC condensin I complex subunit H [Source:HGNC Symbol;Acc:HGNC:1112]
ENSSSCG00000028905	TNIK	993.408	213.768	2.2154	2.7651e-06	4.5646e-05	TRAF2 and NCK interacting kinase [Source:HGNC Symbol;Acc:HGNC:30765]
ENSSSCG00000036438	GPX3	65.9928	257.947	-1.9672	2.816e-06	4.6437e-05	Sus scrofa glutathione peroxidase 3 (GPX3), mRNA. [Source:RefSeq mRNA;Acc:NM_001115155]
ENSSSCG00000021059	ADORA1	2887.78	640.482	2.1732	2.8499e-06	4.6947e-05	adenosine A1 receptor [Source:HGNC Symbol;Acc:HGNC:262]
ENSSSCG00000002792	HSF4	65.9291	329.733	-2.3216	2.8795e-06	4.7386e-05	heat shock transcription factor 4 [Source:HGNC Symbol;Acc:HGNC:5227]
ENSSSCG00000012606	ATP1B4	4672.08	1007.54	2.2132	2.8874e-06	4.7465e-05	ATPase Na+/K+ transporting family member beta 4 [Source:HGNC Symbol;Acc:HGNC:808]
ENSSSCG00000022538	MARK4	198.66	687.124	-1.7897	2.9198e-06	4.7947e-05	microtubule affinity regulating kinase 4 [Source:HGNC Symbol;Acc:HGNC:13538]
Novel00636	-	27.119	0.352822	6.2881	2.9385e-06	4.8205e-05	-
ENSSSCG00000034096	DMAP1	736.028	1793.71	-1.2853	2.9498e-06	4.834e-05	DNA methyltransferase 1 associated protein 1 [Source:HGNC Symbol;Acc:HGNC:18291]
ENSSSCG00000034864	CHEK2	63.9928	10.5819	2.5987	2.9648e-06	4.8534e-05	checkpoint kinase 2 [Source:HGNC Symbol;Acc:HGNC:16627]
ENSSSCG00000002520	SLC25A29	409.917	1261.33	-1.6213	2.9721e-06	4.8604e-05	solute carrier family 25 member 29 [Source:HGNC Symbol;Acc:HGNC:20116]
ENSSSCG00000035746	ECT2	78.0355	17.0363	2.2128	3.0043e-06	4.9079e-05	epithelial cell transforming 2 [Source:HGNC Symbol;Acc:HGNC:3155]
ENSSSCG00000032464	PURB	104.496	317.544	-1.6054	3.0103e-06	4.9125e-05	purine rich element binding protein B [Source:HGNC Symbol;Acc:HGNC:9702]
ENSSSCG00000027288	DAGLB	285.16	683.12	-1.2607	3.025e-06	4.9314e-05	diacylglycerol lipase beta [Source:HGNC Symbol;Acc:HGNC:28923]
ENSSSCG00000011928	CCDC80	1811.18	635.701	1.5108	3.0311e-06	4.9362e-05	coiled-coil domain containing 80 [Source:HGNC Symbol;Acc:HGNC:30649]
ENSSSCG00000036712	TPD52L2	1660.58	3868.54	-1.2201	3.0591e-06	4.9767e-05	tumor protein D52 like 2 [Source:HGNC Symbol;Acc:HGNC:12007]
ENSSSCG00000032269	LIMA1	265.848	85.5786	1.6411	3.0921e-06	5.0252e-05	LIM domain and actin binding 1 [Source:HGNC Symbol;Acc:HGNC:24636]
ENSSSCG00000004332	BACH2	37.0952	140.435	-1.9193	3.1039e-06	5.0391e-05	BTB domain and CNC homolog 2 [Source:HGNC Symbol;Acc:HGNC:14078]
ENSSSCG00000016174	FN1	2849.41	692.657	2.0411	3.1299e-06	5.0761e-05	fibronectin 1 [Source:HGNC Symbol;Acc:HGNC:3778]
Novel00442	-	87.6227	8.89472	3.2584	3.1613e-06	5.1217e-05	PF15873:Domain of unknown function (DUF4730)
ENSSSCG00000011710	EIF2A	956.678	2179.47	-1.1879	3.1673e-06	5.1261e-05	eukaryotic translation initiation factor 2A [Source:HGNC Symbol;Acc:HGNC:3254]
ENSSSCG00000006087	CPQ	53.4658	8.41799	2.6936	3.1785e-06	5.1389e-05	carboxypeptidase Q precursor [Source:RefSeq peptide;Acc:NP_001230620]
ENSSSCG00000013633	CARM1	350.047	905.72	-1.372	3.2241e-06	5.2074e-05	coactivator associated arginine methyltransferase 1 [Source:HGNC Symbol;Acc:HGNC:23393]
ENSSSCG00000034455	RNF166	446.958	1223.29	-1.4523	3.2393e-06	5.2265e-05	ring finger protein 166 [Source:HGNC Symbol;Acc:HGNC:28856]
ENSSSCG00000002879	GRAMD1A	579.061	1462.79	-1.3367	3.2568e-06	5.2486e-05	GRAM domain containing 1A [Source:HGNC Symbol;Acc:HGNC:29305]
ENSSSCG00000034159	SNAPIN	580.812	1276.71	-1.1362	3.2597e-06	5.2486e-05	SNAP associated protein [Source:HGNC Symbol;Acc:HGNC:17145]
ENSSSCG00000015424	PSMC2	2103	7870.51	-1.904	3.301e-06	5.3097e-05	26S protease regulatory subunit 7 [Source:RefSeq peptide;Acc:NP_001231937]
ENSSSCG00000036402	MYL9	4980.21	1090.2	2.1919	3.3095e-06	5.3178e-05	Myosin regulatory light polypeptide 9 [Source:UniProtKB/Swiss-Prot;Acc:P29269]
ENSSSCG00000033049	KLHL41	21304.4	63539.9	-1.5765	3.3301e-06	5.3455e-05	kelch like family member 41 [Source:HGNC Symbol;Acc:HGNC:16905]
ENSSSCG00000035555	BTBD6	6250.59	14584.3	-1.2224	3.3514e-06	5.3742e-05	BTB domain containing 6 [Source:HGNC Symbol;Acc:HGNC:19897]
ENSSSCG00000023890	ATG2A	590.569	1520.99	-1.3647	3.3631e-06	5.3874e-05	autophagy related 2A [Source:HGNC Symbol;Acc:HGNC:29028]
ENSSSCG00000008867	CTSO	71.9114	11.5558	2.6519	3.4057e-06	5.4472e-05	cathepsin O [Source:HGNC Symbol;Acc:HGNC:2542]
ENSSSCG00000013875	USE1	325.934	892.361	-1.4535	3.4073e-06	5.4472e-05	unconventional SNARE in the ER 1 [Source:HGNC Symbol;Acc:HGNC:30882]
ENSSSCG00000033041	-	219.65	35.9178	2.6178	3.4604e-06	5.5265e-05	SCG6 (secretogranin VI) isoform SCG6 [Source:RefSeq peptide;Acc:NP_001123687]
ENSSSCG00000008560	DPYSL5	35.0934	1.77625	4.3963	3.4726e-06	5.5403e-05	dihydropyrimidinase like 5 [Source:HGNC Symbol;Acc:HGNC:20637]
ENSSSCG00000014047	FGFR4	873.671	172.703	2.3409	3.4785e-06	5.544e-05	fibroblast growth factor receptor 4 [Source:HGNC Symbol;Acc:HGNC:3691]
ENSSSCG00000039426	FSTL1	4780.07	1795.76	1.4126	3.5456e-06	5.6453e-05	follistatin like 1 [Source:HGNC Symbol;Acc:HGNC:3972]
ENSSSCG00000001824	ZXDC	418.659	1447.24	-1.7891	3.629e-06	5.7664e-05	ZXD family zinc finger C [Source:HGNC Symbol;Acc:HGNC:28160]
ENSSSCG00000037686	TBL3	952.076	2659.33	-1.482	3.627e-06	5.7664e-05	transducin beta like 3 [Source:HGNC Symbol;Acc:HGNC:11587]
ENSSSCG00000014598	PPFIBP2	648.265	2143.18	-1.7246	3.6719e-06	5.8228e-05	PPFIA binding protein 2 [Source:HGNC Symbol;Acc:HGNC:9250]
ENSSSCG00000037430	COL6A6	159.364	14.1216	3.5159	3.6713e-06	5.8228e-05	collagen type VI alpha 6 chain [Source:HGNC Symbol;Acc:HGNC:27023]
ENSSSCG00000004146	REPS1	129.334	354.989	-1.455	3.7022e-06	5.8648e-05	RALBP1 associated Eps domain containing 1 [Source:HGNC Symbol;Acc:HGNC:15578]
ENSSSCG00000007586	FSCN1	1882.89	570.455	1.7235	3.7138e-06	5.8773e-05	fascin [Source:RefSeq peptide;Acc:NP_001139772]
Novel00698	-	32.8476	1.60248	4.3607	3.7206e-06	5.8821e-05	-
ENSSSCG00000000748	IQSEC3	29.1975	0	7.3606	3.747e-06	5.9179e-05	IQ motif and Sec7 domain 3 [Source:HGNC Symbol;Acc:HGNC:29193]
ENSSSCG00000002841	N4BP1	346.527	945.733	-1.4481	3.7511e-06	5.9184e-05	NEDD4 binding protein 1 [Source:HGNC Symbol;Acc:HGNC:29850]
ENSSSCG00000028627	-	3.35183	41.529	-3.6192	3.7717e-06	5.945e-05
ENSSSCG00000020785	DES	109031	260761	-1.258	3.8093e-06	5.9983e-05	desmin [Source:HGNC Symbol;Acc:HGNC:2770]
ENSSSCG00000016900	ESM1	38.9702	2.84079	3.8532	3.8275e-06	6.0208e-05	endothelial cell specific molecule 1 [Source:HGNC Symbol;Acc:HGNC:3466]
ENSSSCG00000011689	PLOD2	266.89	83.2814	1.6851	3.8406e-06	6.0353e-05	procollagen-lysine,2-oxoglutarate 5-dioxygenase 2 [Source:HGNC Symbol;Acc:HGNC:9082]
ENSSSCG00000033653	-	1107.9	3649.09	-1.7197	3.8446e-06	6.0357e-05
Novel00494	-	26.4602	0.355857	6.2525	3.8605e-06	6.0545e-05	PF17490:L1 transposable element dsRBD-like domain|PF02994:L1 transposable element RBD-like domain|PF17489:L1 transposable element trimerization domain
ENSSSCG00000013263	CREB3L1	312.927	104.62	1.5839	3.8896e-06	6.094e-05	cAMP responsive element binding protein 3 like 1 [Source:HGNC Symbol;Acc:HGNC:18856]
ENSSSCG00000007801	ZNF48	105.57	409.764	-1.9576	3.9444e-06	6.1736e-05	zinc finger protein 48 [Source:HGNC Symbol;Acc:HGNC:13114]
ENSSSCG00000033929	MEG3_2	98.0601	12.8529	2.9555	3.9482e-06	6.1736e-05	Maternally expressed 3 conserved region 2 [Source:RFAM;Acc:RF01872]
ENSSSCG00000014075	-	1634.84	3366.06	-1.042	3.97e-06	6.2015e-05
ENSSSCG00000001532	UHRF1BP1	74.2338	241.323	-1.7038	3.998e-06	6.236e-05	UHRF1 binding protein 1 [Source:HGNC Symbol;Acc:HGNC:21216]
ENSSSCG00000040702	CCDC174	197.503	480.609	-1.2824	4e-06	6.236e-05	Sus scrofa uncharacterized LOC100689257 (LOC100689257), mRNA. [Source:RefSeq mRNA;Acc:NM_001244302]
ENSSSCG00000033958	-	463.803	75.8393	2.6159	4.0367e-06	6.287e-05
ENSSSCG00000007462	KCNB1	17.0785	106.401	-2.6432	4.1088e-06	6.3866e-05	potassium voltage-gated channel subfamily B member 1 [Source:HGNC Symbol;Acc:HGNC:6231]
ENSSSCG00000016244	COL4A4	53.4944	5.95431	3.1832	4.1083e-06	6.3866e-05	collagen type IV alpha 4 chain [Source:HGNC Symbol;Acc:HGNC:2206]
ENSSSCG00000022797	PPP1R3B	7015.18	1059.69	2.7267	4.1142e-06	6.3886e-05	protein phosphatase 1 regulatory subunit 3B [Source:HGNC Symbol;Acc:HGNC:14942]
ENSSSCG00000016032	TFPI	157.467	27.641	2.5207	4.1623e-06	6.4569e-05	tissue factor pathway inhibitor [Source:HGNC Symbol;Acc:HGNC:11760]
ENSSSCG00000000119	EIF3L	4856.4	13538.1	-1.4791	4.2132e-06	6.5294e-05	eukaryotic translation initiation factor 3 subunit L [Source:HGNC Symbol;Acc:HGNC:18138]
ENSSSCG00000015522	ANGPTL1	382.28	88.3496	2.1172	4.2478e-06	6.5766e-05	angiopoietin like 1 [Source:HGNC Symbol;Acc:HGNC:489]
ENSSSCG00000008268	AUP1	850.418	2579.57	-1.6008	4.2741e-06	6.5848e-05	AUP1, lipid droplet regulating VLDL assembly factor [Source:HGNC Symbol;Acc:HGNC:891]
ENSSSCG00000017593	UTP18	101.995	289.026	-1.5055	4.2582e-06	6.5848e-05	UTP18, small subunit processome component [Source:HGNC Symbol;Acc:HGNC:24274]
ENSSSCG00000033154	ARL6IP5	2862.08	965.059	1.5683	4.264e-06	6.5848e-05	PRA1 family protein 3 [Source:UniProtKB/Swiss-Prot;Acc:Q56P28]
ENSSSCG00000037964	GNG10	630.149	1501.63	-1.2527	4.2729e-06	6.5848e-05	G protein subunit gamma 10 [Source:HGNC Symbol;Acc:HGNC:4402]
Novel00986	-	13.5989	96.1462	-2.8274	4.2729e-06	6.5848e-05	-
ENSSSCG00000005640	CIZ1	360.661	848.115	-1.2333	4.288e-06	6.5998e-05	CDKN1A interacting zinc finger protein 1 [Source:HGNC Symbol;Acc:HGNC:16744]
ENSSSCG00000010477	CEP55	31.7376	2.93447	3.4514	4.3357e-06	6.6666e-05	centrosomal protein 55 [Source:HGNC Symbol;Acc:HGNC:1161]
ENSSSCG00000035082	PHF5A	440.392	1163.42	-1.4012	4.3879e-06	6.7403e-05	PHD finger protein 5A [Source:HGNC Symbol;Acc:HGNC:18000]
ENSSSCG00000006703	PRKAB2	2655.81	1267.49	1.0674	4.3959e-06	6.746e-05	5'-AMP-activated protein kinase subunit beta-2 [Source:RefSeq peptide;Acc:NP_001230612]
ENSSSCG00000005906	CPSF1	2048.34	4780.47	-1.2228	4.4079e-06	6.7577e-05	cleavage and polyadenylation specific factor 1 [Source:HGNC Symbol;Acc:HGNC:2324]
ENSSSCG00000005753	CAMSAP1	1223.22	2809.3	-1.1994	4.4392e-06	6.7992e-05	calmodulin regulated spectrin associated protein 1 [Source:HGNC Symbol;Acc:HGNC:19946]
ENSSSCG00000028387	CNKSR1	1151.92	519.056	1.1502	4.4505e-06	6.8098e-05	connector enhancer of kinase suppressor of Ras 1 [Source:HGNC Symbol;Acc:HGNC:19700]
ENSSSCG00000007235	TPX2	381.161	90.5061	2.0761	4.4618e-06	6.8204e-05	TPX2, microtubule nucleation factor [Source:HGNC Symbol;Acc:HGNC:1249]
ENSSSCG00000029723	PHRF1	1427.32	4491.63	-1.6538	4.4963e-06	6.8664e-05	PHD and ring finger domains 1 [Source:HGNC Symbol;Acc:HGNC:24351]
ENSSSCG00000015136	UBASH3B	89.5343	24.2182	1.8952	4.5334e-06	6.9164e-05	ubiquitin associated and SH3 domain containing B [Source:HGNC Symbol;Acc:HGNC:29884]
ENSSSCG00000013299	APIP	678.567	1815.58	-1.4198	4.5536e-06	6.9405e-05	APAF1 interacting protein [Source:HGNC Symbol;Acc:HGNC:17581]
ENSSSCG00000014851	SLCO2B1	73.7915	17.485	2.0849	4.5617e-06	6.9461e-05	solute carrier organic anion transporter family member 2B1 [Source:HGNC Symbol;Acc:HGNC:10962]
ENSSSCG00000038938	-	242.584	650.417	-1.4231	4.5816e-06	6.9696e-05
ENSSSCG00000016409	UBE3C	810.135	1704.16	-1.0728	4.6055e-06	6.9992e-05	ubiquitin protein ligase E3C [Source:HGNC Symbol;Acc:HGNC:16803]
ENSSSCG00000020879	FBXW7	545.523	212.324	1.3603	4.6105e-06	7.0001e-05	F-box and WD repeat domain containing 7 [Source:HGNC Symbol;Acc:HGNC:16712]
ENSSSCG00000021651	SCN2B	33.18	2.75238	3.6484	4.6466e-06	7.0481e-05	sodium voltage-gated channel beta subunit 2 [Source:HGNC Symbol;Acc:HGNC:10589]
ENSSSCG00000034146	CBX8	74.1389	18.2111	2.0249	4.6883e-06	7.1044e-05	chromobox protein homolog 8 [Source:RefSeq peptide;Acc:NP_001231428]
ENSSSCG00000010607	COL17A1	52.2966	6.75891	2.928	4.7048e-06	7.1226e-05	collagen type XVII alpha 1 chain [Source:HGNC Symbol;Acc:HGNC:2194]
Novel01278	--	70.8072	10.9354	2.6622	4.8681e-06	7.3627e-05	--
ENSSSCG00000008510	LTBP1	1062.19	448.78	1.2437	4.9092e-06	7.4177e-05	latent transforming growth factor beta binding protein 1 [Source:HGNC Symbol;Acc:HGNC:6714]
ENSSSCG00000016245	-	104.031	20.1839	2.3619	4.9596e-06	7.481e-05
ENSSSCG00000039647	EIF3F	4002.25	10015.8	-1.3234	4.9607e-06	7.481e-05	eukaryotic translation initiation factor 3 subunit F [Source:HGNC Symbol;Acc:HGNC:3275]
ENSSSCG00000004425	LAMA4	1149.15	392.32	1.552	5.099e-06	7.6822e-05	laminin subunit alpha 4 [Source:HGNC Symbol;Acc:HGNC:6484]
ENSSSCG00000024108	SLC43A2	1832.84	6382.51	-1.7999	5.1304e-06	7.7221e-05	solute carrier family 43 member 2 [Source:HGNC Symbol;Acc:HGNC:23087]
ENSSSCG00000006261	TCEA1	417.58	953.984	-1.1918	5.1355e-06	7.7224e-05	transcription elongation factor A1 [Source:HGNC Symbol;Acc:HGNC:11612]
ENSSSCG00000001620	MDFI	65.3361	12.7577	2.379	5.1534e-06	7.7419e-05	MyoD family inhibitor [Source:HGNC Symbol;Acc:HGNC:6967]
ENSSSCG00000025303	FAM50A	1145.63	2393.98	-1.0633	5.1597e-06	7.744e-05	family with sequence similarity 50 member A [Source:HGNC Symbol;Acc:HGNC:18786]
ENSSSCG00000024591	ETV1	97.1064	28.7824	1.7461	5.2045e-06	7.7964e-05	ETS variant 1 [Source:HGNC Symbol;Acc:HGNC:3490]
ENSSSCG00000029175	-	9.20571	50.2881	-2.4463	5.2046e-06	7.7964e-05
Novel00309	-	3.81667	60.8323	-4.0018	5.2433e-06	7.8469e-05	PF00443:Ubiquitin carboxyl-terminal hydrolase
ENSSSCG00000023031	TNNT2	455.013	128.602	1.8273	5.3223e-06	7.9575e-05	troponin T2, cardiac type [Source:HGNC Symbol;Acc:HGNC:11949]
ENSSSCG00000036835	OSBPL2	645.311	1784.9	-1.4674	5.335e-06	7.969e-05	oxysterol binding protein like 2 [Source:HGNC Symbol;Acc:HGNC:15761]
ENSSSCG00000037197	BAG5	131.49	367.423	-1.4825	5.3418e-06	7.9716e-05	BCL2 associated athanogene 5 [Source:HGNC Symbol;Acc:HGNC:941]
ENSSSCG00000001868	TSPAN3	6380.28	2716.83	1.2317	5.3494e-06	7.9754e-05	tetraspanin-3 [Source:RefSeq peptide;Acc:NP_001231125]
ENSSSCG00000039024	SPSB3	979.442	4276.87	-2.1263	5.3802e-06	8.0137e-05	splA/ryanodine receptor domain and SOCS box containing 3 [Source:HGNC Symbol;Acc:HGNC:30629]
ENSSSCG00000004218	RSPO3	99.961	30.372	1.7226	5.3979e-06	8.0324e-05	R-spondin-3 precursor [Source:RefSeq peptide;Acc:NP_001302585]
ENSSSCG00000024671	WNT9A	191.681	1024.61	-2.4179	5.4407e-06	8.0884e-05	Wnt family member 9A [Source:HGNC Symbol;Acc:HGNC:12778]
ENSSSCG00000012510	ARMCX2	247.264	99.8292	1.3113	5.4719e-06	8.1259e-05	armadillo repeat containing, X-linked 2 [Source:HGNC Symbol;Acc:HGNC:16869]
ENSSSCG00000027629	CDIPT	477.233	1277.97	-1.4215	5.4763e-06	8.1259e-05	CDP-diacylglycerol--inositol 3-phosphatidyltransferase [Source:HGNC Symbol;Acc:HGNC:1769]
ENSSSCG00000008202	CNNM4	225.125	84.0194	1.4224	5.4911e-06	8.1401e-05	cyclin and CBS domain divalent metal cation transport mediator 4 [Source:HGNC Symbol;Acc:HGNC:105]
ENSSSCG00000011833	DLG1	431.574	159.601	1.4365	5.5159e-06	8.1692e-05	discs large MAGUK scaffold protein 1 [Source:HGNC Symbol;Acc:HGNC:2900]
Novel00304	-	2178.66	958.318	1.1848	5.5993e-06	8.2849e-05	-
ENSSSCG00000013004	TM7SF2	147.127	39.4292	1.8999	5.6676e-06	8.3781e-05	transmembrane 7 superfamily member 2 [Source:HGNC Symbol;Acc:HGNC:11863]
ENSSSCG00000010401	-	376.433	1168.14	-1.6341	5.686e-06	8.3974e-05
ENSSSCG00000007133	ACSS1	317.919	1431.84	-2.1712	5.7845e-06	8.5268e-05	acyl-CoA synthetase short chain family member 1 [Source:HGNC Symbol;Acc:HGNC:16091]
ENSSSCG00000036360	LURAP1L	88.0443	18.468	2.265	5.7806e-06	8.5268e-05	leucine rich adaptor protein 1 like [Source:HGNC Symbol;Acc:HGNC:31452]
ENSSSCG00000009570	MPHOSPH8	1165.48	2398.64	-1.0413	5.8518e-06	8.6179e-05	M-phase phosphoprotein 8 [Source:HGNC Symbol;Acc:HGNC:29810]
ENSSSCG00000000730	PRMT8	31.9603	0.976133	5.0475	5.858e-06	8.6189e-05	protein arginine methyltransferase 8 [Source:HGNC Symbol;Acc:HGNC:5188]
ENSSSCG00000006735	PTGFRN	1068.28	364.793	1.5515	5.9196e-06	8.7015e-05	prostaglandin F2 receptor inhibitor [Source:HGNC Symbol;Acc:HGNC:9601]
Novel00939	-	33.4658	0.352822	6.589	6.0328e-06	8.8596e-05	-
ENSSSCG00000010306	SEC24C	480.656	1237.08	-1.3643	6.0461e-06	8.8637e-05	SEC24 homolog C, COPII coat complex component [Source:HGNC Symbol;Acc:HGNC:10705]
ENSSSCG00000038840	-	33.8758	1.06757	5.0938	6.0469e-06	8.8637e-05
ENSSSCG00000000207	-	1287.1	4096.16	-1.67	6.0874e-06	8.9147e-05
ENSSSCG00000020965	LYSMD1	201.453	498.556	-1.3083	6.1061e-06	8.9338e-05	Sus scrofa LysM domain containing 1 (LYSMD1), mRNA. [Source:RefSeq mRNA;Acc:NM_001243501]
ENSSSCG00000002267	RGMA	1761.24	752.028	1.2278	6.1368e-06	8.9703e-05	repulsive guidance molecule family member a [Source:HGNC Symbol;Acc:HGNC:30308]
ENSSSCG00000007932	ROGDI	114.414	273.774	-1.2577	6.1613e-06	8.9978e-05	rogdi homolog [Source:HGNC Symbol;Acc:HGNC:29478]
ENSSSCG00000031011	CCDC160	72.9762	347.701	-2.2489	6.1891e-06	9.0299e-05	coiled-coil domain containing 160 [Source:HGNC Symbol;Acc:HGNC:37286]
ENSSSCG00000022446	SEL1L3	347.166	59.0475	2.5625	6.2181e-06	9.0638e-05	SEL1L family member 3 [Source:HGNC Symbol;Acc:HGNC:29108]
ENSSSCG00000011752	FNDC3B	648.581	261.965	1.3091	6.2437e-06	9.0927e-05	fibronectin type III domain containing 3B [Source:HGNC Symbol;Acc:HGNC:24670]
ENSSSCG00000037336	GID4	289.943	743.118	-1.3583	6.28e-06	9.1372e-05	GID complex subunit 4 homolog [Source:HGNC Symbol;Acc:HGNC:28453]
ENSSSCG00000001952	NFKBIA	668.353	1839.6	-1.4604	6.3685e-06	9.2573e-05	NF-kappa-B inhibitor alpha [Source:UniProtKB/Swiss-Prot;Acc:Q08353]
ENSSSCG00000016866	GHR	437.573	932.959	-1.0927	6.4018e-06	9.2924e-05	growth hormone receptor [Source:HGNC Symbol;Acc:HGNC:4263]
ENSSSCG00000036201	NPR3	187.477	1378.23	-2.8777	6.4044e-06	9.2924e-05	natriuretic peptide receptor 3 [Source:HGNC Symbol;Acc:HGNC:7945]
ENSSSCG00000022168	APBB2	835.456	360.321	1.2124	6.4128e-06	9.2959e-05	amyloid beta precursor protein binding family B member 2 [Source:HGNC Symbol;Acc:HGNC:582]
ENSSSCG00000031170	TMEM123	303.788	114.365	1.4121	6.4568e-06	9.3511e-05	transmembrane protein 123 [Source:HGNC Symbol;Acc:HGNC:30138]
ENSSSCG00000038631	TCFL5	113.551	313.523	-1.465	6.471e-06	9.363e-05	transcription factor like 5 [Source:HGNC Symbol;Acc:HGNC:11646]
ENSSSCG00000005930	SLC45A4	36.3736	219.051	-2.5886	6.4921e-06	9.3849e-05	solute carrier family 45 member 4 [Source:HGNC Symbol;Acc:HGNC:29196]
ENSSSCG00000006848	SLC25A24	617.207	217.043	1.5084	6.5278e-06	9.4278e-05	calcium-binding mitochondrial carrier protein SCaMC-1 [Source:RefSeq peptide;Acc:NP_001186292]
ENSSSCG00000036155	FAT4	128.553	27.0727	2.2615	6.5395e-06	9.4359e-05	FAT atypical cadherin 4 [Source:HGNC Symbol;Acc:HGNC:23109]
ENSSSCG00000036078	-	116.63	27.647	2.0792	6.5544e-06	9.4489e-05
ENSSSCG00000002051	ABHD4	2693.75	8702.85	-1.6918	6.5833e-06	9.4818e-05	abhydrolase domain containing 4 [Source:HGNC Symbol;Acc:HGNC:20154]
ENSSSCG00000027628	IL6R	313.933	1776.72	-2.5003	6.6776e-06	9.6088e-05	interleukin 6 receptor [Source:HGNC Symbol;Acc:HGNC:6019]
ENSSSCG00000018047	FAM83G	11.3235	365.897	-5.0109	6.6907e-06	9.6188e-05	family with sequence similarity 83 member G [Source:HGNC Symbol;Acc:HGNC:32554]
ENSSSCG00000012916	-	709.474	1560.29	-1.1369	6.7365e-06	9.6758e-05
ENSSSCG00000032129	COX7B	8548.29	3838.46	1.155	6.8492e-06	9.8287e-05	cytochrome c oxidase subunit 7B [Source:HGNC Symbol;Acc:HGNC:2291]
ENSSSCG00000007187	NSFL1C	1175.06	5289.71	-2.1705	6.8573e-06	9.8313e-05	NSFL1 cofactor [Source:HGNC Symbol;Acc:HGNC:15912]
ENSSSCG00000016338	PER2	121.014	388.327	-1.6824	6.8761e-06	9.8403e-05	period circadian regulator 2 [Source:HGNC Symbol;Acc:HGNC:8846]
ENSSSCG00000034634	ssc-mir-6782	208.841	58.9579	1.8237	6.8739e-06	9.8403e-05	ssc-mir-6782 [Source:miRBase;Acc:MI0031620]
ENSSSCG00000007652	PPP1R35	440.894	1089.71	-1.3061	6.9988e-06	0.00010007	protein phosphatase 1 regulatory subunit 35 [Source:HGNC Symbol;Acc:HGNC:28320]
ENSSSCG00000012527	TCEAL9	62.2912	14.1162	2.1559	7.016e-06	0.00010013	transcription elongation factor A like 9 [Source:HGNC Symbol;Acc:HGNC:30084]
ENSSSCG00000023391	LONP2	1012.73	2610.18	-1.3662	7.0151e-06	0.00010013	lon peptidase 2, peroxisomal [Source:HGNC Symbol;Acc:HGNC:20598]
ENSSSCG00000036224	-	431.572	51.6417	3.0636	7.1671e-06	0.00010219
ENSSSCG00000015563	RGL1	311.062	122.1	1.3512	7.1877e-06	0.00010228	ral guanine nucleotide dissociation stimulator like 1 [Source:HGNC Symbol;Acc:HGNC:30281]
ENSSSCG00000023177	RRP9	92.5628	580.871	-2.65	7.186e-06	0.00010228	ribosomal RNA processing 9, U3 small nucleolar RNA binding protein [Source:HGNC Symbol;Acc:HGNC:16829]
ENSSSCG00000028979	UVRAG	340.027	924.18	-1.4426	7.1927e-06	0.00010228	UV radiation resistance associated [Source:HGNC Symbol;Acc:HGNC:12640]
ENSSSCG00000013512	PLIN4	3981.62	9878.33	-1.3108	7.2229e-06	0.00010262	perilipin 4 [Source:HGNC Symbol;Acc:HGNC:29393]
ENSSSCG00000040366	ADAMTSL1	202.168	36.1399	2.4949	7.2478e-06	0.00010288	ADAMTS like 1 [Source:HGNC Symbol;Acc:HGNC:14632]
ENSSSCG00000026041	MAP3K5	159.333	42.9055	1.9001	7.2656e-06	0.00010304	mitogen-activated protein kinase kinase kinase 5 [Source:HGNC Symbol;Acc:HGNC:6857]
ENSSSCG00000011125	GATA3	24.0902	93.5683	-1.9495	7.3129e-06	0.00010352	GATA binding protein 3 [Source:HGNC Symbol;Acc:HGNC:4172]
ENSSSCG00000024777	HDAC4	243.352	689.81	-1.5027	7.3126e-06	0.00010352	histone deacetylase 4 [Source:HGNC Symbol;Acc:HGNC:14063]
ENSSSCG00000029760	CIPC	501.447	1887.64	-1.9126	7.32e-06	0.00010353	CLOCK interacting pacemaker [Source:HGNC Symbol;Acc:HGNC:20365]
ENSSSCG00000028078	OVCA2	186.962	504.206	-1.432	7.3933e-06	0.00010447	OVCA2, serine hydrolase domain containing [Source:HGNC Symbol;Acc:HGNC:24203]
ENSSSCG00000033745	-	93.4525	8.53662	3.4233	7.4548e-06	0.00010524
ENSSSCG00000030361	PRKCZ	17.6095	75.085	-2.0917	7.4659e-06	0.00010531	Sus scrofa protein kinase C zeta (PRKCZ), mRNA. [Source:RefSeq mRNA;Acc:NM_001204374]
ENSSSCG00000013335	LGR4	535.178	145.025	1.8868	7.5394e-06	0.00010625	leucine rich repeat containing G protein-coupled receptor 4 [Source:HGNC Symbol;Acc:HGNC:13299]
ENSSSCG00000027840	-	1703.78	3975.14	-1.2223	7.6346e-06	0.00010749
ENSSSCG00000037975	JRK	177.445	626.136	-1.8183	7.6522e-06	0.00010765	Jrk helix-turn-helix protein [Source:HGNC Symbol;Acc:HGNC:6199]
ENSSSCG00000029944	FASN	2529.08	1064.97	1.248	7.7659e-06	0.00010915	Sus scrofa fatty acid synthase (FASN), mRNA. [Source:RefSeq mRNA;Acc:NM_001099930]
ENSSSCG00000003603	COL16A1	1614.52	421.928	1.937	8.0792e-06	0.00011345	collagen type XVI alpha 1 chain [Source:HGNC Symbol;Acc:HGNC:2193]
ENSSSCG00000035993	C1QTNF2	183.918	48.7832	1.9198	8.1209e-06	0.00011393	C1q and TNF related 2 [Source:HGNC Symbol;Acc:HGNC:14325]
ENSSSCG00000016177	XRCC5	235.516	611.032	-1.3752	8.139e-06	0.00011408	X-ray repair cross complementing 5 [Source:HGNC Symbol;Acc:HGNC:12833]
ENSSSCG00000002292	PLEKHH1	50.7334	3.81917	3.7255	8.2416e-06	0.00011532	pleckstrin homology, MyTH4 and FERM domain containing H1 [Source:HGNC Symbol;Acc:HGNC:17733]
ENSSSCG00000003132	KDELR1	1105.97	2466.3	-1.1569	8.2393e-06	0.00011532	KDEL endoplasmic reticulum protein retention receptor 1 [Source:HGNC Symbol;Acc:HGNC:6304]
ENSSSCG00000033327	PDGFB	1718.92	693.72	1.3088	8.2601e-06	0.00011547	platelet derived growth factor subunit B [Source:HGNC Symbol;Acc:HGNC:8800]
ENSSSCG00000039012	GLTP	128.047	324.923	-1.3434	8.2691e-06	0.0001155	glycolipid transfer protein [Source:HGNC Symbol;Acc:HGNC:24867]
ENSSSCG00000026229	-	679.16	1415.01	-1.059	8.3886e-06	0.00011706
ENSSSCG00000032668	PRR12	810.729	284.795	1.5096	8.4215e-06	0.00011742	proline rich 12 [Source:HGNC Symbol;Acc:HGNC:29217]
ENSSSCG00000001930	PKM	123751	47708.7	1.3751	8.4506e-06	0.00011772	pyruvate kinase M1/2 [Source:HGNC Symbol;Acc:HGNC:9021]
ENSSSCG00000032691	ANKRD66	0	23.6003	-6.974	8.4736e-06	0.00011793	ankyrin repeat domain 66 [Source:HGNC Symbol;Acc:HGNC:44669]
Novel00779	-	72.6467	6.05182	3.6046	8.4877e-06	0.00011802	-
ENSSSCG00000004446	-	1326.68	2901.78	-1.1291	8.6861e-06	0.00012067
ENSSSCG00000015924	SPC25	35.8111	5.50094	2.7112	8.7026e-06	0.00012077	SPC25, NDC80 kinetochore complex component [Source:HGNC Symbol;Acc:HGNC:24031]
ENSSSCG00000036776	LRRC75A	230.354	1062.06	-2.2041	8.708e-06	0.00012077	leucine rich repeat containing 75A [Source:HGNC Symbol;Acc:HGNC:32403]
ENSSSCG00000011056	FRMD4A	490.096	214.844	1.1914	8.7602e-06	0.00012138	FERM domain containing 4A [Source:HGNC Symbol;Acc:HGNC:25491]
ENSSSCG00000029518	RIOK3	920.425	1897.62	-1.0438	8.7927e-06	0.00012173	RIO kinase 3 [Source:HGNC Symbol;Acc:HGNC:11451]
ENSSSCG00000009642	STC1	53.184	334.119	-2.6508	8.8023e-06	0.00012175	stanniocalcin-1 precursor [Source:RefSeq peptide;Acc:NP_001096682]
ENSSSCG00000001701	-	5758.16	15994.8	-1.474	8.8776e-06	0.00012258
ENSSSCG00000013836	-	428.45	1100.47	-1.361	8.888e-06	0.00012258
ENSSSCG00000014060	-	593.932	1948.95	-1.714	8.8897e-06	0.00012258	putative monooxygenase p33MONOX [Source:RefSeq peptide;Acc:NP_001239317]
ENSSSCG00000032007	RTN4	19054	5790.18	1.7184	8.8934e-06	0.00012258	reticulon 4 [Source:HGNC Symbol;Acc:HGNC:14085]
ENSSSCG00000002953	-	87.7759	292.947	-1.739	8.9729e-06	0.00012357
ENSSSCG00000005194	PTPRD	116.621	18.3729	2.6859	9.1295e-06	0.00012561	protein tyrosine phosphatase, receptor type D [Source:HGNC Symbol;Acc:HGNC:9668]
ENSSSCG00000035012	ELOVL7	118.825	36.8112	1.7001	9.2264e-06	0.00012683	ELOVL fatty acid elongase 7 [Source:HGNC Symbol;Acc:HGNC:26292]
ENSSSCG00000002385	TGFB3	195.564	47.6535	2.0432	9.2519e-06	0.00012707	transforming growth factor beta 3 [Source:HGNC Symbol;Acc:HGNC:11769]
Novel00992	-	62.121	8.61064	2.8348	9.3233e-06	0.00012794	-
ENSSSCG00000010685	TIAL1	1320.94	3051.72	-1.2078	9.4433e-06	0.00012936	TIA1 cytotoxic granule associated RNA binding protein like 1 [Source:HGNC Symbol;Acc:HGNC:11804]
ENSSSCG00000024676	SRPK3	7612.03	3566.63	1.0937	9.4368e-06	0.00012936	SRSF protein kinase 3 [Source:HGNC Symbol;Acc:HGNC:11402]
ENSSSCG00000036102	TCF25	2620.71	6598.38	-1.3322	9.4901e-06	0.00012989	transcription factor 25 [Source:HGNC Symbol;Acc:HGNC:29181]
ENSSSCG00000025329	DDX49	136.503	401.143	-1.5556	9.5191e-06	0.00013018	DEAD-box helicase 49 [Source:HGNC Symbol;Acc:HGNC:18684]
ENSSSCG00000001511	PHF1	311.093	1242.95	-1.9979	9.5392e-06	0.00013034	PHD finger protein 1 [Source:HGNC Symbol;Acc:HGNC:8919]
ENSSSCG00000004822	ALDH1A3	134.881	38.5029	1.8186	9.6026e-06	0.00013109	aldehyde dehydrogenase 1 family member A3 [Source:HGNC Symbol;Acc:HGNC:409]
ENSSSCG00000003888	STIL	56.8216	12.6021	2.1918	9.6857e-06	0.00013211	STIL, centriolar assembly protein [Source:HGNC Symbol;Acc:HGNC:10879]
ENSSSCG00000008111	NPHP1	63.5762	189.566	-1.5716	1.0025e-05	0.00013661	nephrocystin 1 [Source:HGNC Symbol;Acc:HGNC:7905]
ENSSSCG00000002353	FAM161B	51.0619	139.566	-1.4534	1.0058e-05	0.00013695	family with sequence similarity 161 member B [Source:HGNC Symbol;Acc:HGNC:19854]
ENSSSCG00000021803	RANBP10	779.242	1961.51	-1.3318	1.0089e-05	0.00013725	RAN binding protein 10 [Source:HGNC Symbol;Acc:HGNC:29285]
ENSSSCG00000017131	FN3K	655.812	1639.64	-1.3215	1.0151e-05	0.00013786	fructosamine 3 kinase [Source:HGNC Symbol;Acc:HGNC:24822]
ENSSSCG00000033568	ZC3H10	216.401	623.892	-1.5284	1.0146e-05	0.00013786	zinc finger CCCH-type containing 10 [Source:HGNC Symbol;Acc:HGNC:25893]
ENSSSCG00000004556	-	612.556	1659.74	-1.4378	1.0196e-05	0.00013834
ENSSSCG00000017392	CCR10	105.92	28.4907	1.9002	1.0217e-05	0.00013852	C-C chemokine receptor type 10 [Source:RefSeq peptide;Acc:NP_001038028]
ENSSSCG00000014304	SEC24A	282.545	665.414	-1.2363	1.0252e-05	0.00013887	SEC24 homolog A, COPII coat complex component [Source:HGNC Symbol;Acc:HGNC:10703]
ENSSSCG00000021638	NEU3	566.807	105.949	2.4161	1.045e-05	0.00014143	neuraminidase 3 [Source:HGNC Symbol;Acc:HGNC:7760]
ENSSSCG00000001806	FSD2	2447.31	673.915	1.8602	1.0538e-05	0.00014248	fibronectin type III and SPRY domain containing 2 [Source:HGNC Symbol;Acc:HGNC:18024]
ENSSSCG00000006567	CRTC2	558.061	1862.34	-1.7383	1.0546e-05	0.00014248	CREB regulated transcription coactivator 2 [Source:HGNC Symbol;Acc:HGNC:27301]
ENSSSCG00000013174	CTNND1	1464.99	612.72	1.2581	1.061e-05	0.00014322	catenin delta 1 [Source:HGNC Symbol;Acc:HGNC:2515]
ENSSSCG00000001679	XPO5	678.988	1766.1	-1.3794	1.0689e-05	0.00014417	exportin 5 [Source:HGNC Symbol;Acc:HGNC:17675]
ENSSSCG00000037232	SNX29	125.51	465.888	-1.8928	1.0757e-05	0.00014495	sorting nexin 29 [Source:HGNC Symbol;Acc:HGNC:30542]
ENSSSCG00000026354	-	358.82	779.719	-1.1197	1.0791e-05	0.00014529	PRP18 pre-mRNA processing factor 18 homolog [Source:RefSeq peptide;Acc:NP_001231788]
ENSSSCG00000004052	FNDC1	577.196	125.751	2.2006	1.0805e-05	0.00014536	fibronectin type III domain containing 1 [Source:HGNC Symbol;Acc:HGNC:21184]
ENSSSCG00000015462	TPK1	281.545	100.216	1.4906	1.0854e-05	0.00014588	thiamin pyrophosphokinase 1 [Source:HGNC Symbol;Acc:HGNC:17358]
ENSSSCG00000033919	DCLK1	343.604	100.373	1.78	1.0877e-05	0.00014607	doublecortin like kinase 1 [Source:HGNC Symbol;Acc:HGNC:2700]
ENSSSCG00000001414	-	1162.19	2548.99	-1.1332	1.0912e-05	0.0001463	Casein kinase II subunit beta [Source:UniProtKB/Swiss-Prot;Acc:P67872]
ENSSSCG00000033033	TOLLIP	2547.73	7080.96	-1.4748	1.0908e-05	0.0001463	Sus scrofa toll interacting protein (TOLLIP), mRNA. [Source:RefSeq mRNA;Acc:NM_001315800]
ENSSSCG00000030309	NDRG2	8426.98	17004.1	-1.0128	1.1055e-05	0.00014809	NDRG family member 2 [Source:HGNC Symbol;Acc:HGNC:14460]
ENSSSCG00000025940	-	236.958	575.272	-1.2787	1.1068e-05	0.00014812
ENSSSCG00000038026	RAB12	2408.68	6851.21	-1.5081	1.1192e-05	0.00014966	RAB12, member RAS oncogene family [Source:HGNC Symbol;Acc:HGNC:31332]
ENSSSCG00000013766	IL27RA	50.2631	10.0227	2.3343	1.1233e-05	0.00015008	interleukin-27 receptor subunit alpha precursor [Source:RefSeq peptide;Acc:NP_001230813]
ENSSSCG00000008127	SNRNP200	1138.2	2763.04	-1.2798	1.1356e-05	0.00015147	small nuclear ribonucleoprotein U5 subunit 200 [Source:HGNC Symbol;Acc:HGNC:30859]
ENSSSCG00000032642	DDX41	601.312	1458.23	-1.2781	1.1353e-05	0.00015147	DEAD-box helicase 41 [Source:HGNC Symbol;Acc:HGNC:18674]
ENSSSCG00000004506	CTIF	2826.23	950.317	1.5727	1.1399e-05	0.00015191	cap binding complex dependent translation initiation factor [Source:HGNC Symbol;Acc:HGNC:23925]
ENSSSCG00000006187	MSC	255.213	61.313	2.0646	1.1429e-05	0.00015218	musculin [Source:HGNC Symbol;Acc:HGNC:7321]
ENSSSCG00000016518	TRIM24	457.957	1372.05	-1.5826	1.1459e-05	0.00015245	tripartite motif containing 24 [Source:HGNC Symbol;Acc:HGNC:11812]
ENSSSCG00000012911	CARNS1	5805.87	2247.27	1.3693	1.1499e-05	0.00015286	carnosine synthase 1 [Source:HGNC Symbol;Acc:HGNC:29268]
ENSSSCG00000009193	SMARCAD1	143.548	39.5548	1.8607	1.1517e-05	0.00015296	SWI/SNF-related, matrix-associated actin-dependent regulator of chromatin, subfamily a, containing DEAD/H box 1 [Source:HGNC Symbol;Acc:HGNC:18398]
ENSSSCG00000017215	SLC16A5	183.308	562.461	-1.6162	1.1565e-05	0.00015334	solute carrier family 16 member 5 [Source:HGNC Symbol;Acc:HGNC:10926]
ENSSSCG00000038779	C5orf30	92.7462	24.3165	1.9454	1.1565e-05	0.00015334	chromosome 5 open reading frame 30 [Source:HGNC Symbol;Acc:HGNC:25052]
Novel00538	-	365.646	87.3212	2.0638	1.1585e-05	0.00015348	-
ENSSSCG00000011592	PLXND1	1208.74	538.93	1.1659	1.1604e-05	0.0001536	plexin D1 [Source:HGNC Symbol;Acc:HGNC:9107]
ENSSSCG00000005030	NID2	1304.05	488.223	1.4185	1.1647e-05	0.00015405	nidogen 2 [Source:HGNC Symbol;Acc:HGNC:13389]
ENSSSCG00000022906	-	525.937	1304.64	-1.3108	1.1886e-05	0.00015707
ENSSSCG00000014919	ME3	487.006	1199.39	-1.3002	1.1975e-05	0.00015799	malic enzyme 3 [Source:HGNC Symbol;Acc:HGNC:6985]
ENSSSCG00000040405	SERP2	52.2982	10.6499	2.3177	1.1976e-05	0.00015799	stress associated endoplasmic reticulum protein family member 2 [Source:HGNC Symbol;Acc:HGNC:20607]
ENSSSCG00000032049	ZZEF1	184.937	456.88	-1.3063	1.2071e-05	0.00015911	zinc finger ZZ-type and EF-hand domain containing 1 [Source:HGNC Symbol;Acc:HGNC:29027]
ENSSSCG00000032215	FOXD3	341.95	106.613	1.6832	1.2426e-05	0.00016366	forkhead box D3 [Source:HGNC Symbol;Acc:HGNC:3804]
ENSSSCG00000016751	GCK	327.305	120.131	1.4424	1.2438e-05	0.00016367	glucokinase [Source:HGNC Symbol;Acc:HGNC:4195]
ENSSSCG00000023140	EIF2B4	996.316	2143.84	-1.1056	1.2489e-05	0.00016421	eukaryotic translation initiation factor 2B subunit delta [Source:HGNC Symbol;Acc:HGNC:3260]
ENSSSCG00000000745	DDX11	318.384	117.834	1.4318	1.2519e-05	0.00016447	DEAD/H-box helicase 11 [Source:HGNC Symbol;Acc:HGNC:2736]
ENSSSCG00000001410	BAG6	3003.84	7788.99	-1.3747	1.2543e-05	0.00016451	Sus scrofa BCL2 associated athanogene 6 (BAG6), mRNA. [Source:RefSeq mRNA;Acc:NM_001145382]
ENSSSCG00000002467	ASB2	3105.64	9689.55	-1.6415	1.2534e-05	0.00016451	ankyrin repeat and SOCS box containing 2 [Source:HGNC Symbol;Acc:HGNC:16012]
ENSSSCG00000002655	MAP1LC3B	1593.44	5071.86	-1.6703	1.2572e-05	0.00016475	microtubule-associated proteins 1A/1B light chain 3B [Source:RefSeq peptide;Acc:NP_001177219]
ENSSSCG00000030681	MYBPH	11512.8	2777.88	2.0514	1.2659e-05	0.00016575	myosin binding protein H [Source:HGNC Symbol;Acc:HGNC:7552]
ENSSSCG00000002025	SLC22A17	490.121	165.788	1.5672	1.2841e-05	0.00016786	solute carrier family 22 member 17 [Source:HGNC Symbol;Acc:HGNC:23095]
ENSSSCG00000028983	TBC1D1	471.817	1727.87	-1.8728	1.2836e-05	0.00016786	TBC1 domain family member 1 [Source:HGNC Symbol;Acc:HGNC:11578]
ENSSSCG00000038639	TOM1L2	1724.12	4053.42	-1.2333	1.3102e-05	0.00017112	target of myb1 like 2 membrane trafficking protein [Source:HGNC Symbol;Acc:HGNC:11984]
ENSSSCG00000001877	SNUPN	879.81	1988.88	-1.1769	1.314e-05	0.00017147	snurportin 1 [Source:HGNC Symbol;Acc:HGNC:14245]
ENSSSCG00000013393	SPON1	424.216	150.016	1.5034	1.32e-05	0.00017212	spondin 1 [Source:HGNC Symbol;Acc:HGNC:11252]
ENSSSCG00000021397	PODXL2	291.955	91.1367	1.6829	1.3242e-05	0.00017253	podocalyxin like 2 [Source:HGNC Symbol;Acc:HGNC:17936]
ENSSSCG00000004484	COL12A1	576.101	98.0237	2.5571	1.3275e-05	0.0001728	collagen type XII alpha 1 chain [Source:HGNC Symbol;Acc:HGNC:2188]
ENSSSCG00000030938	-	52.1593	2.13211	4.6736	1.3355e-05	0.0001737
ENSSSCG00000011959	ABI3BP	276.227	63.2386	2.131	1.339e-05	0.00017402	ABI family member 3 binding protein [Source:HGNC Symbol;Acc:HGNC:17265]
ENSSSCG00000034518	TOR1A	447.454	1153.38	-1.3661	1.345e-05	0.00017465	torsin-1A precursor [Source:RefSeq peptide;Acc:NP_001098768]
ENSSSCG00000035299	SFRP4	327.309	133.714	1.2926	1.3486e-05	0.00017497	secreted frizzled-related protein 4 precursor [Source:RefSeq peptide;Acc:NP_001121937]
ENSSSCG00000016035	COL5A2	4121.18	1084.78	1.9261	1.352e-05	0.00017527	collagen type V alpha 2 chain [Source:HGNC Symbol;Acc:HGNC:2210]
ENSSSCG00000005659	ZER1	400.907	912.682	-1.1865	1.3549e-05	0.0001755	zyg-11 related cell cycle regulator [Source:HGNC Symbol;Acc:HGNC:30960]
Novel01159	--	97.8302	265.721	-1.4399	1.3587e-05	0.00017585	--
ENSSSCG00000013366	LDHA	82929.8	39935.3	1.0542	1.3618e-05	0.0001761	lactate dehydrogenase A [Source:HGNC Symbol;Acc:HGNC:6535]
ENSSSCG00000005029	RTRAF	1424.27	2938.63	-1.0451	1.37e-05	0.00017687	RNA transcription, translation and transport factor [Source:HGNC Symbol;Acc:HGNC:23169]
Novel00052	-	159.32	19.2026	3.0652	1.3694e-05	0.00017687	-
ENSSSCG00000003642	INPP5B	761.702	241.796	1.6568	1.3735e-05	0.00017718	inositol polyphosphate-5-phosphatase B [Source:HGNC Symbol;Acc:HGNC:6077]
ENSSSCG00000013267	PEX16	265.237	839.44	-1.6623	1.3877e-05	0.00017886	peroxisomal biogenesis factor 16 [Source:HGNC Symbol;Acc:HGNC:8857]
ENSSSCG00000012822	MPP1	497.449	1342.06	-1.4318	1.3897e-05	0.00017898	membrane palmitoylated protein 1 [Source:HGNC Symbol;Acc:HGNC:7219]
ENSSSCG00000008056	-	1957.18	4771.45	-1.2857	1.397e-05	0.00017962
ENSSSCG00000009732	CHFR	435.553	1290.08	-1.5662	1.3959e-05	0.00017962	checkpoint with forkhead and ring finger domains [Source:HGNC Symbol;Acc:HGNC:20455]
ENSSSCG00000005593	OLFML2A	1547.52	568.362	1.4461	1.399e-05	0.00017973	olfactomedin like 2A [Source:HGNC Symbol;Acc:HGNC:27270]
ENSSSCG00000015945	METTL8	94.9822	23.9871	1.9753	1.4095e-05	0.00018094	methyltransferase like 8 [Source:HGNC Symbol;Acc:HGNC:25856]
ENSSSCG00000012578	-	497.83	1163.35	-1.2245	1.4143e-05	0.0001814
ENSSSCG00000022674	DAZAP2	704.259	1976.51	-1.4887	1.4156e-05	0.00018142	DAZ associated protein 2 [Source:HGNC Symbol;Acc:HGNC:2684]
ENSSSCG00000005052	WDHD1	77.9919	18.6592	2.0733	1.4407e-05	0.00018448	WD repeat and HMG-box DNA binding protein 1 [Source:HGNC Symbol;Acc:HGNC:23170]
ENSSSCG00000004548	PIF1	24.94	0.623311	5.2941	1.4446e-05	0.00018469	PIF1 5'-to-3' DNA helicase [Source:HGNC Symbol;Acc:HGNC:26220]
Novel00883	-	189.769	598.641	-1.6569	1.4441e-05	0.00018469	-
ENSSSCG00000008040	TSC2	1138.18	2468.25	-1.1166	1.4483e-05	0.00018501	TSC complex subunit 2 [Source:HGNC Symbol;Acc:HGNC:12363]
ENSSSCG00000006900	FAM69A	57.9776	201.586	-1.7963	1.4535e-05	0.00018551	family with sequence similarity 69 member A [Source:HGNC Symbol;Acc:HGNC:32213]
ENSSSCG00000015589	VASH2	128.557	21.2089	2.5956	1.4582e-05	0.00018596	vasohibin 2 [Source:HGNC Symbol;Acc:HGNC:25723]
ENSSSCG00000007527	-	25.8374	163.677	-2.666	1.4698e-05	0.00018714
ENSSSCG00000033641	COL8A2	144.683	27.8296	2.388	1.4697e-05	0.00018714	collagen type VIII alpha 2 chain [Source:HGNC Symbol;Acc:HGNC:2216]
ENSSSCG00000032509	LRRC26	33.9828	5.14812	2.7258	1.4884e-05	0.00018936	leucine rich repeat containing 26 [Source:HGNC Symbol;Acc:HGNC:31409]
ENSSSCG00000015999	FKBP7	108.776	29.1352	1.8941	1.4925e-05	0.00018972	FK506 binding protein 7 [Source:HGNC Symbol;Acc:HGNC:3723]
ENSSSCG00000040328	NXNL1	25.8355	1.06757	4.7058	1.4984e-05	0.00019032	nucleoredoxin like 1 [Source:HGNC Symbol;Acc:HGNC:25179]
ENSSSCG00000004716	TMEM62	70.4369	202.202	-1.5181	1.5035e-05	0.00019081	transmembrane protein 62 [Source:HGNC Symbol;Acc:HGNC:26269]
ENSSSCG00000005103	DET1	115.04	419.876	-1.8671	1.5048e-05	0.00019082	de-etiolated homolog 1 (Arabidopsis) [Source:HGNC Symbol;Acc:HGNC:25477]
ENSSSCG00000005135	-	162.307	51.275	1.6709	1.5322e-05	0.00019414
ENSSSCG00000023776	CCSAP	85.8821	23.3222	1.8963	1.5358e-05	0.00019439	centriole, cilia and spindle associated protein [Source:HGNC Symbol;Acc:HGNC:29578]
ENSSSCG00000036553	SAMD12	246.636	50.8529	2.2851	1.5367e-05	0.00019439	sterile alpha motif domain containing 12 [Source:HGNC Symbol;Acc:HGNC:31750]
ENSSSCG00000017605	MMD	257.065	67.1818	1.9405	1.5539e-05	0.00019641	monocyte to macrophage differentiation associated [Source:HGNC Symbol;Acc:HGNC:7153]
ENSSSCG00000021873	CRABP1	80.8523	5.06961	4.0159	1.5711e-05	0.00019843	cellular retinoic acid-binding protein 1 [Source:RefSeq peptide;Acc:NP_001121964]
ENSSSCG00000040738	DYNC1H1	4040.47	8925.09	-1.1434	1.578e-05	0.00019914	dynein cytoplasmic 1 heavy chain 1 [Source:HGNC Symbol;Acc:HGNC:2961]
ENSSSCG00000003895	EFCAB14	595.881	1525.71	-1.3561	1.5887e-05	0.00020033	EF-hand calcium binding domain 14 [Source:HGNC Symbol;Acc:HGNC:29051]
ENSSSCG00000005672	PTPA	7187.19	3312.65	1.1173	1.5909e-05	0.00020044	protein phosphatase 2 phosphatase activator [Source:HGNC Symbol;Acc:HGNC:9308]
ENSSSCG00000031602	DNAJC5	1936.97	4383.71	-1.1784	1.5966e-05	0.000201	DnaJ heat shock protein family (Hsp40) member C5 [Source:HGNC Symbol;Acc:HGNC:16235]
ENSSSCG00000040386	GINS2	248.194	632.857	-1.3494	1.6009e-05	0.00020138	GINS complex subunit 2 [Source:HGNC Symbol;Acc:HGNC:24575]
ENSSSCG00000031073	-	1083.08	2188.72	-1.0149	1.6028e-05	0.00020146
ENSSSCG00000002915	KIRREL2	55.3484	11.7257	2.2498	1.6043e-05	0.00020148	kirre like nephrin family adhesion molecule 2 [Source:HGNC Symbol;Acc:HGNC:18816]
ENSSSCG00000029441	-	438758	214331	1.0336	1.6096e-05	0.00020199
ENSSSCG00000024162	IMPA2	648.77	1938.48	-1.5786	1.6124e-05	0.00020219	inositol monophosphatase 2 [Source:HGNC Symbol;Acc:HGNC:6051]
Novel00812	-	518.032	1957.34	-1.9185	1.6147e-05	0.0002023	PF01352:KRAB box
ENSSSCG00000040519	URGCP	363.545	958.844	-1.3993	1.6201e-05	0.00020282	upregulator of cell proliferation [Source:HGNC Symbol;Acc:HGNC:30890]
ENSSSCG00000003211	NR1H2	953.291	2467.37	-1.372	1.6242e-05	0.00020301	nuclear receptor subfamily 1 group H member 2 [Source:HGNC Symbol;Acc:HGNC:7965]
ENSSSCG00000017604	HLF	536.578	126.91	2.0831	1.6239e-05	0.00020301	HLF, PAR bZIP transcription factor [Source:HGNC Symbol;Acc:HGNC:4977]
ENSSSCG00000009018	SH3D19	342.429	134.821	1.346	1.6278e-05	0.0002033	SH3 domain containing 19 [Source:HGNC Symbol;Acc:HGNC:30418]
ENSSSCG00000021129	PFKM	35171.6	84042	-1.2567	1.6295e-05	0.00020335	phosphofructokinase, muscle [Source:HGNC Symbol;Acc:HGNC:8877]
ENSSSCG00000016092	SGO2	61.7116	9.78561	2.6655	1.6364e-05	0.00020389	shugoshin 2 [Source:HGNC Symbol;Acc:HGNC:30812]
ENSSSCG00000031686	FAM104A	30.9687	100.89	-1.7045	1.6351e-05	0.00020389	family with sequence similarity 104 member A [Source:HGNC Symbol;Acc:HGNC:25918]
ENSSSCG00000039881	GLI4	489.29	1232.49	-1.3329	1.6424e-05	0.00020448	GLI family zinc finger 4 [Source:HGNC Symbol;Acc:HGNC:4320]
ENSSSCG00000013647	CDC37	2670.25	6022.07	-1.1734	1.6581e-05	0.00020626	cell division cycle 37 [Source:HGNC Symbol;Acc:HGNC:1735]
ENSSSCG00000025206	RNF19B	412.709	1243.1	-1.5905	1.6635e-05	0.00020677	ring finger protein 19B [Source:HGNC Symbol;Acc:HGNC:26886]
ENSSSCG00000035417	TMEM238	363.991	887.049	-1.2844	1.677e-05	0.00020829	transmembrane protein 238 [Source:HGNC Symbol;Acc:HGNC:40042]
ENSSSCG00000013017	EHD1	5074.14	2354.82	1.1076	1.6806e-05	0.00020856	EH domain containing 1 [Source:HGNC Symbol;Acc:HGNC:3242]
ENSSSCG00000034821	ARMCX4	128.821	33.0798	1.9516	1.6886e-05	0.00020939	armadillo repeat containing, X-linked 4 [Source:HGNC Symbol;Acc:HGNC:28615]
ENSSSCG00000004572	-	13.134	73.7682	-2.5011	1.6926e-05	0.00020973
ENSSSCG00000015107	VPS11	496.979	1082.56	-1.1234	1.7033e-05	0.00021089	VPS11, CORVET/HOPS core subunit [Source:HGNC Symbol;Acc:HGNC:14583]
ENSSSCG00000040607	MAF	4173.51	1748.6	1.2549	1.7163e-05	0.00021232	MAF bZIP transcription factor [Source:HGNC Symbol;Acc:HGNC:6776]
ENSSSCG00000038776	ASNA1	1921.64	4456.95	-1.2138	1.7209e-05	0.00021273	arsA arsenite transporter, ATP-binding, homolog 1 (bacterial) [Source:HGNC Symbol;Acc:HGNC:752]
ENSSSCG00000023325	-	3394.1	1561.94	1.1193	1.749e-05	0.00021603	Aminoacylase-1 [Source:UniProtKB/Swiss-Prot;Acc:P37111]
ENSSSCG00000008943	SLC4A4	78.5629	21.039	1.8987	1.7517e-05	0.00021606	solute carrier family 4 member 4 [Source:HGNC Symbol;Acc:HGNC:11030]
ENSSSCG00000016453	TCAF1	2205.78	662.683	1.7343	1.752e-05	0.00021606	TRPM8 channel associated factor 1 [Source:HGNC Symbol;Acc:HGNC:22201]
ENSSSCG00000009157	TET2	143.905	53.3542	1.4326	1.7539e-05	0.00021613	tet methylcytosine dioxygenase 2 [Source:HGNC Symbol;Acc:HGNC:25941]
ENSSSCG00000005403	SMC2	177.549	49.8865	1.8402	1.7574e-05	0.00021638	structural maintenance of chromosomes 2 [Source:HGNC Symbol;Acc:HGNC:14011]
ENSSSCG00000012386	FAM155B	61.165	192.156	-1.6541	1.7621e-05	0.00021663	family with sequence similarity 155 member B [Source:HGNC Symbol;Acc:HGNC:30701]
Novel00009	-	433.446	61.6964	2.8184	1.7618e-05	0.00021663	-
ENSSSCG00000004729	GANC	530.655	1885.08	-1.8288	1.7688e-05	0.00021728	glucosidase alpha, neutral C [Source:HGNC Symbol;Acc:HGNC:4139]
ENSSSCG00000011264	CSRNP1	91.7357	537.948	-2.5511	1.7825e-05	0.00021879	cysteine and serine rich nuclear protein 1 [Source:HGNC Symbol;Acc:HGNC:14300]
ENSSSCG00000028840	EZH2	157.27	56.871	1.4723	1.7892e-05	0.00021944	enhancer of zeste 2 polycomb repressive complex 2 subunit [Source:HGNC Symbol;Acc:HGNC:3527]
ENSSSCG00000002433	PSMC1	1160.85	4185.19	-1.8501	1.794e-05	0.00021986	proteasome 26S subunit, ATPase 1 [Source:HGNC Symbol;Acc:HGNC:9547]
ENSSSCG00000032936	PIM3	544.613	1600.16	-1.5551	1.7991e-05	0.00022031	Pim-3 proto-oncogene, serine/threonine kinase [Source:HGNC Symbol;Acc:HGNC:19310]
ENSSSCG00000003761	ADGRL2	792.898	315.159	1.3324	1.8051e-05	0.00022088	adhesion G protein-coupled receptor L2 [Source:HGNC Symbol;Acc:HGNC:18582]
ENSSSCG00000000955	TBC1D22A	198.835	530.584	-1.4167	1.8173e-05	0.00022219	TBC1 domain family member 22A [Source:HGNC Symbol;Acc:HGNC:1309]
ENSSSCG00000011848	TFRC	9306.47	2084.88	2.1582	1.822e-05	0.00022243	Transferrin receptor protein 1 [Source:UniProtKB/Swiss-Prot;Acc:Q8HZV3]
ENSSSCG00000017471	CDC6	36.7902	5.07107	2.8129	1.8221e-05	0.00022243	cell division cycle 6 [Source:HGNC Symbol;Acc:HGNC:1744]
ENSSSCG00000015320	CALCR	114.811	20.4898	2.5056	1.8421e-05	0.0002247	calcitonin receptor [Source:HGNC Symbol;Acc:HGNC:1440]
ENSSSCG00000000105	KDELR3	380.545	105.861	1.8486	1.8701e-05	0.00022794	Sus scrofa KDEL endoplasmic reticulum protein retention receptor 3 (KDELR3), mRNA. [Source:RefSeq mRNA;Acc:NM_001244970]
ENSSSCG00000001478	BMP5	257.538	78.2853	1.7205	1.895e-05	0.00023062	bone morphogenetic protein 5 [Source:RefSeq peptide;Acc:NP_001191830]
ENSSSCG00000033489	C10orf71	2049.91	5407.03	-1.3992	1.8944e-05	0.00023062	chromosome 10 open reading frame 71 [Source:HGNC Symbol;Acc:HGNC:26973]
ENSSSCG00000008451	PPM1B	627.904	1288.4	-1.0366	1.9173e-05	0.00023315	protein phosphatase, Mg2+/Mn2+ dependent 1B [Source:HGNC Symbol;Acc:HGNC:9276]
ENSSSCG00000034231	-	200.421	446.453	-1.1555	1.924e-05	0.00023379
ENSSSCG00000005344	MELK	38.2833	2.40709	3.8669	1.9385e-05	0.00023518	maternal embryonic leucine zipper kinase [Source:HGNC Symbol;Acc:HGNC:16870]
ENSSSCG00000038220	RXRA	3807.7	10958.7	-1.5251	1.9374e-05	0.00023518	retinoid X receptor alpha [Source:HGNC Symbol;Acc:HGNC:10477]
ENSSSCG00000001773	TMED3	399.185	145.945	1.455	1.9535e-05	0.00023682	transmembrane p24 trafficking protein 3 [Source:HGNC Symbol;Acc:HGNC:28889]
ENSSSCG00000009501	DZIP1	237.635	67.0038	1.8291	1.9621e-05	0.00023768	DAZ interacting zinc finger protein 1 [Source:HGNC Symbol;Acc:HGNC:20908]
ENSSSCG00000026833	MSANTD4	91.3303	23.8043	1.9466	1.9707e-05	0.00023853	Myb/SANT DNA binding domain containing 4 with coiled-coils [Source:HGNC Symbol;Acc:HGNC:29383]
ENSSSCG00000007688	-	717.984	1769.56	-1.3014	1.9883e-05	0.0002403
ENSSSCG00000032156	GPR146	354.319	978.718	-1.4654	1.9871e-05	0.0002403	G protein-coupled receptor 146 [Source:HGNC Symbol;Acc:HGNC:21718]
ENSSSCG00000009671	PBK	127.322	20.0175	2.6442	1.9913e-05	0.00024048	PDZ binding kinase [Source:HGNC Symbol;Acc:HGNC:18282]
ENSSSCG00000007811	LAT	155.13	407.588	-1.3938	2.0007e-05	0.00024142	linker for activation of T-cells [Source:HGNC Symbol;Acc:HGNC:18874]
ENSSSCG00000038500	TRIB1	955.969	307.688	1.6364	2.0144e-05	0.00024288	tribbles pseudokinase 1 [Source:HGNC Symbol;Acc:HGNC:16891]
ENSSSCG00000016049	HIBCH	401.844	134.029	1.5844	2.021e-05	0.00024341	3-hydroxyisobutyryl-CoA hydrolase [Source:HGNC Symbol;Acc:HGNC:4908]
ENSSSCG00000027130	TNFRSF12A	564.451	3229.69	-2.5163	2.0219e-05	0.00024341	Sus scrofa TNF receptor superfamily member 12A (TNFRSF12A), mRNA. [Source:RefSeq mRNA;Acc:NM_001142839]
ENSSSCG00000003265	LENG1	96.4326	301.885	-1.6463	2.0449e-05	0.000246	leukocyte receptor cluster member 1 [Source:HGNC Symbol;Acc:HGNC:15502]
ENSSSCG00000040160	MMP24	118.609	307.429	-1.3766	2.0477e-05	0.00024612	matrix metallopeptidase 24 [Source:HGNC Symbol;Acc:HGNC:7172]
Novel01197	--	22.6429	124.954	-2.47	2.049e-05	0.00024612	--
ENSSSCG00000007359	LPIN3	291.487	868.269	-1.576	2.0584e-05	0.00024706	Sus scrofa lipin 3 (LPIN3), mRNA. [Source:RefSeq mRNA;Acc:NM_001141986]
ENSSSCG00000012504	NAP1L3	63.5722	15.8894	2.0156	2.0637e-05	0.0002475	nucleosome assembly protein 1 like 3 [Source:HGNC Symbol;Acc:HGNC:7639]
ENSSSCG00000016411	NOM1	449.925	971.554	-1.1106	2.0797e-05	0.00024904	nucleolar protein with MIF4G domain 1 [Source:HGNC Symbol;Acc:HGNC:13244]
ENSSSCG00000032473	NYNRIN	303.692	115.376	1.3979	2.0781e-05	0.00024904	NYN domain and retroviral integrase containing [Source:HGNC Symbol;Acc:HGNC:20165]
ENSSSCG00000013315	-	686.842	1458.13	-1.0863	2.0995e-05	0.00025122
ENSSSCG00000008024	CLCN7	647.157	1524.38	-1.2361	2.1068e-05	0.0002519	chloride voltage-gated channel 7 [Source:HGNC Symbol;Acc:HGNC:2025]
ENSSSCG00000031653	DOK3	21.9084	513.261	-4.5495	2.1145e-05	0.00025263	docking protein 3 [Source:HGNC Symbol;Acc:HGNC:24583]
ENSSSCG00000015631	GRB10	2667.06	8634.97	-1.6949	2.1166e-05	0.00025269	growth factor receptor bound protein 10 [Source:HGNC Symbol;Acc:HGNC:4564]
ENSSSCG00000036275	NSMCE1	2075.54	4964.65	-1.2583	2.1219e-05	0.00025313	NSE1 homolog, SMC5-SMC6 complex component [Source:HGNC Symbol;Acc:HGNC:29897]
ENSSSCG00000035253	MAFG	490.305	2414.72	-2.3001	2.1267e-05	0.00025351	MAF bZIP transcription factor G [Source:HGNC Symbol;Acc:HGNC:6781]
ENSSSCG00000023160	-	82.7986	326.64	-1.9828	2.1386e-05	0.00025473	Sus scrofa uncharacterized LOC100156657 (LOC100156657), mRNA. [Source:RefSeq mRNA;Acc:NM_001190191]
ENSSSCG00000015586	RPS6KC1	390.358	849.58	-1.1214	2.1511e-05	0.00025603	ribosomal protein S6 kinase C1 [Source:HGNC Symbol;Acc:HGNC:10439]
ENSSSCG00000026781	ANKLE2	464.887	1004.55	-1.1115	2.1576e-05	0.00025661	ankyrin repeat and LEM domain containing 2 [Source:HGNC Symbol;Acc:HGNC:29101]
ENSSSCG00000021920	SOX12	88.5342	21.5459	2.0525	2.1602e-05	0.00025673	SRY-box 12 [Source:HGNC Symbol;Acc:HGNC:11198]
ENSSSCG00000013475	NCLN	764.262	1920.01	-1.3293	2.1686e-05	0.00025752	nicalin [Source:HGNC Symbol;Acc:HGNC:26923]
ENSSSCG00000027875	CA14	1789.95	446.521	2.0035	2.1769e-05	0.00025832	carbonic anhydrase 14 [Source:HGNC Symbol;Acc:HGNC:1372]
ENSSSCG00000028865	SAP18	2512.67	5449.7	-1.117	2.1906e-05	0.00025974	Sin3A associated protein 18 [Source:HGNC Symbol;Acc:HGNC:10530]
ENSSSCG00000021374	FXYD1	5821.3	13471.6	-1.2105	2.2026e-05	0.00026097	FXYD domain containing ion transport regulator 1 [Source:HGNC Symbol;Acc:HGNC:4025]
Novel00481	-	20.7854	0.355857	5.9055	2.2071e-05	0.0002613	-
Novel00307	-	13.7279	0	6.2676	2.2097e-05	0.00026142	-
ENSSSCG00000024064	RNF6	171.772	394.636	-1.201	2.2138e-05	0.00026171	ring finger protein 6 [Source:HGNC Symbol;Acc:HGNC:10069]
ENSSSCG00000006873	FRRS1	214.627	46.7527	2.1989	2.2186e-05	0.00026208	ferric chelate reductase 1 [Source:HGNC Symbol;Acc:HGNC:27622]
ENSSSCG00000016744	TMED4	981.42	2279.87	-1.2161	2.2415e-05	0.00026458	transmembrane p24 trafficking protein 4 [Source:HGNC Symbol;Acc:HGNC:22301]
ENSSSCG00000007454	-	458.116	178.051	1.364	2.2552e-05	0.00026586
Novel00106	-	37.2187	2.93975	3.6029	2.2557e-05	0.00026586	-
ENSSSCG00000010589	SFXN2	74.2377	12.9823	2.53	2.2708e-05	0.00026744	sideroflexin 2 [Source:HGNC Symbol;Acc:HGNC:16086]
ENSSSCG00000035952	TGFB1I1	712.892	250.071	1.513	2.2812e-05	0.00026838	transforming growth factor beta 1 induced transcript 1 [Source:HGNC Symbol;Acc:HGNC:11767]
ENSSSCG00000040139	B3GNT9	152.997	53.3102	1.5257	2.2822e-05	0.00026838	UDP-GlcNAc:betaGal beta-1,3-N-acetylglucosaminyltransferase 9 [Source:HGNC Symbol;Acc:HGNC:28714]
ENSSSCG00000035537	RUNX1	86.8603	382.984	-2.14	2.3475e-05	0.00027585	runt related transcription factor 1 [Source:HGNC Symbol;Acc:HGNC:10471]
ENSSSCG00000027872	MYBL1	23.2054	1.59641	3.8601	2.3664e-05	0.00027786	MYB proto-oncogene like 1 [Source:HGNC Symbol;Acc:HGNC:7547]
Novel00882	-	10.4255	51.2342	-2.2891	2.3801e-05	0.00027926	-
ENSSSCG00000023277	-	3713.98	1709.52	1.119	2.3964e-05	0.00028096
ENSSSCG00000007022	ANK1	5684.04	1902.86	1.5791	2.4033e-05	0.00028097	ankyrin 1 [Source:HGNC Symbol;Acc:HGNC:492]
ENSSSCG00000016185	ARPC2	1576.63	3659.26	-1.2148	2.4024e-05	0.00028097	actin-related protein 2/3 complex subunit 2 [Source:RefSeq peptide;Acc:NP_001177168]
ENSSSCG00000022521	DPY19L3	197.182	68.0259	1.5401	2.4036e-05	0.00028097	dpy-19 like C-mannosyltransferase 3 [Source:HGNC Symbol;Acc:HGNC:27120]
Novel00613	-	504.993	210.533	1.2622	2.4014e-05	0.00028097	PF12736:Cell-cycle sustaining, positive selection,
ENSSSCG00000038540	-	181.539	56.6814	1.6853	2.4335e-05	0.00028425
ENSSSCG00000037534	OPCML	36.7701	3.19361	3.59	2.485e-05	0.00029005	opioid binding protein/cell adhesion molecule like [Source:HGNC Symbol;Acc:HGNC:8143]
ENSSSCG00000033593	CIP2A	43.7342	7.63912	2.5396	2.5158e-05	0.00029343	cell proliferation regulating inhibitor of protein phosphatase 2A [Source:HGNC Symbol;Acc:HGNC:29302]
ENSSSCG00000034761	-	43.1388	8.43541	2.3607	2.5226e-05	0.00029378	NA
ENSSSCG00000040337	-	342.694	101.305	1.7607	2.522e-05	0.00029378
ENSSSCG00000002357	ALDH6A1	634.324	1426.29	-1.1689	2.5278e-05	0.00029395	aldehyde dehydrogenase 6 family member A1 [Source:HGNC Symbol;Acc:HGNC:7179]
ENSSSCG00000003037	ZNF574	361.939	857.977	-1.2448	2.5272e-05	0.00029395	zinc finger protein 574 [Source:HGNC Symbol;Acc:HGNC:26166]
ENSSSCG00000039833	-	641.834	1364.41	-1.0878	2.5395e-05	0.00029509
ENSSSCG00000030183	-	384.244	904.618	-1.2359	2.5433e-05	0.00029532
ENSSSCG00000017082	SPARC	51933	17205.6	1.5938	2.5465e-05	0.00029547	Sus scrofa secreted protein, acidic, cysteine-rich (osteonectin) (SPARC), mRNA. [Source:RefSeq mRNA;Acc:NM_001031794]
ENSSSCG00000031086	-	181.344	36.5286	2.3018	2.5862e-05	0.00029985	Lutropin subunit beta [Source:UniProtKB/Swiss-Prot;Acc:P01232]
ENSSSCG00000008579	CENPO	52.6361	12.2606	2.1076	2.6006e-05	0.00030108	centromere protein O [Source:HGNC Symbol;Acc:HGNC:28152]
ENSSSCG00000038738	DMWD	551.06	1473.75	-1.419	2.5996e-05	0.00030108	DM1 locus, WD repeat containing [Source:HGNC Symbol;Acc:HGNC:2936]
ENSSSCG00000014632	FAM160A2	771.435	1546.47	-1.0032	2.6058e-05	0.00030146	family with sequence similarity 160 member A2 [Source:HGNC Symbol;Acc:HGNC:25378]
ENSSSCG00000016064	TMEFF2	182.671	49.5197	1.8923	2.6202e-05	0.0003029	transmembrane protein with EGF like and two follistatin like domains 2 [Source:HGNC Symbol;Acc:HGNC:11867]
ENSSSCG00000005597	GOLGA1	204.47	452.521	-1.1472	2.63e-05	0.00030382	golgin A1 [Source:HGNC Symbol;Acc:HGNC:4424]
ENSSSCG00000040410	-	49.5533	10.7466	2.2132	2.6586e-05	0.00030689
ENSSSCG00000016186	TMBIM1	1970.47	5266.9	-1.4183	2.6632e-05	0.00030719	transmembrane BAX inhibitor motif containing 1 [Source:HGNC Symbol;Acc:HGNC:23410]
ENSSSCG00000009605	GFRA2	98.1816	30.4408	1.7009	2.6701e-05	0.00030777	GDNF family receptor alpha 2 [Source:HGNC Symbol;Acc:HGNC:4244]
ENSSSCG00000021060	RCBTB1	501.995	219.641	1.1906	2.6739e-05	0.00030798	RCC1 and BTB domain containing protein 1 [Source:HGNC Symbol;Acc:HGNC:18243]
ENSSSCG00000003088	APOE	1410.53	486.694	1.5348	2.688e-05	0.00030937	apolipoprotein E precursor [Source:RefSeq peptide;Acc:NP_999473]
ENSSSCG00000032451	-	2.77413	27.7208	-3.3394	2.7124e-05	0.00031195
ENSSSCG00000017792	CORO6	1302.04	3080.3	-1.2421	2.7207e-05	0.00031245	coronin 6 [Source:HGNC Symbol;Acc:HGNC:21356]
ENSSSCG00000029624	TADA2B	612.955	1569.81	-1.3567	2.7192e-05	0.00031245	transcriptional adaptor 2B [Source:HGNC Symbol;Acc:HGNC:30781]
ENSSSCG00000009509	IPO5	2634.06	5316.7	-1.0134	2.7233e-05	0.00031252	importin-5 [Source:RefSeq peptide;Acc:NP_001231230]
ENSSSCG00000003068	SMG9	220.696	550.042	-1.3175	2.7321e-05	0.0003133	SMG9, nonsense mediated mRNA decay factor [Source:HGNC Symbol;Acc:HGNC:25763]
ENSSSCG00000005969	WASHC5	199.254	540.839	-1.4405	2.7567e-05	0.00031566	WASH complex subunit 5 [Source:HGNC Symbol;Acc:HGNC:28984]
ENSSSCG00000037536	SLC25A28	698.059	1978.05	-1.5024	2.7566e-05	0.00031566	solute carrier family 25 member 28 [Source:HGNC Symbol;Acc:HGNC:23472]
Novel01162	--	199.592	516.212	-1.3697	2.7692e-05	0.00031687	--
ENSSSCG00000011435	TWF2	2972.37	11312.2	-1.9282	2.8251e-05	0.00032302	twinfilin actin binding protein 2 [Source:HGNC Symbol;Acc:HGNC:9621]
ENSSSCG00000039512	RBP5	120.879	32.2405	1.9149	2.8687e-05	0.00032753	retinol binding protein 5 [Source:HGNC Symbol;Acc:HGNC:15847]
ENSSSCG00000003464	DNAJC16	153.063	336.629	-1.1371	2.8795e-05	0.00032853	DnaJ heat shock protein family (Hsp40) member C16 [Source:HGNC Symbol;Acc:HGNC:29157]
ENSSSCG00000003564	GPATCH3	211.167	588.431	-1.4782	2.8875e-05	0.00032921	G-patch domain containing 3 [Source:HGNC Symbol;Acc:HGNC:25720]
ENSSSCG00000015940	UBR3	1374.56	2770.84	-1.0112	2.8922e-05	0.00032925	ubiquitin protein ligase E3 component n-recognin 3 (putative) [Source:HGNC Symbol;Acc:HGNC:30467]
Novel00588	-	40.8793	6.83069	2.6192	2.8911e-05	0.00032925	-
ENSSSCG00000015283	PIK3C2B	1241.79	461.516	1.4287	2.9056e-05	0.00033033	phosphatidylinositol-4-phosphate 3-kinase catalytic subunit type 2 beta [Source:HGNC Symbol;Acc:HGNC:8972]
ENSSSCG00000026392	BSDC1	752.417	1858.12	-1.3041	2.9058e-05	0.00033033	BSD domain containing 1 [Source:HGNC Symbol;Acc:HGNC:25501]
ENSSSCG00000008030	TSR3	26.5743	87.7325	-1.7265	2.938e-05	0.00033375	TSR3, acp transferase ribosome maturation factor [Source:HGNC Symbol;Acc:HGNC:14175]
ENSSSCG00000009407	ESD	1522.24	3120.78	-1.0356	2.9442e-05	0.0003342	esterase D [Source:HGNC Symbol;Acc:HGNC:3465]
ENSSSCG00000022609	WWP2	220.712	544.389	-1.3019	2.9628e-05	0.00033608	WW domain containing E3 ubiquitin protein ligase 2 [Source:HGNC Symbol;Acc:HGNC:16804]
ENSSSCG00000008412	PSME4	1428.37	5062.93	-1.8255	2.9665e-05	0.00033626	proteasome activator subunit 4 [Source:HGNC Symbol;Acc:HGNC:20635]
ENSSSCG00000017583	SGCA	3167.94	8068.67	-1.3487	2.9687e-05	0.00033627	sarcoglycan alpha [Source:HGNC Symbol;Acc:HGNC:10805]
ENSSSCG00000031666	C11orf95	204.111	69.4001	1.5629	2.9883e-05	0.00033824	chromosome 11 open reading frame 95 [Source:HGNC Symbol;Acc:HGNC:28449]
ENSSSCG00000001423	NELFE	300.105	774.104	-1.3678	3.0065e-05	0.00034005	negative elongation factor complex member E [Source:HGNC Symbol;Acc:HGNC:13974]
ENSSSCG00000017676	BCAS3	59.7754	198.131	-1.7265	3.0544e-05	0.00034522	BCAS3, microtubule associated cell migration factor [Source:HGNC Symbol;Acc:HGNC:14347]
Novel01042	--	49.0372	7.02412	2.8016	3.0778e-05	0.00034762	--
ENSSSCG00000003120	NAPA	1718.58	4203.12	-1.2904	3.087e-05	0.00034827	NSF attachment protein alpha [Source:HGNC Symbol;Acc:HGNC:7641]
ENSSSCG00000005841	RABL6	1808.07	4121.95	-1.189	3.0881e-05	0.00034827	RAB, member RAS oncogene family like 6 [Source:HGNC Symbol;Acc:HGNC:24703]
ENSSSCG00000010926	SYT2	48.0176	7.44489	2.7191	3.0999e-05	0.00034935	synaptotagmin 2 [Source:HGNC Symbol;Acc:HGNC:11510]
ENSSSCG00000015410	PHTF2	327.978	730.352	-1.1556	3.1272e-05	0.00035218	putative homeodomain transcription factor 2 [Source:HGNC Symbol;Acc:HGNC:13411]
ENSSSCG00000001661	SRF	3863.8	1582.47	1.288	3.1455e-05	0.00035388	serum response factor [Source:HGNC Symbol;Acc:HGNC:11291]
Novel00876	-	72.0392	17.9445	2.0137	3.1468e-05	0.00035388	-
ENSSSCG00000034776	FAM19A5	21.4287	94.4601	-2.1349	3.1549e-05	0.00035453	family with sequence similarity 19 member A5, C-C motif chemokine like [Source:HGNC Symbol;Acc:HGNC:21592]
ENSSSCG00000038943	TOM1	1226.82	3199.06	-1.3828	3.1811e-05	0.00035723	target of myb1 membrane trafficking protein [Source:HGNC Symbol;Acc:HGNC:11982]
ENSSSCG00000008057	-	457.621	1514.1	-1.7263	3.192e-05	0.00035819
ENSSSCG00000020754	CD3EAP	129.639	541.117	-2.0619	3.2068e-05	0.00035908	CD3e molecule associated protein [Source:HGNC Symbol;Acc:HGNC:24219]
ENSSSCG00000026063	DPP9	750.872	1868.26	-1.315	3.2059e-05	0.00035908	dipeptidyl peptidase 9 [Source:HGNC Symbol;Acc:HGNC:18648]
ENSSSCG00000031487	LSP1	1081.52	500.459	1.1119	3.2065e-05	0.00035908	lymphocyte-specific protein 1 [Source:HGNC Symbol;Acc:HGNC:6707]
ENSSSCG00000028148	DMD	2666.54	1325.44	1.0086	3.2107e-05	0.00035926	dystrophin [Source:HGNC Symbol;Acc:HGNC:2928]
ENSSSCG00000035945	FDX1	688.079	1612.05	-1.2284	3.2719e-05	0.00036559	Adrenodoxin, mitochondrial [Source:UniProtKB/Swiss-Prot;Acc:P00258]
ENSSSCG00000016884	PELO	254.949	966.465	-1.9222	3.2869e-05	0.00036653	pelota mRNA surveillance and ribosome rescue factor [Source:HGNC Symbol;Acc:HGNC:8829]
ENSSSCG00000032193	NKAIN1	117.589	398.884	-1.7606	3.2873e-05	0.00036653	sodium/potassium transporting ATPase interacting 1 [Source:HGNC Symbol;Acc:HGNC:25743]
Novel00333	-	34.1802	2.67005	3.7095	3.2872e-05	0.00036653	-
ENSSSCG00000003854	ECHDC2	1485.24	654.941	1.1814	3.3082e-05	0.00036834	enoyl-CoA hydratase domain containing 2 [Source:HGNC Symbol;Acc:HGNC:23408]
ENSSSCG00000015611	DIEXF	159.224	403.203	-1.3404	3.3068e-05	0.00036834	digestive organ expansion factor homolog (zebrafish) [Source:HGNC Symbol;Acc:HGNC:28440]
ENSSSCG00000006232	RAB2A	1709.15	4666.09	-1.449	3.3294e-05	0.00037043	RAB2A, member RAS oncogene family [Source:HGNC Symbol;Acc:HGNC:9763]
ENSSSCG00000007431	CTSA	167.079	545.15	-1.7067	3.334e-05	0.00037069	Sus scrofa cathepsin A (CTSA), mRNA. [Source:RefSeq mRNA;Acc:NM_001243629]
ENSSSCG00000028924	AURKB	135.542	34.8055	1.9722	3.3382e-05	0.00037089	aurora kinase B [Source:HGNC Symbol;Acc:HGNC:11390]
ENSSSCG00000016793	ZNF622	509.593	1429.64	-1.488	3.3412e-05	0.00037096	zinc finger protein 622 [Source:HGNC Symbol;Acc:HGNC:30958]
ENSSSCG00000032908	PSMD7	1455.11	4606.87	-1.6627	3.3455e-05	0.00037117	proteasome 26S subunit, non-ATPase 7 [Source:HGNC Symbol;Acc:HGNC:9565]
ENSSSCG00000037221	FNTA	659.791	1460.68	-1.1469	3.3796e-05	0.00037469	farnesyltransferase, CAAX box, alpha [Source:HGNC Symbol;Acc:HGNC:3782]
ENSSSCG00000034632	PDXP	159.258	54.8917	1.5365	3.3898e-05	0.00037556	pyridoxal phosphatase [Source:HGNC Symbol;Acc:HGNC:30259]
ENSSSCG00000009988	THOC5	554.394	1235.47	-1.156	3.4056e-05	0.00037704	THO complex 5 [Source:HGNC Symbol;Acc:HGNC:19074]
ENSSSCG00000002003	-	1024.25	2352.59	-1.1998	3.4178e-05	0.00037794
ENSSSCG00000016998	NPM1	3658.31	7959.39	-1.1215	3.4186e-05	0.00037794	nucleophosmin 1 [Source:HGNC Symbol;Acc:HGNC:7910]
ENSSSCG00000012878	IGHMBP2	343.156	806.655	-1.2327	3.4647e-05	0.00038278	immunoglobulin mu binding protein 2 [Source:HGNC Symbol;Acc:HGNC:5542]
ENSSSCG00000003198	FUZ	405.434	951.604	-1.2313	3.4815e-05	0.00038437	fuzzy planar cell polarity protein [Source:HGNC Symbol;Acc:HGNC:26219]
ENSSSCG00000039795	MYL6	1119.7	435.413	1.3634	3.4841e-05	0.00038438	myosin light chain 6 [Source:HGNC Symbol;Acc:HGNC:7587]
ENSSSCG00000036237	ITGA7	7465.89	2981.66	1.3243	3.5183e-05	0.00038787	integrin subunit alpha 7 [Source:HGNC Symbol;Acc:HGNC:6143]
ENSSSCG00000013349	HTATIP2	139.075	662.122	-2.2511	3.5247e-05	0.00038831	HIV-1 Tat interactive protein 2 [Source:HGNC Symbol;Acc:HGNC:16637]
ENSSSCG00000003352	-	1413.42	2941.33	-1.0575	3.5408e-05	0.00038981
ENSSSCG00000007145	ADAM33	405.389	160.83	1.3367	3.5582e-05	0.00039132	ADAM metallopeptidase domain 33 [Source:HGNC Symbol;Acc:HGNC:15478]
ENSSSCG00000010795	-	7016.57	2850.15	1.2995	3.5595e-05	0.00039132	acyl carrier protein, mitochondrial [Source:RefSeq peptide;Acc:NP_001161124]
ENSSSCG00000002403	VIPAS39	277.956	622.509	-1.1637	3.5642e-05	0.00039136	VPS33B interacting protein, apical-basolateral polarity regulator, spe-39 homolog [Source:HGNC Symbol;Acc:HGNC:20347]
ENSSSCG00000006328	RXRG	289.08	68.7279	2.0785	3.5648e-05	0.00039136	retinoid X receptor gamma [Source:HGNC Symbol;Acc:HGNC:10479]
ENSSSCG00000012452	SH3BGRL	111.987	30.0064	1.9111	3.5808e-05	0.00039284	SH3 domain binding glutamate rich protein like [Source:HGNC Symbol;Acc:HGNC:10823]
ENSSSCG00000003479	MFAP2	1024.1	415.384	1.3017	3.6282e-05	0.00039776	microfibril associated protein 2 [Source:HGNC Symbol;Acc:HGNC:7033]
Novel00752	-	3.46377	60.1629	-4.1228	3.6359e-05	0.00039833	-
ENSSSCG00000008340	ANTXR1	614.083	235.162	1.3855	3.669e-05	0.00040167	anthrax toxin receptor 1 [Source:HGNC Symbol;Acc:HGNC:21014]
ENSSSCG00000007927	PPL	243.376	849.262	-1.8025	3.69e-05	0.00040369	periplakin [Source:HGNC Symbol;Acc:HGNC:9273]
ENSSSCG00000011364	NCKIPSD	74.5241	205.942	-1.4695	3.6965e-05	0.00040384	NCK interacting protein with SH3 domain [Source:HGNC Symbol;Acc:HGNC:15486]
ENSSSCG00000036560	PAWR	6.72013	45.9634	-2.7695	3.6941e-05	0.00040384	pro-apoptotic WT1 regulator [Source:HGNC Symbol;Acc:HGNC:8614]
ENSSSCG00000016679	-	93.3873	25.9281	1.8615	3.7165e-05	0.00040574
ENSSSCG00000023820	-	397.403	901.665	-1.1822	3.7538e-05	0.00040953
ENSSSCG00000006290	SLC19A2	57.8138	238.065	-2.0427	3.7642e-05	0.00041038	solute carrier family 19 member 2 [Source:HGNC Symbol;Acc:HGNC:10938]
ENSSSCG00000020835	EIF4EBP3	576.921	142.738	2.0163	3.7737e-05	0.00041113	Sus scrofa eukaryotic translation initiation factor 4E binding protein 3 (EIF4EBP3), mRNA. [Source:RefSeq mRNA;Acc:NM_001202520]
ENSSSCG00000030206	STK33	15.9908	69.5509	-2.1092	3.788e-05	0.00041239	serine/threonine kinase 33 [Source:HGNC Symbol;Acc:HGNC:14568]
ENSSSCG00000008226	POLR1A	205.665	552.133	-1.4254	3.8143e-05	0.00041498	RNA polymerase I subunit A [Source:HGNC Symbol;Acc:HGNC:17264]
ENSSSCG00000004656	-	164.493	66.9897	1.2975	3.8308e-05	0.00041648
ENSSSCG00000017492	ORMDL3	693.481	1415.27	-1.0289	3.911e-05	0.0004249	ORMDL sphingolipid biosynthesis regulator 3 [Source:HGNC Symbol;Acc:HGNC:16038]
ENSSSCG00000002763	PRMT7	777.054	1823.62	-1.2312	3.9273e-05	0.00042609	protein arginine methyltransferase 7 [Source:HGNC Symbol;Acc:HGNC:25557]
ENSSSCG00000007560	TMEM184A	681.496	1714.39	-1.3309	3.9246e-05	0.00042609	transmembrane protein 184A [Source:HGNC Symbol;Acc:HGNC:28797]
ENSSSCG00000013534	MLLT1	688.77	1508.06	-1.1305	3.9329e-05	0.00042611	MLLT1, super elongation complex subunit [Source:HGNC Symbol;Acc:HGNC:7134]
ENSSSCG00000033423	-	59.7116	202.182	-1.758	3.9329e-05	0.00042611
ENSSSCG00000023724	ZBTB1	112.933	31.559	1.8362	3.9419e-05	0.00042679	zinc finger and BTB domain containing 1 [Source:HGNC Symbol;Acc:HGNC:20259]
ENSSSCG00000022630	FLYWCH2	127.17	35.8955	1.8133	3.9738e-05	0.00042994	FLYWCH family member 2 [Source:HGNC Symbol;Acc:HGNC:25178]
Novel01302	--	144.949	29.7326	2.2761	3.9831e-05	0.00043065	--
ENSSSCG00000001946	MBIP	287.859	106.957	1.4305	3.9963e-05	0.00043179	MAP3K12 binding inhibitory protein 1 [Source:HGNC Symbol;Acc:HGNC:20427]
ENSSSCG00000009975	EMID1	63.7799	17.3287	1.8734	4.003e-05	0.00043221	EMI domain containing 1 [Source:HGNC Symbol;Acc:HGNC:18036]
Novel00908	-	27.78	130.276	-2.2278	4.0092e-05	0.00043258	PF00100:Zona pellucida-like domain
ENSSSCG00000022994	CYB5R4	66.1996	180.257	-1.4474	4.0257e-05	0.00043406	cytochrome b5 reductase 4 [Source:HGNC Symbol;Acc:HGNC:20147]
ENSSSCG00000021464	SOAT1	93.9473	28.762	1.7185	4.0322e-05	0.00043446	sterol O-acyltransferase 1 [Source:HGNC Symbol;Acc:HGNC:11177]
ENSSSCG00000036308	PGS1	518.475	1200.7	-1.2118	4.0428e-05	0.00043531	phosphatidylglycerophosphate synthase 1 [Source:HGNC Symbol;Acc:HGNC:30029]
ENSSSCG00000006054	ATP6V1C1	302.54	640.708	-1.0833	4.0539e-05	0.00043591	ATPase H+ transporting V1 subunit C1 [Source:HGNC Symbol;Acc:HGNC:856]
ENSSSCG00000026904	NFKBIB	403.803	1299.78	-1.6865	4.0536e-05	0.00043591	NFKB inhibitor beta [Source:HGNC Symbol;Acc:HGNC:7798]
ENSSSCG00000027147	CENPH	42.5785	7.99194	2.4362	4.0773e-05	0.00043812	centromere protein H [Source:HGNC Symbol;Acc:HGNC:17268]
ENSSSCG00000003104	STRN4	2692.67	6302.53	-1.2268	4.0821e-05	0.00043816	striatin 4 [Source:HGNC Symbol;Acc:HGNC:15721]
ENSSSCG00000007981	NPRL3	671.542	1566.76	-1.2224	4.086e-05	0.00043816	NPR3 like, GATOR1 complex subunit [Source:HGNC Symbol;Acc:HGNC:14124]
ENSSSCG00000037067	-	27.1166	2.39653	3.551	4.0844e-05	0.00043816	NA
ENSSSCG00000015298	SRI	387.703	160.28	1.2725	4.1062e-05	0.00044002	sorcin [Source:HGNC Symbol;Acc:HGNC:11292]
ENSSSCG00000003968	RIMKLA	35.4115	120.727	-1.7678	4.1359e-05	0.0004429	ribosomal modification protein rimK like family member A [Source:HGNC Symbol;Acc:HGNC:28725]
ENSSSCG00000004537	TXNL1	1078.86	2820.04	-1.3862	4.1555e-05	0.0004447	thioredoxin like 1 [Source:HGNC Symbol;Acc:HGNC:12436]
ENSSSCG00000040107	GMEB2	760.469	1534.16	-1.0127	4.1642e-05	0.00044532	glucocorticoid modulatory element binding protein 2 [Source:HGNC Symbol;Acc:HGNC:4371]
ENSSSCG00000013037	VEGFB	861.057	2424.65	-1.4939	4.1821e-05	0.00044694	vascular endothelial growth factor B [Source:HGNC Symbol;Acc:HGNC:12681]
ENSSSCG00000009468	KCTD12	42.9955	9.67596	2.1567	4.217e-05	0.00045036	potassium channel tetramerization domain containing 12 [Source:HGNC Symbol;Acc:HGNC:14678]
ENSSSCG00000022506	-	13013.7	5537.33	1.2328	4.2347e-05	0.00045194
ENSSSCG00000012771	SLC6A8	1861.26	5984.18	-1.6848	4.2533e-05	0.00045361	Sus scrofa solute carrier family 6 member 8 (SLC6A8), mRNA. [Source:RefSeq mRNA;Acc:NM_001177327]
ENSSSCG00000016002	-	71.8436	18.8178	1.9433	4.2623e-05	0.00045427
ENSSSCG00000012874	ORAOV1	494.607	1221.43	-1.3043	4.3117e-05	0.00045922	oral cancer overexpressed 1 [Source:HGNC Symbol;Acc:HGNC:17589]
ENSSSCG00000005666	DOLK	114.646	321.755	-1.4904	4.322e-05	0.00046001	dolichol kinase [Source:HGNC Symbol;Acc:HGNC:23406]
ENSSSCG00000036256	MAD2L1	130.864	44.3492	1.5531	4.3414e-05	0.00046176	mitotic arrest deficient 2 like 1 [Source:HGNC Symbol;Acc:HGNC:6763]
ENSSSCG00000036871	EXOC3L4	121.232	36.6119	1.7219	4.3472e-05	0.00046206	exocyst complex component 3 like 4 [Source:HGNC Symbol;Acc:HGNC:20120]
ENSSSCG00000035195	HNMT	502.62	137.701	1.8694	4.3794e-05	0.00046517	histamine N-methyltransferase [Source:RefSeq peptide;Acc:NP_001231490]
ENSSSCG00000031768	-	120.245	293.983	-1.292	4.3994e-05	0.00046698
ENSSSCG00000016217	DNAJB2	1040.57	2304.29	-1.1469	4.4211e-05	0.00046833	DnaJ heat shock protein family (Hsp40) member B2 [Source:HGNC Symbol;Acc:HGNC:5228]
ENSSSCG00000035571	-	147.25	36.5658	1.998	4.4289e-05	0.00046884	NA
ENSSSCG00000021906	SYT7	101.684	28.8474	1.8291	4.4325e-05	0.00046891	synaptotagmin 7 [Source:HGNC Symbol;Acc:HGNC:11514]
ENSSSCG00000023215	MAOB	41.2032	191.173	-2.2154	4.4492e-05	0.00047035	monoamine oxidase B [Source:HGNC Symbol;Acc:HGNC:6834]
ENSSSCG00000000848	GLT8D2	250.161	74.7508	1.749	4.4609e-05	0.00047127	glycosyltransferase 8 domain containing 2 [Source:HGNC Symbol;Acc:HGNC:24890]
ENSSSCG00000008245	TMSB10	5277.48	1989.29	1.4078	4.4657e-05	0.00047146	Sus scrofa thymosin beta 10 (TMSB10), mRNA. [Source:RefSeq mRNA;Acc:NM_001097482]
ENSSSCG00000009914	MLEC	3938.13	1595.41	1.3034	4.479e-05	0.00047255	malectin [Source:HGNC Symbol;Acc:HGNC:28973]
ENSSSCG00000037912	FITM2	746.014	2218.39	-1.5726	4.5317e-05	0.00047779	fat storage-inducing transmembrane protein 2 [Source:RefSeq peptide;Acc:NP_001121932]
ENSSSCG00000008433	CALM3	3846.2	1614.83	1.2524	4.5409e-05	0.00047845	calmodulin [Source:RefSeq peptide;Acc:NP_001231138]
ENSSSCG00000009338	FRY	212.172	69.0527	1.6197	4.5597e-05	0.0004801	FRY microtubule binding protein [Source:HGNC Symbol;Acc:HGNC:20367]
ENSSSCG00000024043	ADAMTS2	942.895	258.242	1.8697	4.566e-05	0.00048044	ADAM metallopeptidase with thrombospondin type 1 motif 2 [Source:HGNC Symbol;Acc:HGNC:218]
ENSSSCG00000003435	MIIP	504.201	1293.99	-1.3601	4.5718e-05	0.00048073	migration and invasion inhibitory protein [Source:HGNC Symbol;Acc:HGNC:25715]
ENSSSCG00000025698	SERPINE1	29.5394	249.62	-3.0775	4.6204e-05	0.00048551	plasminogen activator inhibitor 1 precursor [Source:RefSeq peptide;Acc:NP_999075]
ENSSSCG00000002558	CEP170B	81.488	391.249	-2.2621	4.6284e-05	0.00048571	centrosomal protein 170B [Source:HGNC Symbol;Acc:HGNC:20362]
ENSSSCG00000039506	-	8419.48	2189.07	1.9436	4.6273e-05	0.00048571
ENSSSCG00000029715	OLFM1	220.292	782.699	-1.8296	4.6368e-05	0.00048596	olfactomedin 1 [Source:HGNC Symbol;Acc:HGNC:17187]
ENSSSCG00000032090	PDCD6	379.7	995.83	-1.391	4.637e-05	0.00048596	programmed cell death 6 [Source:HGNC Symbol;Acc:HGNC:8765]
ENSSSCG00000024958	GPR173	73.9166	22.6423	1.711	4.6824e-05	0.00049039	G protein-coupled receptor 173 [Source:HGNC Symbol;Acc:HGNC:18186]
ENSSSCG00000015023	-	96.7425	30.2942	1.6725	4.7059e-05	0.00049252	alpha-1,2-mannosyltransferase ALG9 [Source:RefSeq peptide;Acc:NP_001240754]
ENSSSCG00000040086	YTHDF1	439.386	1032.68	-1.2329	4.7097e-05	0.00049259	YTH N6-methyladenosine RNA binding protein 1 [Source:HGNC Symbol;Acc:HGNC:15867]
ENSSSCG00000009655	EBF2	273.922	100.905	1.4459	4.7178e-05	0.00049311	early B-cell factor 2 [Source:HGNC Symbol;Acc:HGNC:19090]
ENSSSCG00000029066	-	2059.8	857.505	1.2649	4.7295e-05	0.000494
ENSSSCG00000007203	-	1349.99	2761.09	-1.0324	4.7653e-05	0.00049708
ENSSSCG00000032053	ST8SIA5	723.856	170.799	2.0826	4.7631e-05	0.00049708	ST8 alpha-N-acetyl-neuraminide alpha-2,8-sialyltransferase 5 [Source:HGNC Symbol;Acc:HGNC:17827]
ENSSSCG00000004861	TSHZ1	346.265	154.515	1.1667	4.78e-05	0.00049795	teashirt zinc finger homeobox 1 [Source:HGNC Symbol;Acc:HGNC:10669]
ENSSSCG00000023710	REEP1	1186.17	456.134	1.379	4.7769e-05	0.00049795	receptor accessory protein 1 [Source:HGNC Symbol;Acc:HGNC:25786]
ENSSSCG00000014798	ART5	95.1958	1640.28	-4.1064	4.7888e-05	0.00049854	ADP-ribosyltransferase 5 [Source:HGNC Symbol;Acc:HGNC:24049]
ENSSSCG00000038767	MBP	810.306	2682.17	-1.7265	4.799e-05	0.00049927	myelin basic protein [Source:RefSeq peptide;Acc:NP_001001546]
ENSSSCG00000023173	REXO4	332.403	939.96	-1.5002	4.8276e-05	0.00050191	REX4 homolog, 3'-5' exonuclease [Source:HGNC Symbol;Acc:HGNC:12820]
ENSSSCG00000021761	UBAP1	660.439	2146.86	-1.7009	4.8652e-05	0.00050548	ubiquitin associated protein 1 [Source:HGNC Symbol;Acc:HGNC:12461]
ENSSSCG00000008832	LRRC66	185.086	61.7359	1.5906	4.9249e-05	0.00051135	leucine rich repeat containing 66 [Source:HGNC Symbol;Acc:HGNC:34299]
ENSSSCG00000014838	PGM2L1	237.963	696.739	-1.5483	4.9322e-05	0.00051176	phosphoglucomutase 2 like 1 [Source:HGNC Symbol;Acc:HGNC:20898]
ENSSSCG00000005890	ZNF7	196.399	472.414	-1.2652	4.943e-05	0.00051255	zinc finger protein 7 [Source:HGNC Symbol;Acc:HGNC:13139]
ENSSSCG00000014909	-	463.007	149.849	1.6273	4.9638e-05	0.00051437
ENSSSCG00000034072	-	717.304	150.181	2.2552	4.9779e-05	0.00051549
ENSSSCG00000036766	DIRC2	456.753	1350.72	-1.5639	4.9907e-05	0.00051647	disrupted in renal carcinoma 2 [Source:HGNC Symbol;Acc:HGNC:16628]
ENSSSCG00000033167	SLC7A6OS	101.545	235.835	-1.2167	5.0277e-05	0.00051996	solute carrier family 7 member 6 opposite strand [Source:HGNC Symbol;Acc:HGNC:25807]
ENSSSCG00000024204	SCN1A	14.0335	0	6.3	5.0397e-05	0.00052086	sodium voltage-gated channel alpha subunit 1 [Source:HGNC Symbol;Acc:HGNC:10585]
ENSSSCG00000003707	NPC1	96.4466	375.677	-1.9629	5.0833e-05	0.00052501	Sus scrofa NPC intracellular cholesterol transporter 1 (NPC1), mRNA. [Source:RefSeq mRNA;Acc:NM_214322]
ENSSSCG00000007804	SH2B1	1121.54	2288.78	-1.029	5.091e-05	0.00052547	SH2B adaptor protein 1 [Source:HGNC Symbol;Acc:HGNC:30417]
ENSSSCG00000011065	MASTL	24.6322	2.48717	3.2841	5.1098e-05	0.00052706	microtubule associated serine/threonine kinase like [Source:HGNC Symbol;Acc:HGNC:19042]
Novel00057	-	752.918	1734.11	-1.2035	5.1239e-05	0.00052817	-
ENSSSCG00000040835	MANSC1	116.735	45.4529	1.3587	5.1663e-05	0.00053219	MANSC domain containing 1 [Source:HGNC Symbol;Acc:HGNC:25505]
ENSSSCG00000013893	ARRDC2	932.927	4037.79	-2.1135	5.1704e-05	0.00053226	arrestin domain containing 2 [Source:HGNC Symbol;Acc:HGNC:25225]
ENSSSCG00000005920	BOP1	726.749	1788.03	-1.2991	5.1866e-05	0.00053323	block of proliferation 1 [Source:HGNC Symbol;Acc:HGNC:15519]
ENSSSCG00000034771	CCNDBP1	288.547	652.168	-1.1759	5.1861e-05	0.00053323	cyclin D1 binding protein 1 [Source:HGNC Symbol;Acc:HGNC:1587]
ENSSSCG00000023636	TMEM222	457.075	1066.81	-1.2232	5.1924e-05	0.00053348	transmembrane protein 222 [Source:HGNC Symbol;Acc:HGNC:25363]
ENSSSCG00000000138	PVALB	442.889	72.5446	2.6141	5.2147e-05	0.00053507	parvalbumin [Source:HGNC Symbol;Acc:HGNC:9704]
ENSSSCG00000024823	RCN3	1823.57	599.968	1.6041	5.2127e-05	0.00053507	reticulocalbin 3 [Source:HGNC Symbol;Acc:HGNC:21145]
ENSSSCG00000013464	SPPL2B	276.244	682.919	-1.3056	5.2534e-05	0.00053868	signal peptide peptidase like 2B [Source:HGNC Symbol;Acc:HGNC:30627]
ENSSSCG00000003006	CYP2B6	60.5852	207.901	-1.7787	5.2881e-05	0.00054153	cytochrome P450 family 2 subfamily B member 6 [Source:HGNC Symbol;Acc:HGNC:2615]
ENSSSCG00000022504	CDON	159.029	63.3702	1.3329	5.2878e-05	0.00054153	cell adhesion associated, oncogene regulated [Source:HGNC Symbol;Acc:HGNC:17104]
ENSSSCG00000038967	NADK	867.489	2156.72	-1.3139	5.3204e-05	0.00054449	NAD kinase [Source:HGNC Symbol;Acc:HGNC:29831]
ENSSSCG00000035662	-	32.6981	2.13514	4.0091	5.3306e-05	0.00054518
ENSSSCG00000025116	TONSL	447.667	209.533	1.0961	5.3394e-05	0.00054573	tonsoku like, DNA repair protein [Source:HGNC Symbol;Acc:HGNC:7801]
ENSSSCG00000016199	CYP27A1	217.905	840.899	-1.9478	5.3493e-05	0.00054638	Sus scrofa cytochrome P450, family 27, subfamily A, polypeptide 1 (CYP27A1), mRNA. [Source:RefSeq mRNA;Acc:NM_001243304]
ENSSSCG00000010800	B3GALT2	27.6336	3.37266	3.0762	5.3933e-05	0.0005505	beta-1,3-galactosyltransferase 2 [Source:HGNC Symbol;Acc:HGNC:917]
ENSSSCG00000011731	SMC4	247.776	84.4367	1.5537	5.3966e-05	0.0005505	structural maintenance of chromosomes 4 [Source:HGNC Symbol;Acc:HGNC:14013]
ENSSSCG00000038125	NUP210L	11.4189	60.6068	-2.3987	5.4037e-05	0.00055086	nucleoporin 210 like [Source:HGNC Symbol;Acc:HGNC:29915]
ENSSSCG00000007618	ZNF789	167.884	387.748	-1.2082	5.4349e-05	0.00055368	zinc finger protein 789 [Source:HGNC Symbol;Acc:HGNC:27801]
ENSSSCG00000016874	PAIP1	1456.99	2951.65	-1.0184	5.4493e-05	0.00055479	poly(A) binding protein interacting protein 1 [Source:HGNC Symbol;Acc:HGNC:16945]
ENSSSCG00000037816	TMEM167B	303.373	649.77	-1.0988	5.5017e-05	0.00055976	transmembrane protein 167B [Source:HGNC Symbol;Acc:HGNC:30187]
ENSSSCG00000035544	NUSAP1	352.968	161.76	1.1235	5.5214e-05	0.0005614	nucleolar and spindle associated protein 1 [Source:HGNC Symbol;Acc:HGNC:18538]
ENSSSCG00000040186	C12orf57	239.903	86.7161	1.4695	5.5582e-05	0.00056478	chromosome 12 open reading frame 57 [Source:HGNC Symbol;Acc:HGNC:29521]
Novel00062	-	10.7439	74.5689	-2.8023	5.5634e-05	0.00056494	-
ENSSSCG00000022961	CLMP	161.915	65.3458	1.3089	5.5681e-05	0.00056506	CXADR like membrane protein [Source:HGNC Symbol;Acc:HGNC:24039]
ENSSSCG00000016434	RHEB	1439.97	3509.71	-1.2853	5.5757e-05	0.00056546	GTP-binding protein Rheb [Source:RefSeq peptide;Acc:NP_001274775]
ENSSSCG00000032010	RNH1	275.276	616.833	-1.1644	5.6271e-05	0.00057031	ribonuclease/angiogenin inhibitor 1 [Source:HGNC Symbol;Acc:HGNC:10074]
ENSSSCG00000011676	-	338.808	140.704	1.2695	5.6602e-05	0.00057329
Novel00087	-	43.6244	7.53937	2.569	5.664e-05	0.0005733	-
ENSSSCG00000013292	PRR5L	93.5234	15.8411	2.5547	5.6682e-05	0.00057335	proline rich 5 like [Source:HGNC Symbol;Acc:HGNC:25878]
ENSSSCG00000000795	ADAMTS20	1063.79	176.96	2.5893	5.7189e-05	0.00057811	ADAM metallopeptidase with thrombospondin type 1 motif 20 [Source:HGNC Symbol;Acc:HGNC:17178]
ENSSSCG00000003157	LIN7B	139.353	393.838	-1.4968	5.7241e-05	0.00057827	Sus scrofa lin-7 homolog B, crumbs cell polarity complex component (LIN7B), mRNA. [Source:RefSeq mRNA;Acc:NM_001244232]
ENSSSCG00000003981	ZFP69B	189.71	418.139	-1.1397	5.7324e-05	0.00057873	ZFP69 zinc finger protein B [Source:HGNC Symbol;Acc:HGNC:28053]
ENSSSCG00000029185	MAPRE3	1249.53	3314.83	-1.4074	5.7427e-05	0.0005794	microtubule associated protein RP/EB family member 3 [Source:HGNC Symbol;Acc:HGNC:6892]
ENSSSCG00000003404	DFFA	299.679	668.665	-1.1587	5.751e-05	0.00057986	DNA fragmentation factor subunit alpha [Source:HGNC Symbol;Acc:HGNC:2772]
ENSSSCG00000011695	AGTR1	755.381	324.817	1.2178	5.8287e-05	0.00058708	angiotensin II receptor type 1 [Source:HGNC Symbol;Acc:HGNC:336]
ENSSSCG00000014076	FAM169A	31.1898	3.55475	3.1364	5.833e-05	0.00058708	family with sequence similarity 169 member A [Source:HGNC Symbol;Acc:HGNC:29138]
ENSSSCG00000006360	B4GALT3	163.119	361.837	-1.1493	5.8605e-05	0.00058939	beta-1,4-galactosyltransferase 3 [Source:HGNC Symbol;Acc:HGNC:926]
ENSSSCG00000009705	GALNT7	138.308	56.3906	1.2935	5.8925e-05	0.00059223	polypeptide N-acetylgalactosaminyltransferase 7 [Source:HGNC Symbol;Acc:HGNC:4129]
ENSSSCG00000003022	TMEM145	122.439	437.412	-1.8373	5.91e-05	0.00059356	transmembrane protein 145 [Source:HGNC Symbol;Acc:HGNC:26912]
ENSSSCG00000010948	-	17.3549	97.0928	-2.4769	5.9133e-05	0.00059356
ENSSSCG00000039557	TRIM54	2972.21	12390.3	-2.0596	5.9194e-05	0.00059379	tripartite motif-containing protein 54 [Source:RefSeq peptide;Acc:NP_001231288]
ENSSSCG00000005424	NIPSNAP3B	1867.92	593.512	1.6541	5.9477e-05	0.00059626	nipsnap homolog 3B [Source:HGNC Symbol;Acc:HGNC:23641]
ENSSSCG00000026018	MFSD1	319.112	753.146	-1.2393	5.9956e-05	0.00060029	major facilitator superfamily domain containing 1 [Source:HGNC Symbol;Acc:HGNC:25874]
ENSSSCG00000036455	ERCC1	238.329	523.101	-1.1351	5.992e-05	0.00060029	ERCC excision repair 1, endonuclease non-catalytic subunit [Source:HGNC Symbol;Acc:HGNC:3433]
ENSSSCG00000030642	PCNA	596.23	286.795	1.0548	6.0124e-05	0.00060159	proliferating cell nuclear antigen [Source:RefSeq peptide;Acc:NP_001278854]
ENSSSCG00000036669	-	21.8755	108.409	-2.313	6.0164e-05	0.0006016
ENSSSCG00000005641	DNM1	175.783	60.7615	1.534	6.0373e-05	0.00060331	dynamin 1 [Source:HGNC Symbol;Acc:HGNC:2972]
Novel00275	-	12.7027	53.1796	-2.0557	6.0487e-05	0.00060406	-
ENSSSCG00000016207	RETREG2	984.473	2934.1	-1.5754	6.1072e-05	0.00060951	reticulophagy regulator family member 2 [Source:HGNC Symbol;Acc:HGNC:28450]
ENSSSCG00000009933	UBE3B	793.406	1696.17	-1.0962	6.1542e-05	0.00061362	ubiquitin protein ligase E3B [Source:HGNC Symbol;Acc:HGNC:13478]
ENSSSCG00000020872	-	6.20648	39.7192	-2.6919	6.1561e-05	0.00061362
ENSSSCG00000003736	ASXL3	20.5282	1.32896	3.9861	6.172e-05	0.00061481	additional sex combs like 3, transcriptional regulator [Source:HGNC Symbol;Acc:HGNC:29357]
ENSSSCG00000024837	SYT12	146.193	55.8633	1.3835	6.2108e-05	0.00061828	synaptotagmin 12 [Source:HGNC Symbol;Acc:HGNC:18381]
ENSSSCG00000033420	ZNF227	72.1996	213.096	-1.5614	6.2649e-05	0.00062327	zinc finger protein 227 [Source:HGNC Symbol;Acc:HGNC:13020]
ENSSSCG00000031874	REM2	5.40459	33.1334	-2.613	6.2721e-05	0.00062359	RRAD and GEM like GTPase 2 [Source:HGNC Symbol;Acc:HGNC:20248]
ENSSSCG00000005778	HSBP1L1	78.1274	19.5196	2.0092	6.3121e-05	0.00062718	heat shock factor-binding protein 1-like protein 1 [Source:RefSeq peptide;Acc:NP_001129656]
ENSSSCG00000008377	CCT4	1919.06	4649.41	-1.2768	6.3778e-05	0.0006333	chaperonin containing TCP1 subunit 4 [Source:HGNC Symbol;Acc:HGNC:1617]
ENSSSCG00000006267	PCMTD1	1828.42	4587.24	-1.3268	6.3991e-05	0.00063462	protein-L-isoaspartate (D-aspartate) O-methyltransferase domain containing 1 [Source:HGNC Symbol;Acc:HGNC:30483]
ENSSSCG00000018005	MYH8	19988.2	1453.13	3.782	6.4254e-05	0.00063682	myosin heavy chain 8 [Source:HGNC Symbol;Acc:HGNC:7578]
ENSSSCG00000012953	YIF1A	514.494	1228.29	-1.2558	6.4412e-05	0.00063799	Yip1 interacting factor homolog A, membrane trafficking protein [Source:HGNC Symbol;Acc:HGNC:16688]
ENSSSCG00000015785	CENPU	53.6665	162.1	-1.591	6.4778e-05	0.0006412	centromere protein U [Source:HGNC Symbol;Acc:HGNC:21348]
ENSSSCG00000032968	VTI1A	108.364	262.839	-1.2806	6.5303e-05	0.00064599	vesicle transport through interaction with t-SNAREs 1A [Source:HGNC Symbol;Acc:HGNC:17792]
ENSSSCG00000019004	ssc-mir-1	37.7154	1.9553	4.2853	6.613e-05	0.00065376	ssc-mir-1 [Source:miRBase;Acc:MI0010682]
ENSSSCG00000013293	COMMD9	213.168	507.243	-1.2504	6.6388e-05	0.00065585	COMM domain containing 9 [Source:HGNC Symbol;Acc:HGNC:25014]
ENSSSCG00000016892	FST	528.676	174.482	1.6006	6.6425e-05	0.00065585	Sus scrofa follistatin (FST), mRNA. [Source:RefSeq mRNA;Acc:NM_001003662]
ENSSSCG00000023903	ATP5I	8381.89	3825.01	1.1317	6.6513e-05	0.00065622	ATP synthase subunit e, mitochondrial [Source:UniProtKB/Swiss-Prot;Acc:Q9MYT8]
ENSSSCG00000036756	ZNF496	211.843	560.906	-1.4034	6.6546e-05	0.00065622	zinc finger protein 496 [Source:HGNC Symbol;Acc:HGNC:23713]
ENSSSCG00000013360	TMEM86A	83.8641	345.68	-2.0411	6.6842e-05	0.00065873	transmembrane protein 86A [Source:HGNC Symbol;Acc:HGNC:26890]
ENSSSCG00000022404	SLC3A2	2189.43	7901.43	-1.8517	6.7006e-05	0.00065993	solute carrier family 3 member 2 [Source:HGNC Symbol;Acc:HGNC:11026]
ENSSSCG00000032216	-	427.994	1437.42	-1.7476	6.7643e-05	0.00066578
ENSSSCG00000004928	CILP	5116.65	1977.15	1.372	6.7898e-05	0.00066788	cartilage intermediate layer protein [Source:HGNC Symbol;Acc:HGNC:1980]
ENSSSCG00000001539	PPARD	590.726	2324.98	-1.9765	6.82e-05	0.00067043	peroxisome proliferator activated receptor delta [Source:HGNC Symbol;Acc:HGNC:9235]
ENSSSCG00000014113	HOMER1	1014.33	288.152	1.8161	6.9126e-05	0.00067911	homer scaffolding protein 1 [Source:HGNC Symbol;Acc:HGNC:17512]
ENSSSCG00000006816	AHCYL1	3417.03	1293.86	1.401	6.9555e-05	0.00068216	adenosylhomocysteinase like 1 [Source:HGNC Symbol;Acc:HGNC:344]
ENSSSCG00000010329	ZMIZ1	152.717	446.13	-1.5477	6.9493e-05	0.00068216	zinc finger MIZ-type containing 1 [Source:HGNC Symbol;Acc:HGNC:16493]
ENSSSCG00000021005	UBQLN1	985.353	3818.08	-1.9542	6.9568e-05	0.00068216	ubiquilin 1 [Source:HGNC Symbol;Acc:HGNC:12508]
ENSSSCG00000028054	ZNF526	103.36	232.573	-1.1712	6.9715e-05	0.00068319	zinc finger protein 526 [Source:HGNC Symbol;Acc:HGNC:29415]
ENSSSCG00000026001	DNAJC1	304.537	761.281	-1.3212	7.0232e-05	0.00068782	DnaJ heat shock protein family (Hsp40) member C1 [Source:HGNC Symbol;Acc:HGNC:20090]
ENSSSCG00000015105	SLC37A4	1535.98	567.76	1.4363	7.0282e-05	0.00068788	solute carrier family 37 member 4 [Source:HGNC Symbol;Acc:HGNC:4061]
ENSSSCG00000035564	MCM6	372.259	158.334	1.2348	7.0361e-05	0.00068822	minichromosome maintenance complex component 6 [Source:HGNC Symbol;Acc:HGNC:6949]
ENSSSCG00000031503	PRRX1	1785.63	841.629	1.0849	7.0468e-05	0.00068884	paired related homeobox 1 [Source:HGNC Symbol;Acc:HGNC:9142]
ENSSSCG00000016127	NDUFS1	7180.87	2996.25	1.2609	7.0596e-05	0.00068966	NADH:ubiquinone oxidoreductase core subunit S1 [Source:HGNC Symbol;Acc:HGNC:7707]
Novel00022	-	4.08967	45.416	-3.4802	7.1071e-05	0.00069387	-
ENSSSCG00000034031	ZNF16	525.047	1186.87	-1.1768	7.1173e-05	0.00069444	zinc finger protein 16 [Source:HGNC Symbol;Acc:HGNC:12947]
ENSSSCG00000007855	REXO5	198.91	88.482	1.17	7.15e-05	0.00069719	RNA exonuclease 5 [Source:HGNC Symbol;Acc:HGNC:24661]
ENSSSCG00000034229	MIS18A	50.1829	11.1817	2.1791	7.249e-05	0.00070585	MIS18 kinetochore protein A [Source:HGNC Symbol;Acc:HGNC:1286]
ENSSSCG00000010133	ARVCF	867.791	2241.25	-1.369	7.2759e-05	0.00070771	ARVCF, delta catenin family member [Source:HGNC Symbol;Acc:HGNC:728]
ENSSSCG00000022528	DAZAP1	1115.35	2486.51	-1.157	7.2986e-05	0.00070948	DAZ associated protein 1 [Source:HGNC Symbol;Acc:HGNC:2683]
ENSSSCG00000017553	KAT7	437.608	945.051	-1.1114	7.3698e-05	0.00071596	lysine acetyltransferase 7 [Source:HGNC Symbol;Acc:HGNC:17016]
ENSSSCG00000025293	HLTF	265.298	82.8781	1.6761	7.3768e-05	0.00071619	helicase like transcription factor [Source:HGNC Symbol;Acc:HGNC:11099]
ENSSSCG00000028981	ZNF367	84.0797	25.2215	1.727	7.4309e-05	0.000721	zinc finger protein 367 [Source:HGNC Symbol;Acc:HGNC:18320]
ENSSSCG00000005006	RPL36AL	1232.56	2834.67	-1.2018	7.493e-05	0.00072642	Alpha-1,6-mannosyl-glycoprotein 2-beta-N-acetylglucosaminyltransferase [Source:UniProtKB/Swiss-Prot;Acc:O19071]
ENSSSCG00000025117	ATN1	794.782	1760.98	-1.1475	7.496e-05	0.00072642	atrophin 1 [Source:HGNC Symbol;Acc:HGNC:3033]
ENSSSCG00000003035	-	822.999	1922.03	-1.2235	7.5207e-05	0.00072836
Novel01140	--	4.68323	33.6911	-2.8343	7.5506e-05	0.0007308	--
Novel00050	-	0.689643	27.8839	-5.3431	7.6104e-05	0.00073614	-
ENSSSCG00000034044	RASD1	49.7504	161.404	-1.6959	7.6495e-05	0.00073947	ras related dexamethasone induced 1 [Source:HGNC Symbol;Acc:HGNC:15828]
ENSSSCG00000036549	DPYSL3	732.885	305.889	1.2597	7.6708e-05	0.00074107	dihydropyrimidinase like 3 [Source:HGNC Symbol;Acc:HGNC:3015]
ENSSSCG00000032556	ALDOA	239892	519444	-1.1146	7.6841e-05	0.0007419	aldolase, fructose-bisphosphate A [Source:HGNC Symbol;Acc:HGNC:414]
ENSSSCG00000029515	PON3	4.9245	58.5084	-3.5588	7.7096e-05	0.00074345	paraoxonase 3 [Source:HGNC Symbol;Acc:HGNC:9206]
ENSSSCG00000015943	GORASP2	924.937	2173.4	-1.2327	7.7236e-05	0.00074434	golgi reassembly stacking protein 2 [Source:HGNC Symbol;Acc:HGNC:17500]
ENSSSCG00000014559	PSMD13	2663.19	6823.08	-1.3573	7.7607e-05	0.0007473	proteasome 26S subunit, non-ATPase 13 [Source:HGNC Symbol;Acc:HGNC:9558]
ENSSSCG00000037106	C2orf40	120.205	18.6386	2.6836	7.7638e-05	0.0007473	chromosome 2 open reading frame 40 [Source:HGNC Symbol;Acc:HGNC:24642]
ENSSSCG00000032552	RFFL	144.636	429.597	-1.5691	7.8136e-05	0.00075163	ring finger and FYVE like domain containing E3 ubiquitin protein ligase [Source:HGNC Symbol;Acc:HGNC:24821]
ENSSSCG00000040888	KCTD13	127.807	333.37	-1.3827	7.8337e-05	0.0007531	potassium channel tetramerization domain containing 13 [Source:HGNC Symbol;Acc:HGNC:22234]
ENSSSCG00000015095	UBE4A	211.562	454.679	-1.1049	7.9009e-05	0.00075863	ubiquitin conjugation factor E4 A [Source:RefSeq peptide;Acc:NP_001231801]
ENSSSCG00000031608	-	4702.97	1541.62	1.6095	7.9166e-05	0.00075967
ENSSSCG00000008983	CCDC158	46.4943	10.0326	2.2353	7.9258e-05	0.00076009	coiled-coil domain containing 158 [Source:HGNC Symbol;Acc:HGNC:26374]
ENSSSCG00000007774	CTF1	188.125	530.364	-1.495	7.9641e-05	0.0007633	cardiotrophin 1 [Source:HGNC Symbol;Acc:HGNC:2499]
ENSSSCG00000034779	NT5C3B	298.385	726.519	-1.2841	8.0254e-05	0.0007687	5'-nucleotidase, cytosolic IIIB [Source:HGNC Symbol;Acc:HGNC:28300]
ENSSSCG00000015455	CUL1	894.993	1872.74	-1.0652	8.0313e-05	0.0007688	cullin 1 [Source:HGNC Symbol;Acc:HGNC:2551]
ENSSSCG00000003861	ORC1	83.0863	20.0961	2.0273	8.0602e-05	0.0007709	origin recognition complex subunit 1 [Source:HGNC Symbol;Acc:HGNC:8487]
ENSSSCG00000005787	CTDP1	386.31	963.627	-1.3186	8.063e-05	0.0007709	CTD phosphatase subunit 1 [Source:HGNC Symbol;Acc:HGNC:2498]
Novel00387	-	58.6782	12.964	2.194	8.1458e-05	0.00077834	-
ENSSSCG00000023806	LRRN1	173.595	31.359	2.4794	8.1839e-05	0.00078151	leucine rich repeat neuronal 1 [Source:HGNC Symbol;Acc:HGNC:20980]
ENSSSCG00000022742	PRDX6	1694.45	842.814	1.0072	8.207e-05	0.00078324	Peroxiredoxin-6 [Source:UniProtKB/Swiss-Prot;Acc:Q9TSX9]
ENSSSCG00000040154	MRPL36	278.937	668.41	-1.2615	8.2228e-05	0.00078409	mitochondrial ribosomal protein L36 [Source:HGNC Symbol;Acc:HGNC:14490]
Novel00535	-	5.82125	63.9285	-3.4554	8.2259e-05	0.00078409	-
ENSSSCG00000014395	PCDH12	311.627	132.914	1.228	8.2427e-05	0.00078521	protocadherin 12 [Source:HGNC Symbol;Acc:HGNC:8657]
ENSSSCG00000037815	ZC3H12A	87.3343	476.661	-2.4469	8.2899e-05	0.00078923	zinc finger CCCH-type containing 12A [Source:HGNC Symbol;Acc:HGNC:26259]
ENSSSCG00000009420	NUFIP1	62.8649	171.006	-1.444	8.3209e-05	0.0007917	NUFIP1, FMR1 interacting protein 1 [Source:HGNC Symbol;Acc:HGNC:8057]
ENSSSCG00000002026	EFS	422.312	157.535	1.4263	8.3295e-05	0.00079203	embryonal Fyn-associated substrate [Source:HGNC Symbol;Acc:HGNC:16898]
Novel00498	-	264.02	81.0849	1.7034	8.3498e-05	0.00079348	PF08333:Protein of unknown function (DUF1725)|PF00078:Reverse transcriptase (RNA-dependent DNA polymerase)
ENSSSCG00000010530	CRTAC1	38.2662	106.239	-1.4721	8.3781e-05	0.00079565	cartilage acidic protein 1 [Source:HGNC Symbol;Acc:HGNC:14882]
ENSSSCG00000025582	PXDC1	218.357	1127.93	-2.3685	8.3879e-05	0.00079565	PX domain containing 1 [Source:HGNC Symbol;Acc:HGNC:21361]
ENSSSCG00000032443	KIAA0895L	113.076	36.793	1.6257	8.3838e-05	0.00079565	KIAA0895 like [Source:HGNC Symbol;Acc:HGNC:34408]
ENSSSCG00000015360	ANKMY2	876.481	316.104	1.4717	8.3941e-05	0.00079577	ankyrin repeat and MYND domain containing 2 [Source:HGNC Symbol;Acc:HGNC:25370]
ENSSSCG00000024614	ITSN1	379.19	163.923	1.21	8.4142e-05	0.00079719	intersectin 1 [Source:HGNC Symbol;Acc:HGNC:6183]
ENSSSCG00000011137	GDI2	2619.96	5408.37	-1.0457	8.4289e-05	0.0007981	Sus scrofa GDP dissociation inhibitor 2 (GDI2), mRNA. [Source:RefSeq mRNA;Acc:NM_001001643]
ENSSSCG00000040385	RFNG	1072.59	2394.66	-1.1587	8.4349e-05	0.00079819	RFNG O-fucosylpeptide 3-beta-N-acetylglucosaminyltransferase [Source:HGNC Symbol;Acc:HGNC:9974]
ENSSSCG00000021289	GAK	538.486	1077.59	-1.0006	8.4865e-05	0.00080211	cyclin G associated kinase [Source:HGNC Symbol;Acc:HGNC:4113]
ENSSSCG00000029860	EPB41L4A	232.543	541.832	-1.2193	8.4829e-05	0.00080211	erythrocyte membrane protein band 4.1 like 4A [Source:HGNC Symbol;Acc:HGNC:13278]
ENSSSCG00000007736	TMEM248	883.316	1990.99	-1.1725	8.5185e-05	0.00080465	transmembrane protein 248 [Source:HGNC Symbol;Acc:HGNC:25476]
ENSSSCG00000039062	-	68.1002	15.6341	2.1383	8.5488e-05	0.00080702	NA
ENSSSCG00000008550	SLC5A6	316.236	1190.09	-1.9118	8.5805e-05	0.00080855	solute carrier family 5 member 6 [Source:HGNC Symbol;Acc:HGNC:11041]
ENSSSCG00000015340	ASNS	1085.27	45.0299	4.5907	8.5801e-05	0.00080855	Sus scrofa asparagine synthetase (glutamine-hydrolyzing) (ASNS), mRNA. [Source:RefSeq mRNA;Acc:NM_001167640]
ENSSSCG00000036547	METTL7B	1322.59	526.09	1.3306	8.5733e-05	0.00080855	methyltransferase like 7B [Source:HGNC Symbol;Acc:HGNC:28276]
Novel00497	-	0.368765	30.3966	-6.3671	8.5879e-05	0.00080876	PF13499:EF-hand domain pair
ENSSSCG00000006365	DEDD	644.032	1538.95	-1.2565	8.5992e-05	0.00080893	death effector domain containing [Source:HGNC Symbol;Acc:HGNC:2755]
ENSSSCG00000016916	IL6ST	1331.98	607.537	1.1332	8.6e-05	0.00080893	interleukin 6 signal transducer [Source:HGNC Symbol;Acc:HGNC:6021]
ENSSSCG00000026600	KLHL30	839.977	3825.28	-2.187	8.6065e-05	0.00080906	kelch like family member 30 [Source:HGNC Symbol;Acc:HGNC:24770]
ENSSSCG00000032601	RASSF2	73.6323	22.912	1.684	8.624e-05	0.00081022	Ras association domain family member 2 [Source:HGNC Symbol;Acc:HGNC:9883]
ENSSSCG00000012293	PRICKLE3	171.261	400.288	-1.2251	8.6652e-05	0.0008136	prickle planar cell polarity protein 3 [Source:HGNC Symbol;Acc:HGNC:6645]
ENSSSCG00000002627	GSTA4	187.083	72.2723	1.3779	8.6851e-05	0.00081498	glutathione S-transferase alpha 4 [Source:HGNC Symbol;Acc:HGNC:4629]
ENSSSCG00000028612	PTPRS	589.482	229.097	1.3655	8.7337e-05	0.00081906	protein tyrosine phosphatase, receptor type S [Source:HGNC Symbol;Acc:HGNC:9681]
ENSSSCG00000000094	SUN2	2355.52	8107.24	-1.7832	8.7524e-05	0.00082032	Sad1 and UNC84 domain containing 2 [Source:HGNC Symbol;Acc:HGNC:14210]
ENSSSCG00000038580	-	476.629	153.566	1.6333	8.7655e-05	0.00082106
ENSSSCG00000002855	-	44.0704	132.015	-1.5827	8.7775e-05	0.0008217
ENSSSCG00000039264	-	593.606	1236.96	-1.0588	8.8546e-05	0.00082842
ENSSSCG00000016778	NLN	148.553	38.8731	1.938	8.8683e-05	0.00082921	neurolysin [Source:HGNC Symbol;Acc:HGNC:16058]
ENSSSCG00000010973	RPP25L	555.292	1230.05	-1.1478	8.8746e-05	0.0008293	ribonuclease P/MRP subunit p25 like [Source:HGNC Symbol;Acc:HGNC:19909]
ENSSSCG00000006277	SPIDR	1054.27	3453.25	-1.7116	8.9094e-05	0.00083206	scaffolding protein involved in DNA repair [Source:HGNC Symbol;Acc:HGNC:28971]
ENSSSCG00000025568	TEAD2	222.754	477.537	-1.0992	8.9303e-05	0.00083352	TEA domain transcription factor 2 [Source:HGNC Symbol;Acc:HGNC:11715]
ENSSSCG00000012583	ACSL4	547.431	1312.8	-1.2614	9.027e-05	0.00084204	acyl-CoA synthetase long chain family member 4 [Source:HGNC Symbol;Acc:HGNC:3571]
ENSSSCG00000017099	FASTKD3	110.593	239.593	-1.1148	9.0687e-05	0.00084543	FAST kinase domains 3 [Source:HGNC Symbol;Acc:HGNC:28758]
ENSSSCG00000004576	RORA	97.7884	312.293	-1.6749	9.0755e-05	0.00084556	RAR related orphan receptor A [Source:HGNC Symbol;Acc:HGNC:10258]
ENSSSCG00000031337	SNX18	237.73	101.597	1.2232	9.152e-05	0.00085218	sorting nexin 18 [Source:HGNC Symbol;Acc:HGNC:19245]
ENSSSCG00000007601	TECPR1	61.6482	355.48	-2.5269	9.1849e-05	0.00085473	tectonin beta-propeller repeat containing 1 [Source:HGNC Symbol;Acc:HGNC:22214]
ENSSSCG00000016549	MKLN1	368.124	853.594	-1.2131	9.1953e-05	0.00085519	muskelin 1 [Source:HGNC Symbol;Acc:HGNC:7109]
ENSSSCG00000039609	ANKRD33B	433.449	1309.7	-1.5954	9.2959e-05	0.00086404	ankyrin repeat domain 33B [Source:HGNC Symbol;Acc:HGNC:35240]
ENSSSCG00000012770	CCNQ	218.305	543.411	-1.3156	9.3663e-05	0.00087007	cyclin Q [Source:HGNC Symbol;Acc:HGNC:28434]
ENSSSCG00000008646	RNF144A	256.765	113.018	1.1869	9.409e-05	0.00087249	ring finger protein 144A [Source:HGNC Symbol;Acc:HGNC:20457]
ENSSSCG00000009758	DHX37	198.43	502.855	-1.3418	9.4073e-05	0.00087249	DEAH-box helicase 37 [Source:HGNC Symbol;Acc:HGNC:17210]
ENSSSCG00000024313	-	20684.6	9261.34	1.1592	9.4047e-05	0.00087249
ENSSSCG00000004192	CTGF	882.304	205.592	2.1022	9.4507e-05	0.00087567	connective tissue growth factor precursor [Source:RefSeq peptide;Acc:NP_998998]
ENSSSCG00000031421	DYNLRB2	10.265	58.6283	-2.5051	9.4545e-05	0.00087567	dynein light chain roadblock-type 2 [Source:HGNC Symbol;Acc:HGNC:15467]
ENSSSCG00000016857	DAB2	414.851	159.521	1.3814	9.5532e-05	0.00088429	DAB2, clathrin adaptor protein [Source:HGNC Symbol;Acc:HGNC:2662]
ENSSSCG00000014007	FLT4	53.3535	11.555	2.2085	9.6398e-05	0.00089178	fms related tyrosine kinase 4 [Source:HGNC Symbol;Acc:HGNC:3767]
ENSSSCG00000012773	PNCK	168.247	28.0227	2.5951	9.6958e-05	0.00089628	Sus scrofa pregnancy up-regulated nonubiquitous CaM kinase (PNCK), mRNA. [Source:RefSeq mRNA;Acc:NM_001195366]
ENSSSCG00000040157	-	1030.26	2123.74	-1.0436	9.6998e-05	0.00089628
ENSSSCG00000004193	ENPP1	533.629	214.108	1.3188	9.7709e-05	0.00090231	ectonucleotide pyrophosphatase/phosphodiesterase 1 [Source:HGNC Symbol;Acc:HGNC:3356]
ENSSSCG00000022164	-	565.864	1208	-1.0943	9.8748e-05	0.00091137
ENSSSCG00000020706	-	816.242	2009.02	-1.2992	9.9473e-05	0.00091752	carbonyl reductase [Source:RefSeq peptide;Acc:NP_001302675]
ENSSSCG00000006687	ITGA10	136.031	317.604	-1.2225	0.00010016	0.00092334	integrin subunit alpha 10 [Source:HGNC Symbol;Acc:HGNC:6135]
ENSSSCG00000021885	MDFIC	146.596	40.1403	1.8783	0.0001004	0.00092474	MyoD family inhibitor domain containing [Source:HGNC Symbol;Acc:HGNC:28870]
ENSSSCG00000038526	FBXL18	67.0174	193.886	-1.5319	0.00010043	0.00092474	F-box and leucine rich repeat protein 18 [Source:HGNC Symbol;Acc:HGNC:21874]
ENSSSCG00000004050	WTAP	816.921	1778.58	-1.1224	0.00010084	0.00092631	WT1 associated protein [Source:HGNC Symbol;Acc:HGNC:16846]
ENSSSCG00000012915	CLCF1	26.7994	119.611	-2.1614	0.00010079	0.00092631	cardiotrophin like cytokine factor 1 [Source:HGNC Symbol;Acc:HGNC:17412]
Novel00015	-	29.8605	4.9721	2.6091	0.00010077	0.00092631	-
ENSSSCG00000029236	ZBTB7A	389.941	939.009	-1.2685	0.0001011	0.00092815	zinc finger and BTB domain containing 7A [Source:HGNC Symbol;Acc:HGNC:18078]
ENSSSCG00000005995	MTBP	15.9414	0.355857	5.5238	0.00010131	0.00092959	MDM2 binding protein [Source:HGNC Symbol;Acc:HGNC:7417]
ENSSSCG00000034725	UBE2R2	1126.09	2340.48	-1.0554	0.00010151	0.00093082	ubiquitin conjugating enzyme E2 R2 [Source:HGNC Symbol;Acc:HGNC:19907]
ENSSSCG00000025492	NUDT13	303.12	112.76	1.4242	0.00010202	0.00093501	nudix hydrolase 13 [Source:HGNC Symbol;Acc:HGNC:18827]
Novel01041	--	145.849	51.6091	1.5018	0.00010213	0.00093544	--
ENSSSCG00000004990	LRFN5	30.5828	4.88674	2.6589	0.0001023	0.00093647	leucine rich repeat and fibronectin type III domain containing 5 [Source:HGNC Symbol;Acc:HGNC:20360]
ENSSSCG00000001061	JARID2	578.281	276.397	1.0632	0.00010238	0.00093665	jumonji and AT-rich interaction domain containing 2 [Source:HGNC Symbol;Acc:HGNC:6196]
ENSSSCG00000002436	TTC7B	722.772	1519.02	-1.071	0.00010302	0.00094131	tetratricopeptide repeat domain 7B [Source:HGNC Symbol;Acc:HGNC:19858]
ENSSSCG00000016932	DEPDC1B	18.459	0.623311	4.8582	0.00010307	0.00094131	DEP domain containing 1B [Source:HGNC Symbol;Acc:HGNC:24902]
ENSSSCG00000008638	YWHAQ	1530.19	746.001	1.0368	0.00010414	0.00095052	tyrosine 3-monooxygenase/tryptophan 5-monooxygenase activation protein theta [Source:HGNC Symbol;Acc:HGNC:12854]
ENSSSCG00000002412	STON2	152.905	52.3795	1.5424	0.00010434	0.00095123	stonin 2 [Source:HGNC Symbol;Acc:HGNC:30652]
Novel00251	-	160.093	415.613	-1.3772	0.00010431	0.00095123	-
ENSSSCG00000016498	MKRN1	1038.17	2142	-1.0449	0.00010449	0.00095206	makorin ring finger protein 1 [Source:HGNC Symbol;Acc:HGNC:7112]
ENSSSCG00000009680	EXTL3	419.224	200.383	1.0665	0.00010482	0.00095449	exostosin like glycosyltransferase 3 [Source:HGNC Symbol;Acc:HGNC:3518]
ENSSSCG00000015413	FGL2	644.192	258.82	1.3178	0.00010533	0.00095857	Sus scrofa fibrinogen like 2 (FGL2), mRNA. [Source:RefSeq mRNA;Acc:NM_001005152]
ENSSSCG00000003898	MKNK1	349.259	699.178	-1.001	0.00010586	0.00096289	MAP kinase interacting serine/threonine kinase 1 [Source:HGNC Symbol;Acc:HGNC:7110]
ENSSSCG00000000383	RNF41	245.726	763.614	-1.636	0.00010603	0.0009633	ring finger protein 41 [Source:HGNC Symbol;Acc:HGNC:18401]
ENSSSCG00000031870	-	61.6646	157.915	-1.3584	0.00010598	0.0009633
ENSSSCG00000007530	PPP1R3D	154.72	55.8838	1.4706	0.00010634	0.00096559	protein phosphatase 1 regulatory subunit 3D [Source:HGNC Symbol;Acc:HGNC:9294]
ENSSSCG00000016732	TBRG4	1883.15	4143.58	-1.1379	0.00010642	0.00096571	transforming growth factor beta regulator 4 [Source:HGNC Symbol;Acc:HGNC:17443]
ENSSSCG00000024950	-	105.402	283.881	-1.4274	0.00010703	0.00097071
ENSSSCG00000004480	COX7A2	3265.54	1241.74	1.3945	0.00010819	0.00098068	cytochrome c oxidase subunit 7A2, mitochondrial [Source:RefSeq peptide;Acc:NP_001090953]
ENSSSCG00000015888	RBMS1	303.003	140.493	1.1071	0.00010908	0.00098818	RNA binding motif single stranded interacting protein 1 [Source:HGNC Symbol;Acc:HGNC:9907]
ENSSSCG00000005027	FRMD6	319.608	132.941	1.2694	0.00010954	0.00099178	FERM domain containing 6 [Source:HGNC Symbol;Acc:HGNC:19839]
ENSSSCG00000040706	DBN1	746.481	254.64	1.5539	0.00010976	0.00099316	drebrin 1 [Source:HGNC Symbol;Acc:HGNC:2695]
ENSSSCG00000011134	RBM17	982.835	1971.31	-1.004	0.00011025	0.00099704	RNA binding motif protein 17 [Source:HGNC Symbol;Acc:HGNC:16944]
ENSSSCG00000001718	CYP39A1	76.6941	22.1836	1.7985	0.00011044	0.00099801	24-hydroxycholesterol 7-alpha-hydroxylase [Source:RefSeq peptide;Acc:NP_001094497]
ENSSSCG00000007117	GZF1	179.218	476.775	-1.413	0.00011049	0.00099801	GDNF inducible zinc finger protein 1 [Source:HGNC Symbol;Acc:HGNC:15808]
ENSSSCG00000000951	-	358.259	163.029	1.1387	0.00011105	0.0010011
ENSSSCG00000001689	GTPBP2	841.535	2416.21	-1.5217	0.00011109	0.0010011	GTP binding protein 2 [Source:HGNC Symbol;Acc:HGNC:4670]
ENSSSCG00000026473	ABCA8	415.653	193.434	1.1042	0.00011094	0.0010011	ATP binding cassette subfamily A member 8 [Source:HGNC Symbol;Acc:HGNC:38]
ENSSSCG00000032814	DNAH7	0	11.6138	-5.9398	0.00011097	0.0010011	dynein axonemal heavy chain 7 [Source:HGNC Symbol;Acc:HGNC:18661]
ENSSSCG00000033655	TUBB2B	500.03	1952.87	-1.9654	0.0001113	0.0010024	tubulin beta-2B chain [Source:RefSeq peptide;Acc:NP_001230363]
ENSSSCG00000009842	CCDC60	643.961	199.563	1.6927	0.00011157	0.0010043	coiled-coil domain containing 60 [Source:HGNC Symbol;Acc:HGNC:28610]
ENSSSCG00000025752	ZNF746	180.76	400.904	-1.1479	0.0001119	0.0010068	zinc finger protein 746 [Source:HGNC Symbol;Acc:HGNC:21948]
ENSSSCG00000009532	KDELC1	248.198	113.847	1.1253	0.00011201	0.0010071	KDEL motif containing 1 [Source:HGNC Symbol;Acc:HGNC:19350]
ENSSSCG00000011973	COL8A1	73.5246	16.6018	2.1395	0.00011269	0.0010127	collagen type VIII alpha 1 chain [Source:HGNC Symbol;Acc:HGNC:2215]
ENSSSCG00000037215	ZNF3	137.99	329.019	-1.2534	0.00011293	0.0010142	zinc finger protein 3 [Source:HGNC Symbol;Acc:HGNC:13089]
ENSSSCG00000005589	NR6A1	11.8685	51.8099	-2.1284	0.00011339	0.0010177	nuclear receptor subfamily 6 group A member 1 [Source:HGNC Symbol;Acc:HGNC:7985]
ENSSSCG00000008965	-	602.873	1881.77	-1.6417	0.00011423	0.0010247
ENSSSCG00000014433	PCYOX1L	165.474	72.2596	1.1978	0.00011454	0.0010269	prenylcysteine oxidase 1 like [Source:HGNC Symbol;Acc:HGNC:28477]
ENSSSCG00000004535	TCF4	446.983	184.525	1.2774	0.00011465	0.0010273	transcription factor 4 [Source:HGNC Symbol;Acc:HGNC:11634]
ENSSSCG00000002274	HSPA2	119.734	609.39	-2.3486	0.00011473	0.0010275	heat shock protein family A (Hsp70) member 2 [Source:HGNC Symbol;Acc:HGNC:5235]
ENSSSCG00000012490	TMEM35A	31.0955	5.22742	2.5859	0.00011529	0.0010308	transmembrane protein 35A [Source:HGNC Symbol;Acc:HGNC:25864]
ENSSSCG00000017339	NMT1	1607.5	3800.69	-1.2415	0.00011526	0.0010308	N-myristoyltransferase 1 [Source:HGNC Symbol;Acc:HGNC:7857]
Novel00958	-	11.3061	55.09	-2.2822	0.00011529	0.0010308	PF01198:Ribosomal protein L31e
ENSSSCG00000015771	NEIL3	20.1271	1.41432	3.9237	0.00011605	0.0010369	nei like DNA glycosylase 3 [Source:HGNC Symbol;Acc:HGNC:24573]
ENSSSCG00000005846	NELFB	960.27	1923.22	-1.0022	0.00011641	0.0010395	Sus scrofa negative elongation factor complex member B (NELFB), mRNA. [Source:RefSeq mRNA;Acc:NM_001310162]
ENSSSCG00000034154	WNK2	1562.16	3489.51	-1.1594	0.00011676	0.0010421	WNK lysine deficient protein kinase 2 [Source:HGNC Symbol;Acc:HGNC:14542]
ENSSSCG00000027790	-	124.31	32.9757	1.9198	0.00011828	0.0010544
ENSSSCG00000008270	CCDC142	1151.19	2380.25	-1.0481	0.0001184	0.0010549	coiled-coil domain containing 142 [Source:HGNC Symbol;Acc:HGNC:25889]
ENSSSCG00000007433	PCIF1	529.731	1102.77	-1.058	0.0001192	0.0010615	PDX1 C-terminal inhibiting factor 1 [Source:HGNC Symbol;Acc:HGNC:16200]
ENSSSCG00000009744	SFSWAP	477.017	967.661	-1.0208	0.00011969	0.0010646	splicing factor SWAP [Source:HGNC Symbol;Acc:HGNC:10790]
ENSSSCG00000015825	ADGRA2	321.317	113.632	1.5042	0.00011963	0.0010646	adhesion G protein-coupled receptor A2 [Source:HGNC Symbol;Acc:HGNC:17849]
ENSSSCG00000005380	COL15A1	5810.2	1566.77	1.8911	0.00012011	0.0010677	collagen type XV alpha 1 chain [Source:HGNC Symbol;Acc:HGNC:2192]
ENSSSCG00000004148	CCDC28A	174.679	358.232	-1.0371	0.00012031	0.0010689	coiled-coil domain-containing protein 28A [Source:RefSeq peptide;Acc:NP_001231598]
ENSSSCG00000026130	EPHA3	39.2743	8.78823	2.1697	0.00012064	0.0010713	EPH receptor A3 [Source:HGNC Symbol;Acc:HGNC:3387]
ENSSSCG00000021024	ASB8	416.454	910.011	-1.1279	0.00012123	0.0010758	ankyrin repeat and SOCS box containing 8 [Source:HGNC Symbol;Acc:HGNC:17183]
ENSSSCG00000035152	TEF	170.358	372.496	-1.1301	0.00012194	0.0010816	TEF, PAR bZIP transcription factor [Source:HGNC Symbol;Acc:HGNC:11722]
ENSSSCG00000007151	CDC25B	436.153	158.501	1.4617	0.00012275	0.0010881	cell division cycle 25B [Source:HGNC Symbol;Acc:HGNC:1726]
ENSSSCG00000000292	ZNF385A	1767	503.308	1.8123	0.00012295	0.0010892	zinc finger protein 385A [Source:HGNC Symbol;Acc:HGNC:17521]
ENSSSCG00000020749	KCNAB2	47.7922	12.6157	1.9144	0.00012457	0.001103	potassium voltage-gated channel subfamily A regulatory beta subunit 2 [Source:HGNC Symbol;Acc:HGNC:6229]
ENSSSCG00000010241	TET1	27.2953	1.77929	4.0168	0.00012482	0.0011035	Sus scrofa tet methylcytosine dioxygenase 1 (TET1), mRNA. [Source:RefSeq mRNA;Acc:NM_001315772]
ENSSSCG00000015896	FAP	456.752	142.806	1.6806	0.00012484	0.0011035	fibroblast activation protein alpha [Source:HGNC Symbol;Acc:HGNC:3590]
ENSSSCG00000037140	SBK3	149.922	47.27	1.6618	0.00012474	0.0011035	SH3 domain binding kinase family member 3 [Source:HGNC Symbol;Acc:HGNC:44121]
ENSSSCG00000039355	-	238.625	106.4	1.1658	0.00012523	0.0011063
ENSSSCG00000004164	MTFR2	20.6411	1.42264	3.753	0.00012616	0.0011127	mitochondrial fission regulator 2 [Source:HGNC Symbol;Acc:HGNC:21115]
ENSSSCG00000024205	ARHGEF26	84.9014	28.0692	1.5967	0.00012628	0.0011131	Rho guanine nucleotide exchange factor 26 [Source:HGNC Symbol;Acc:HGNC:24490]
ENSSSCG00000024445	METTL3	232.824	574.49	-1.3029	0.00012641	0.0011136	methyltransferase like 3 [Source:HGNC Symbol;Acc:HGNC:17563]
ENSSSCG00000003458	EFHD2	498.644	1341.86	-1.4285	0.00012687	0.0011158	EF-hand domain family member D2 [Source:HGNC Symbol;Acc:HGNC:28670]
ENSSSCG00000028124	SNRPN	610.491	235.755	1.374	0.00012685	0.0011158	small nuclear ribonucleoprotein polypeptide N [Source:HGNC Symbol;Acc:HGNC:11164]
ENSSSCG00000039216	CENPN	52.8259	14.0232	1.9003	0.00012686	0.0011158	centromere protein N [Source:HGNC Symbol;Acc:HGNC:30873]
ENSSSCG00000032029	PPP2R3B	2440.99	946.305	1.3676	0.00012714	0.001117	protein phosphatase 2 regulatory subunit B''beta [Source:HGNC Symbol;Acc:HGNC:13417]
ENSSSCG00000034280	-	298.647	125.977	1.2448	0.00012715	0.001117
ENSSSCG00000023091	-	1427.65	4131.49	-1.5331	0.00012765	0.0011208
Novel01025	-	46.6777	5.06354	3.2299	0.00012805	0.0011237	-
ENSSSCG00000000002	GTSE1	277.982	51.6443	2.4345	0.00012824	0.0011247	G2 and S-phase expressed 1 [Source:HGNC Symbol;Acc:HGNC:13698]
Novel01331	--	109.181	307.425	-1.4955	0.00012833	0.0011249	--
ENSSSCG00000001835	ABHD2	77.1155	334.477	-2.1192	0.00012948	0.0011333	abhydrolase domain containing 2 [Source:HGNC Symbol;Acc:HGNC:18717]
ENSSSCG00000024912	WDR5	787.159	1657.69	-1.0744	0.0001295	0.0011333	WD repeat domain 5 [Source:HGNC Symbol;Acc:HGNC:12757]
Novel00633	-	8.62801	45.6193	-2.4134	0.00012947	0.0011333	-
ENSSSCG00000016532	WDR91	376.601	1001.61	-1.4115	0.00012983	0.0011355	WD repeat domain 91 [Source:HGNC Symbol;Acc:HGNC:24997]
ENSSSCG00000009629	BIN3	83.8912	237.074	-1.4993	0.00013044	0.0011402	bridging integrator 3 [Source:HGNC Symbol;Acc:HGNC:1054]
ENSSSCG00000001376	DHX16	445.056	902.972	-1.0211	0.00013061	0.0011411	Putative pre-mRNA-splicing factor ATP-dependent RNA helicase DHX16 [Source:UniProtKB/Swiss-Prot;Acc:Q767K6]
ENSSSCG00000010331	-	1565.7	3979.01	-1.3458	0.00013129	0.0011464
ENSSSCG00000009502	UGGT2	84.486	22.2827	1.9391	0.00013161	0.0011478	UDP-glucose glycoprotein glucosyltransferase 2 [Source:HGNC Symbol;Acc:HGNC:15664]
ENSSSCG00000022442	PAF1	990.111	2043.46	-1.0452	0.00013159	0.0011478	PAF1 homolog, Paf1/RNA polymerase II complex component [Source:HGNC Symbol;Acc:HGNC:25459]
ENSSSCG00000001921	NEO1	1149.94	384.686	1.5799	0.00013297	0.0011571	neogenin 1 [Source:HGNC Symbol;Acc:HGNC:7754]
ENSSSCG00000010759	GLRX3	1976.14	4005.37	-1.0195	0.0001329	0.0011571	glutaredoxin 3 [Source:HGNC Symbol;Acc:HGNC:15987]
ENSSSCG00000016990	-	147.498	393.807	-1.4169	0.00013285	0.0011571	V-type proton ATPase subunit e 1 [Source:RefSeq peptide;Acc:NP_001038044]
ENSSSCG00000006885	ALG14	200.842	64.8823	1.631	0.00013316	0.0011581	ALG14, UDP-N-acetylglucosaminyltransferase subunit [Source:HGNC Symbol;Acc:HGNC:28287]
ENSSSCG00000013318	RCN1	1851.13	543.766	1.768	0.0001343	0.0011667	reticulocalbin 1 [Source:HGNC Symbol;Acc:HGNC:9934]
ENSSSCG00000023728	TECTA	166.763	56.7065	1.5503	0.00013423	0.0011667	tectorin alpha [Source:HGNC Symbol;Acc:HGNC:11720]
ENSSSCG00000000697	CHD4	1182.16	2459.74	-1.0571	0.00013567	0.0011779	chromodomain helicase DNA binding protein 4 [Source:HGNC Symbol;Acc:HGNC:1919]
ENSSSCG00000022668	ZFP1	41.8401	106.789	-1.3538	0.00013573	0.0011779	ZFP1 zinc finger protein [Source:HGNC Symbol;Acc:HGNC:23328]
ENSSSCG00000006682	-	221.598	463.104	-1.0629	0.00013602	0.0011798
ENSSSCG00000000272	SP1	159.903	398.525	-1.3175	0.00013623	0.0011809	Sp1 transcription factor [Source:HGNC Symbol;Acc:HGNC:11205]
ENSSSCG00000021384	BRIP1	23.1752	1.95834	3.5842	0.00013667	0.0011841	BRCA1 interacting protein C-terminal helicase 1 [Source:HGNC Symbol;Acc:HGNC:20473]
ENSSSCG00000004499	ATP5A1	48559.2	18812	1.3681	0.00013676	0.0011842	ATP synthase subunit alpha, mitochondrial [Source:UniProtKB/Swiss-Prot;Acc:P80021]
ENSSSCG00000010650	AFAP1L2	161.76	59.0177	1.4623	0.00013684	0.0011843	actin filament associated protein 1 like 2 [Source:HGNC Symbol;Acc:HGNC:25901]
ENSSSCG00000032043	SLC35D1	391.934	152.727	1.3565	0.00013759	0.0011901	solute carrier family 35 member D1 [Source:HGNC Symbol;Acc:HGNC:20800]
Novel00966	-	0.737529	29.4038	-5.3944	0.00013802	0.0011932	-
ENSSSCG00000026326	CCNF	114.365	40.1786	1.5193	0.00013812	0.0011934	cyclin F [Source:HGNC Symbol;Acc:HGNC:1591]
ENSSSCG00000010304	MYOZ1	64719.9	142164	-1.1353	0.00013836	0.0011941	myozenin 1 [Source:HGNC Symbol;Acc:HGNC:13752]
ENSSSCG00000015310	AKAP9	1598.38	461.147	1.7936	0.0001383	0.0011941	A-kinase anchoring protein 9 [Source:HGNC Symbol;Acc:HGNC:379]
ENSSSCG00000037846	ACOXL	0.994355	23.7308	-4.5578	0.00013853	0.0011949	acyl-CoA oxidase like [Source:HGNC Symbol;Acc:HGNC:25621]
ENSSSCG00000037777	EMD	1321.27	2911.72	-1.1399	0.0001392	0.0012001	emerin [Source:HGNC Symbol;Acc:HGNC:3331]
ENSSSCG00000032796	GRINA	152.381	408.156	-1.4214	0.00013951	0.0012021	glutamate ionotropic receptor NMDA type subunit associated protein 1 [Source:HGNC Symbol;Acc:HGNC:4589]
ENSSSCG00000016317	AGAP1	175.948	441.421	-1.3274	0.00013998	0.0012055	ArfGAP with GTPase domain, ankyrin repeat and PH domain 1 [Source:HGNC Symbol;Acc:HGNC:16922]
ENSSSCG00000008841	PDGFRA	116.9	34.2606	1.769	0.0001403	0.0012063	platelet-derived growth factor receptor alpha precursor [Source:RefSeq peptide;Acc:NP_001302685]
ENSSSCG00000017391	PLEKHH3	813.247	307.441	1.4046	0.00014028	0.0012063	pleckstrin homology, MyTH4 and FERM domain containing H3 [Source:HGNC Symbol;Acc:HGNC:26105]
ENSSSCG00000033385	-	1298.11	630.396	1.0429	0.00014132	0.0012143
ENSSSCG00000001692	MRPS18A	468.478	1113.8	-1.2498	0.00014184	0.0012182	mitochondrial ribosomal protein S18A [Source:HGNC Symbol;Acc:HGNC:14515]
Novel00074	-	2.67835	40.8594	-3.9152	0.00014236	0.0012219	-
ENSSSCG00000017565	SPATA20	750.012	1929.91	-1.3637	0.00014261	0.0012234	spermatogenesis associated 20 [Source:HGNC Symbol;Acc:HGNC:26125]
ENSSSCG00000027946	MVP	2517.94	5323.75	-1.0801	0.00014276	0.001224	major vault protein [Source:HGNC Symbol;Acc:HGNC:7531]
ENSSSCG00000010533	PYROXD2	458.939	147.367	1.6421	0.00014359	0.0012305	pyridine nucleotide-disulphide oxidoreductase domain 2 [Source:HGNC Symbol;Acc:HGNC:23517]
Novel00552	-	137.066	26.8951	2.3567	0.0001439	0.0012325	-
ENSSSCG00000030241	TSC22D3	4145.02	14134.9	-1.7698	0.00014545	0.0012443	TSC22 domain family member 3 [Source:HGNC Symbol;Acc:HGNC:3051]
ENSSSCG00000007432	ZNF335	344.164	688.911	-1.001	0.00014629	0.0012496	zinc finger protein 335 [Source:HGNC Symbol;Acc:HGNC:15807]
ENSSSCG00000031525	2020-03-11	8.6277	87.9145	-3.3497	0.0001463	0.0012496	membrane associated ring-CH-type finger 11 [Source:HGNC Symbol;Acc:HGNC:33609]
ENSSSCG00000016872	HMGCS1	1080.04	331.77	1.7024	0.00014661	0.0012515	3-hydroxy-3-methylglutaryl-CoA synthase 1 [Source:HGNC Symbol;Acc:HGNC:5007]
ENSSSCG00000002753	NOB1	263.939	664.107	-1.3316	0.0001469	0.0012534	NIN1/PSMD8 binding protein 1 homolog [Source:HGNC Symbol;Acc:HGNC:29540]
ENSSSCG00000010174	EXOC8	213.566	593.18	-1.4733	0.00014821	0.0012638	exocyst complex component 8 [Source:HGNC Symbol;Acc:HGNC:24659]
ENSSSCG00000008222	-	1240.09	2550.62	-1.0406	0.00014891	0.0012684
ENSSSCG00000035355	F2R	275.197	126.023	1.1295	0.00015006	0.0012773	Sus scrofa coagulation factor II thrombin receptor (F2R), mRNA. [Source:RefSeq mRNA;Acc:NM_001244372]
ENSSSCG00000038950	VARS	1338.29	4044.44	-1.5958	0.00015011	0.0012773	valine--tRNA ligase [Source:RefSeq peptide;Acc:NP_001182307]
ENSSSCG00000030493	UTP23	157.772	398.112	-1.3355	0.00015043	0.0012793	UTP23, small subunit processome component [Source:HGNC Symbol;Acc:HGNC:28224]
ENSSSCG00000016374	THAP4	235.281	649.918	-1.4661	0.00015073	0.0012811	THAP domain containing 4 [Source:HGNC Symbol;Acc:HGNC:23187]
ENSSSCG00000021739	HSD17B12	909.588	309.263	1.5559	0.00015133	0.0012849	hydroxysteroid 17-beta dehydrogenase 12 [Source:HGNC Symbol;Acc:HGNC:18646]
ENSSSCG00000006100	VIRMA	536.457	1121.47	-1.0633	0.00015225	0.001292	vir like m6A methyltransferase associated [Source:HGNC Symbol;Acc:HGNC:24500]
ENSSSCG00000009799	DIABLO	843.626	1818.61	-1.1084	0.00015266	0.0012941	diablo homolog [Source:RefSeq peptide;Acc:NP_001177145]
ENSSSCG00000029219	SH3BGR	10964.1	4983.72	1.1376	0.00015266	0.0012941	Sus scrofa SH3 domain binding glutamate rich protein (SH3BGR), mRNA. [Source:RefSeq mRNA;Acc:NM_001244236]
ENSSSCG00000030597	HAPLN3	48.7002	5.86287	3.0622	0.00015295	0.0012958	hyaluronan and proteoglycan link protein 3 [Source:HGNC Symbol;Acc:HGNC:21446]
ENSSSCG00000037433	C3orf18	182.697	38.4282	2.2431	0.00015303	0.0012958	chromosome 3 open reading frame 18 [Source:HGNC Symbol;Acc:HGNC:24837]
ENSSSCG00000000611	WBP11	686.492	1503.2	-1.1306	0.00015344	0.0012979	WW domain binding protein 11 [Source:HGNC Symbol;Acc:HGNC:16461]
ENSSSCG00000018086	ND4L	8722.64	4269.45	1.0308	0.00015341	0.0012979	NADH-ubiquinone oxidoreductase chain 4L [Source:UniProtKB/Swiss-Prot;Acc:P56632]
ENSSSCG00000034818	ING1	365.43	791.469	-1.1152	0.0001541	0.0013027	inhibitor of growth family member 1 [Source:HGNC Symbol;Acc:HGNC:6062]
ENSSSCG00000004225	TPD52L1	75.7948	8.44518	3.137	0.00015516	0.001311	tumor protein D52 like 1 [Source:HGNC Symbol;Acc:HGNC:12006]
ENSSSCG00000026248	PAQR4	179.056	69.6393	1.3548	0.00015717	0.0013273	progestin and adipoQ receptor family member 4 [Source:HGNC Symbol;Acc:HGNC:26386]
ENSSSCG00000012297	CCDC22	196.542	414.432	-1.0764	0.00015777	0.0013298	coiled-coil domain containing 22 [Source:HGNC Symbol;Acc:HGNC:28909]
ENSSSCG00000017108	-	199.893	414.799	-1.054	0.00015768	0.0013298
ENSSSCG00000035103	-	131.219	306.994	-1.2279	0.00015768	0.0013298
ENSSSCG00000038516	-	1.74805	21.4703	-3.6437	0.0001578	0.0013298	NA
ENSSSCG00000009446	PCDH17	127.602	41.0695	1.6318	0.00015803	0.001331	protocadherin 17 [Source:HGNC Symbol;Acc:HGNC:14267]
ENSSSCG00000024261	CBX2	130.902	52.9417	1.3045	0.00015947	0.0013423	chromobox 2 [Source:HGNC Symbol;Acc:HGNC:1552]
ENSSSCG00000008722	-	135.938	50.546	1.4272	0.00016015	0.0013474
ENSSSCG00000035985	TRIM11	243.383	506.46	-1.0572	0.00016061	0.0013505	tripartite motif containing 11 [Source:HGNC Symbol;Acc:HGNC:16281]
ENSSSCG00000033260	TNNI2	285970	92175.3	1.6334	0.00016083	0.0013516	Sus scrofa troponin I type 2 (skeletal, fast) (TNNI2), mRNA. [Source:RefSeq mRNA;Acc:NM_001032359]
ENSSSCG00000000135	KCTD17	41.4103	8.5382	2.2733	0.00016223	0.0013613	potassium channel tetramerization domain containing 17 [Source:HGNC Symbol;Acc:HGNC:25705]
ENSSSCG00000005191	MPDZ	759.12	320.456	1.2453	0.00016213	0.0013613	multiple PDZ domain crumbs cell polarity complex component [Source:HGNC Symbol;Acc:HGNC:7208]
ENSSSCG00000038189	SMCR8	286.96	753.303	-1.3931	0.00016222	0.0013613	Smith-Magenis syndrome chromosome region, candidate 8 [Source:HGNC Symbol;Acc:HGNC:17921]
ENSSSCG00000012116	PRPS2	41.9523	130.787	-1.6375	0.00016239	0.0013618	ribose-phosphate pyrophosphokinase 2 [Source:RefSeq peptide;Acc:NP_001230730]
ENSSSCG00000035196	-	42.3092	125.553	-1.5635	0.00016381	0.0013723
ENSSSCG00000031216	HS3ST6	127.519	313.425	-1.297	0.00016397	0.0013729	heparan sulfate-glucosamine 3-sulfotransferase 6 [Source:HGNC Symbol;Acc:HGNC:14178]
ENSSSCG00000016878	FGF10	27.1013	3.10824	3.1751	0.00016411	0.0013733	fibroblast growth factor 10 [Source:HGNC Symbol;Acc:HGNC:3666]
ENSSSCG00000033013	2020-03-09	134.773	406.97	-1.5925	0.00016425	0.0013738	membrane associated ring-CH-type finger 9 [Source:HGNC Symbol;Acc:HGNC:25139]
ENSSSCG00000027530	TAF12	344.846	718.619	-1.0594	0.00016563	0.0013845	TATA-box binding protein associated factor 12 [Source:HGNC Symbol;Acc:HGNC:11545]
ENSSSCG00000009661	ADRA1A	23.4939	2.75463	3.0592	0.00016689	0.0013929	adrenoceptor alpha 1A [Source:HGNC Symbol;Acc:HGNC:277]
ENSSSCG00000003332	SDF4	1650.25	3316.54	-1.007	0.00016748	0.0013956	stromal cell derived factor 4 [Source:HGNC Symbol;Acc:HGNC:24188]
ENSSSCG00000006877	SNX7	102.955	37.2729	1.4711	0.00016744	0.0013956	sorting nexin 7 [Source:HGNC Symbol;Acc:HGNC:14971]
Novel00003	-	13.2124	108.104	-3.0419	0.00016734	0.0013956	-
ENSSSCG00000013022	PYGM	178503	383030	-1.1015	0.00016941	0.0014102	glycogen phosphorylase, muscle associated [Source:HGNC Symbol;Acc:HGNC:9726]
ENSSSCG00000024636	TGFBRAP1	410.553	955.257	-1.2178	0.00017207	0.0014308	transforming growth factor beta receptor associated protein 1 [Source:HGNC Symbol;Acc:HGNC:16836]
ENSSSCG00000031736	MGST2	354.437	71.052	2.3187	0.00017201	0.0014308	microsomal glutathione S-transferase 2 [Source:HGNC Symbol;Acc:HGNC:7063]
ENSSSCG00000027286	DGKQ	88.3347	227.247	-1.3655	0.00017233	0.0014322	diacylglycerol kinase theta [Source:HGNC Symbol;Acc:HGNC:2856]
ENSSSCG00000016593	ARF5	539.378	1141.45	-1.0812	0.00017267	0.0014343	ADP-ribosylation factor 5 [Source:RefSeq peptide;Acc:NP_001138693]
ENSSSCG00000004233	SMPDL3A	87.9885	3103.47	-5.1405	0.00017307	0.0014369	sphingomyelin phosphodiesterase acid like 3A [Source:HGNC Symbol;Acc:HGNC:17389]
ENSSSCG00000036832	STK40	1419.86	3492.05	-1.2983	0.00017393	0.0014432	serine/threonine kinase 40 [Source:HGNC Symbol;Acc:HGNC:21373]
ENSSSCG00000032060	CMC2	480.705	1079.09	-1.1671	0.00017561	0.0014564	C-X9-C motif containing 2 [Source:HGNC Symbol;Acc:HGNC:24447]
ENSSSCG00000001346	ABCF1	1405.53	2974.75	-1.0818	0.00017582	0.0014573	ATP binding cassette subfamily F member 1 [Source:HGNC Symbol;Acc:HGNC:70]
ENSSSCG00000040732	WDR81	221.11	583.584	-1.4005	0.00017654	0.0014618	WD repeat domain 81 [Source:HGNC Symbol;Acc:HGNC:26600]
ENSSSCG00000009903	COQ5	1339.08	501.952	1.415	0.00017784	0.0014717	coenzyme Q5, methyltransferase [Source:HGNC Symbol;Acc:HGNC:28722]
ENSSSCG00000034655	COQ7	1091.03	543.741	1.0038	0.00017811	0.0014732	coenzyme Q7, hydroxylase [Source:HGNC Symbol;Acc:HGNC:2244]
ENSSSCG00000021343	ZEB2	435.696	184.633	1.2407	0.00017822	0.0014734	zinc finger E-box binding homeobox 2 [Source:HGNC Symbol;Acc:HGNC:14881]
ENSSSCG00000012766	BGN	2520.5	935.778	1.4299	0.00017897	0.0014788	biglycan [Source:HGNC Symbol;Acc:HGNC:1044]
ENSSSCG00000023677	CHMP1A	1011.12	2491.7	-1.3011	0.00018081	0.0014916	Sus scrofa charged multivesicular body protein 1A (CHMP1A), mRNA. [Source:RefSeq mRNA;Acc:NM_001243360]
ENSSSCG00000028092	GNG2	159.796	65.3532	1.2945	0.00018117	0.001493	G protein subunit gamma 2 [Source:HGNC Symbol;Acc:HGNC:4404]
ENSSSCG00000034615	TNFAIP8L1	163.775	69.5616	1.2406	0.00018109	0.001493	TNF alpha induced protein 8 like 1 [Source:HGNC Symbol;Acc:HGNC:28279]
ENSSSCG00000012957	SF3B2	2062.37	4155.29	-1.0108	0.00018135	0.0014936	splicing factor 3b subunit 2 [Source:HGNC Symbol;Acc:HGNC:10769]
ENSSSCG00000040089	TEDC1	863.247	186.623	2.2106	0.00018143	0.0014936	tubulin epsilon and delta complex 1 [Source:HGNC Symbol;Acc:HGNC:20127]
ENSSSCG00000035320	ASB14	4.15311	36.8161	-3.1546	0.00018163	0.0014944	ankyrin repeat and SOCS box containing 14 [Source:HGNC Symbol;Acc:HGNC:19766]
ENSSSCG00000018091	ND5	67095.5	31014.8	1.1133	0.00018185	0.0014955	NADH-ubiquinone oxidoreductase chain 5 [Source:UniProtKB/Swiss-Prot;Acc:Q9TDR1]
ENSSSCG00000008215	SMYD1	4465.65	1146.77	1.9613	0.00018294	0.0015037	SET and MYND domain containing 1 [Source:HGNC Symbol;Acc:HGNC:20986]
ENSSSCG00000010092	PI4KA	874.531	1764.99	-1.0134	0.0001831	0.0015042	phosphatidylinositol 4-kinase alpha [Source:HGNC Symbol;Acc:HGNC:8983]
ENSSSCG00000031342	-	132.049	292.515	-1.1491	0.00018377	0.0015089
ENSSSCG00000000419	RDH16	63.2736	202.947	-1.6795	0.00018448	0.0015139	Sus scrofa retinol dehydrogenase 16 (all-trans) (RDH16), mRNA. [Source:RefSeq mRNA;Acc:NM_001243866]
ENSSSCG00000010114	ESS2	73.7244	181.947	-1.3028	0.00018558	0.0015222	ess-2 splicing factor homolog [Source:HGNC Symbol;Acc:HGNC:16817]
ENSSSCG00000015933	FASTKD1	607.487	1391.42	-1.1951	0.00018581	0.0015232	FAST kinase domains 1 [Source:HGNC Symbol;Acc:HGNC:26150]
ENSSSCG00000026772	-	121.479	397.661	-1.7111	0.0001869	0.0015314
ENSSSCG00000035967	ZC3H18	736.367	1666.26	-1.1784	0.00018764	0.0015366	zinc finger CCCH-type containing 18 [Source:HGNC Symbol;Acc:HGNC:25091]
ENSSSCG00000013102	MS4A7	37.2685	8.34397	2.1589	0.00018784	0.0015375	membrane spanning 4-domains A7 [Source:HGNC Symbol;Acc:HGNC:13378]
ENSSSCG00000030480	DYRK1A	1034.97	2082.66	-1.0088	0.00018802	0.0015382	dual specificity tyrosine phosphorylation regulated kinase 1A [Source:HGNC Symbol;Acc:HGNC:3091]
ENSSSCG00000006171	CRISPLD1	48.846	7.25977	2.7808	0.00018907	0.0015451	cysteine rich secretory protein LCCL domain containing 1 [Source:HGNC Symbol;Acc:HGNC:18206]
ENSSSCG00000035424	-	81.8769	24.9307	1.7292	0.00018898	0.0015451
ENSSSCG00000013566	INSR	234.51	627.369	-1.4209	0.00019019	0.0015535	insulin receptor [Source:HGNC Symbol;Acc:HGNC:6091]
ENSSSCG00000006059	NCALD	254.811	93.2325	1.4553	0.0001911	0.0015601	neurocalcin delta [Source:HGNC Symbol;Acc:HGNC:7655]
ENSSSCG00000002863	LRP3	510.854	1301.55	-1.3493	0.00019359	0.0015796	LDL receptor related protein 3 [Source:HGNC Symbol;Acc:HGNC:6695]
ENSSSCG00000015955	ITGA6	153.929	47.6367	1.697	0.00019447	0.0015859	integrin subunit alpha 6 [Source:HGNC Symbol;Acc:HGNC:6142]
ENSSSCG00000004979	MYO9A	147.782	61.4527	1.2683	0.00019477	0.0015876	myosin IXA [Source:HGNC Symbol;Acc:HGNC:7608]
ENSSSCG00000009898	GCN1	1319.41	2720.85	-1.0442	0.00019569	0.0015943	GCN1, eIF2 alpha kinase activator homolog [Source:HGNC Symbol;Acc:HGNC:4199]
ENSSSCG00000006527	KRTCAP2	68.9423	181.73	-1.3993	0.00019705	0.0016035	Sus scrofa keratinocyte associated protein 2 (KRTCAP2), mRNA. [Source:RefSeq mRNA;Acc:NM_001190186]
ENSSSCG00000007116	CD93	1560.47	686.111	1.1862	0.00019718	0.0016035	CD93 molecule [Source:HGNC Symbol;Acc:HGNC:15855]
ENSSSCG00000025020	PCSK9	36.8515	4.24297	3.1668	0.00019701	0.0016035	proprotein convertase subtilisin/kexin type 9 [Source:HGNC Symbol;Acc:HGNC:20001]
ENSSSCG00000036063	LPAR6	159.277	51.418	1.6384	0.00019728	0.0016035	lysophosphatidic acid receptor 6 [Source:HGNC Symbol;Acc:HGNC:15520]
ENSSSCG00000040751	DDIT3	92.2917	370.941	-2.0088	0.00019734	0.0016035	DNA damage inducible transcript 3 [Source:HGNC Symbol;Acc:HGNC:2726]
ENSSSCG00000024814	PFKFB1	464.119	1191.63	-1.3604	0.00019876	0.0016143	6-phosphofructo-2-kinase/fructose-2,6-biphosphatase 1 [Source:HGNC Symbol;Acc:HGNC:8872]
ENSSSCG00000023974	PHF21A	321.991	145.57	1.1485	0.00019913	0.0016164	PHD finger protein 21A [Source:HGNC Symbol;Acc:HGNC:24156]
ENSSSCG00000017046	EBF1	147.897	56.6325	1.3916	0.0002004	0.001625	early B-cell factor 1 [Source:HGNC Symbol;Acc:HGNC:3126]
ENSSSCG00000006163	PKIA	5743.73	2484.65	1.2091	0.00020111	0.0016291	Sus scrofa cAMP-dependent protein kinase inhibitor alpha (PKIA), mRNA. [Source:RefSeq mRNA;Acc:NM_214204]
ENSSSCG00000023924	PDE1A	70.6916	16.6072	2.1025	0.0002012	0.0016291	phosphodiesterase 1A [Source:HGNC Symbol;Acc:HGNC:8774]
ENSSSCG00000025463	PROS1	360.352	127.747	1.5002	0.00020121	0.0016291	protein S [Source:HGNC Symbol;Acc:HGNC:9456]
ENSSSCG00000031712	MFAP5	2448.2	960.12	1.3503	0.00020245	0.0016369	microfibril associated protein 5 [Source:HGNC Symbol;Acc:HGNC:29673]
ENSSSCG00000035249	GADD45G	1434.01	5977.64	-2.0594	0.00020249	0.0016369	growth arrest and DNA damage-inducible protein GADD45 gamma [Source:RefSeq peptide;Acc:NP_001172058]
Novel01320	--	26.4623	3.99901	2.7553	0.00020237	0.0016369	--
Novel00147	-	97.3278	36.8157	1.4049	0.00020265	0.0016374	-
ENSSSCG00000014221	LVRN	355.56	107.259	1.7326	0.00020282	0.0016379	laeverin [Source:HGNC Symbol;Acc:HGNC:26904]
ENSSSCG00000009759	SCARB1	1221.1	559.728	1.1259	0.00020312	0.0016395	Sus scrofa scavenger receptor class B member 1 (SCARB1), mRNA. [Source:RefSeq mRNA;Acc:NM_213967]
Novel00370	-	18.6207	1.15518	3.9143	0.00020322	0.0016395	-
ENSSSCG00000003862	CC2D1B	665.106	1338.43	-1.0094	0.00020533	0.0016556	coiled-coil and C2 domain containing 1B [Source:HGNC Symbol;Acc:HGNC:29386]
ENSSSCG00000002654	FBXO31	3791.71	8279.25	-1.1267	0.00020566	0.0016574	F-box protein 31 [Source:HGNC Symbol;Acc:HGNC:16510]
ENSSSCG00000039555	JOSD1	341.978	898.52	-1.3935	0.00020604	0.0016596	Josephin domain containing 1 [Source:HGNC Symbol;Acc:HGNC:28953]
ENSSSCG00000027127	MAP2K2	4094.11	8335.39	-1.0257	0.00020735	0.0016685	Sus scrofa mitogen-activated protein kinase kinase 2 (MAP2K2), mRNA. [Source:RefSeq mRNA;Acc:NM_001244550]
ENSSSCG00000010062	CABIN1	1049.92	2271.77	-1.1138	0.00020818	0.0016735	calcineurin binding protein 1 [Source:HGNC Symbol;Acc:HGNC:24187]
ENSSSCG00000027935	FHOD3	495.045	246.671	1.004	0.00020813	0.0016735	formin homology 2 domain containing 3 [Source:HGNC Symbol;Acc:HGNC:26178]
ENSSSCG00000004955	MAP2K5	243.598	504.629	-1.0521	0.00020881	0.0016767	mitogen-activated protein kinase kinase 5 [Source:HGNC Symbol;Acc:HGNC:6845]
ENSSSCG00000006737	IGSF3	208.142	51.6416	2.0192	0.00020896	0.0016767	immunoglobulin superfamily member 3 [Source:HGNC Symbol;Acc:HGNC:5950]
ENSSSCG00000017288	FTSJ3	667.324	1653.23	-1.3088	0.00020901	0.0016767	FtsJ RNA methyltransferase homolog 3 [Source:HGNC Symbol;Acc:HGNC:17136]
ENSSSCG00000010923	UBE2T	91.9104	35.6885	1.3601	0.00020928	0.001678	ubiquitin conjugating enzyme E2 T [Source:HGNC Symbol;Acc:HGNC:25009]
ENSSSCG00000016062	NABP1	129.016	290.557	-1.1726	0.00021076	0.0016881	SOSS complex subunit B2 [Source:RefSeq peptide;Acc:NP_001231420]
Novel00065	-	19.8868	64.8879	-1.7001	0.00021076	0.0016881	-
ENSSSCG00000029708	SLC25A38	197.875	506.699	-1.3569	0.00021088	0.0016882	solute carrier family 25 member 38 [Source:HGNC Symbol;Acc:HGNC:26054]
ENSSSCG00000023873	AZIN1	213.327	93.5878	1.1916	0.00021152	0.0016925	antizyme inhibitor 1 [Source:HGNC Symbol;Acc:HGNC:16432]
ENSSSCG00000031977	PTCH2	242.403	94.5137	1.3641	0.00021184	0.0016933	patched 2 [Source:HGNC Symbol;Acc:HGNC:9586]
ENSSSCG00000037918	ADIRF	67.3901	201.831	-1.5825	0.00021286	0.0017006	adipose specific 2 [Source:RefSeq peptide;Acc:NP_001230432]
Novel00572	-	20.6225	1.68785	3.6524	0.00021668	0.0017276	-
Novel01152	--	79.9965	13.4929	2.5769	0.00021899	0.0017443	--
ENSSSCG00000011977	DCBLD2	93.8314	33.4659	1.4942	0.00022134	0.001762	discoidin, CUB and LCCL domain containing 2 [Source:HGNC Symbol;Acc:HGNC:24627]
ENSSSCG00000026817	ZNF646	122.409	270.205	-1.144	0.00022285	0.0017732	zinc finger protein 646 [Source:HGNC Symbol;Acc:HGNC:29004]
ENSSSCG00000038614	NENF	715.281	1463.47	-1.0329	0.00022639	0.0018004	neudesin neurotrophic factor [Source:HGNC Symbol;Acc:HGNC:30384]
ENSSSCG00000017500	TCAP	40595.5	113338	-1.4812	0.00022848	0.0018162	telethonin [Source:RefSeq peptide;Acc:NP_001139226]
Novel00513	-	0	10.6559	-5.8153	0.00022923	0.0018212	-
ENSSSCG00000032303	ENTPD2	52.3317	15.2676	1.7769	0.00023014	0.0018265	ectonucleoside triphosphate diphosphohydrolase 2 [Source:HGNC Symbol;Acc:HGNC:3364]
ENSSSCG00000039272	IP6K3	1145.49	2894.03	-1.3371	0.0002304	0.0018277	inositol hexakisphosphate kinase 3 [Source:HGNC Symbol;Acc:HGNC:17269]
ENSSSCG00000027701	RP2	36.8692	8.69073	2.0884	0.00023117	0.001832	RP2, ARL3 GTPase activating protein [Source:HGNC Symbol;Acc:HGNC:10274]
ENSSSCG00000029151	RASIP1	3367.14	1479.93	1.186	0.00023115	0.001832	Ras interacting protein 1 [Source:HGNC Symbol;Acc:HGNC:24716]
ENSSSCG00000010118	HIRA	432.72	938.871	-1.1177	0.00023285	0.0018444	histone cell cycle regulator [Source:HGNC Symbol;Acc:HGNC:4916]
ENSSSCG00000009093	BBS7	130.91	47.1621	1.4775	0.0002349	0.0018597	Bardet-Biedl syndrome 7 [Source:HGNC Symbol;Acc:HGNC:18758]
Novel01109	--	110.785	44.044	1.3346	0.00023643	0.0018699	--
ENSSSCG00000037061	RRP1	594.42	1325.4	-1.157	0.0002372	0.0018747	ribosomal RNA processing 1 [Source:HGNC Symbol;Acc:HGNC:18785]
ENSSSCG00000028894	SNORD39	4.00975	26.3396	-2.6998	0.00023792	0.0018788	Small nucleolar RNA SNORD55/SNORD39 [Source:RFAM;Acc:RF00157]
ENSSSCG00000017521	SCRN2	431.049	1003.63	-1.2185	0.00023873	0.0018843	secernin 2 [Source:HGNC Symbol;Acc:HGNC:30381]
ENSSSCG00000006501	SSR2	2916.16	5984.98	-1.0372	0.0002411	0.0019004	signal sequence receptor subunit 2 [Source:HGNC Symbol;Acc:HGNC:11324]
ENSSSCG00000021155	-	144.116	438.939	-1.6092	0.00024114	0.0019004
ENSSSCG00000028025	WDR74	179.568	416.64	-1.2143	0.00024144	0.0019009	WD repeat domain 74 [Source:HGNC Symbol;Acc:HGNC:25529]
ENSSSCG00000031631	GNL2	455.264	911.031	-1.0015	0.00024144	0.0019009	G protein nucleolar 2 [Source:HGNC Symbol;Acc:HGNC:29925]
ENSSSCG00000012467	KLHL4	26.2067	2.48796	3.4692	0.00024177	0.0019025	kelch like family member 4 [Source:HGNC Symbol;Acc:HGNC:6355]
ENSSSCG00000040731	TMEM65	943.626	387.521	1.2832	0.00024191	0.0019027	transmembrane protein 65 [Source:HGNC Symbol;Acc:HGNC:25203]
ENSSSCG00000030511	LGR5	22.1293	0.711714	5.0631	0.00024235	0.0019052	leucine rich repeat containing G protein-coupled receptor 5 [Source:HGNC Symbol;Acc:HGNC:4504]
ENSSSCG00000021852	FAM124B	34.2729	5.13374	2.7766	0.00024252	0.0019055	family with sequence similarity 124 member B [Source:HGNC Symbol;Acc:HGNC:26224]
ENSSSCG00000039587	-	46.8607	225.744	-2.2668	0.00024378	0.0019145
ENSSSCG00000026752	BYSL	817.399	1825.15	-1.1592	0.00024433	0.0019179	bystin [Source:RefSeq peptide;Acc:NP_001124203]
ENSSSCG00000004598	GCOM1	199.851	84.9803	1.2335	0.00024459	0.001919	GRINL1A complex locus 1 [Source:HGNC Symbol;Acc:HGNC:26424]
ENSSSCG00000000915	DCN	8147.32	3117.3	1.3861	0.00024482	0.0019198	Sus scrofa decorin (DCN), mRNA. [Source:RefSeq mRNA;Acc:NM_213920]
ENSSSCG00000033095	KIN	143.426	297.701	-1.0521	0.00024497	0.00192	Kin17 DNA and RNA binding protein [Source:HGNC Symbol;Acc:HGNC:6327]
ENSSSCG00000006342	UHMK1	232.503	517.53	-1.1543	0.00024554	0.0019235	U2AF homology motif kinase 1 [Source:HGNC Symbol;Acc:HGNC:19683]
ENSSSCG00000038158	THAP5	183.146	388.744	-1.0866	0.00024571	0.0019239	THAP domain containing 5 [Source:HGNC Symbol;Acc:HGNC:23188]
ENSSSCG00000029808	EIF2B3	351.188	714.23	-1.0246	0.00024686	0.0019319	eukaryotic translation initiation factor 2B subunit gamma [Source:HGNC Symbol;Acc:HGNC:3259]
ENSSSCG00000036595	ZGPAT	1089.1	2521.54	-1.2111	0.00024786	0.0019388	zinc finger CCCH-type and G-patch domain containing [Source:HGNC Symbol;Acc:HGNC:15948]
ENSSSCG00000002959	FAM98C	383.108	160.577	1.2542	0.00025062	0.0019594	family with sequence similarity 98 member C [Source:HGNC Symbol;Acc:HGNC:27119]
ENSSSCG00000038411	ssc-mir-6782	10.1186	0	5.8249	0.00025319	0.0019785	ssc-mir-6782 [Source:miRBase;Acc:MI0031620]
ENSSSCG00000016157	-	194393	72482.2	1.4233	0.00025394	0.0019816
ENSSSCG00000021973	GPX8	458.358	188.87	1.2813	0.00025396	0.0019816	glutathione peroxidase 8 (putative) [Source:HGNC Symbol;Acc:HGNC:33100]
ENSSSCG00000022687	NAA40	330.398	151.891	1.1238	0.00025431	0.0019827	N(alpha)-acetyltransferase 40, NatD catalytic subunit [Source:HGNC Symbol;Acc:HGNC:25845]
ENSSSCG00000038927	ZNF649	37.2868	103.294	-1.4658	0.00025436	0.0019827	zinc finger protein 649 [Source:HGNC Symbol;Acc:HGNC:25741]
ENSSSCG00000031698	TSTA3	1040.8	2704.6	-1.3781	0.0002545	0.0019828	tissue specific transplantation antigen P35B [Source:HGNC Symbol;Acc:HGNC:12390]
ENSSSCG00000037487	-	306.945	139.399	1.1425	0.00025468	0.0019833
ENSSSCG00000023303	FIGNL1	47.5976	13.2224	1.8628	0.00025565	0.0019898	fidgetin like 1 [Source:HGNC Symbol;Acc:HGNC:13286]
ENSSSCG00000032984	BEND7	265.365	688.633	-1.3746	0.00025618	0.001993	BEN domain containing 7 [Source:HGNC Symbol;Acc:HGNC:23514]
ENSSSCG00000005453	-	1116.14	2463.4	-1.142	0.0002566	0.0019952	Thioredoxin [Source:UniProtKB/Swiss-Prot;Acc:P82460]
ENSSSCG00000006472	CRABP2	39.8703	9.30572	2.1203	0.00025722	0.001999	cellular retinoic acid-binding protein 2 [Source:RefSeq peptide;Acc:NP_001157981]
ENSSSCG00000013742	NFIX	5699.47	2675.54	1.091	0.00025844	0.0020075	nuclear factor I X [Source:HGNC Symbol;Acc:HGNC:7788]
ENSSSCG00000001421	ZBTB12	120.558	48.3889	1.32	0.00025973	0.0020166	zinc finger and BTB domain containing 12 [Source:HGNC Symbol;Acc:HGNC:19066]
ENSSSCG00000030174	AP3S2	493.902	1121.2	-1.1832	0.00026024	0.0020195	AP-3 complex subunit sigma-2 [Source:RefSeq peptide;Acc:NP_001231477]
ENSSSCG00000032195	-	461.367	1483.54	-1.6847	0.00026429	0.0020499
ENSSSCG00000007496	RTFDC1	819.414	1666.11	-1.0238	0.00026446	0.0020503	replication termination factor 2 domain containing 1 [Source:HGNC Symbol;Acc:HGNC:15890]
ENSSSCG00000005094	TMEM30B	32.5715	6.29196	2.3929	0.000267	0.0020648	transmembrane protein 30B [Source:HGNC Symbol;Acc:HGNC:27254]
ENSSSCG00000017346	EFTUD2	1339.84	2991.09	-1.1588	0.00026693	0.0020648	elongation factor Tu GTP binding domain containing 2 [Source:HGNC Symbol;Acc:HGNC:30858]
ENSSSCG00000030197	CD2AP	185.845	73.7513	1.3344	0.00026691	0.0020648	Sus scrofa CD2 associated protein (CD2AP), mRNA. [Source:RefSeq mRNA;Acc:NM_001317083]
ENSSSCG00000038404	SERPINB6	335.538	758.78	-1.1766	0.00026658	0.0020648	serpin family B member 6 [Source:HGNC Symbol;Acc:HGNC:8950]
Novel01061	--	359.002	155.155	1.2088	0.00026674	0.0020648	--
ENSSSCG00000003780	CRYZ	460.122	944.387	-1.0376	0.00026755	0.0020681	crystallin zeta [Source:HGNC Symbol;Acc:HGNC:2419]
ENSSSCG00000037002	SERTAD2	358.046	163.177	1.1355	0.00027241	0.0021046	SERTA domain containing 2 [Source:HGNC Symbol;Acc:HGNC:30784]
ENSSSCG00000023771	-	28.7552	4.79754	2.5417	0.0002733	0.0021105
ENSSSCG00000031809	ZKSCAN5	205.378	416.411	-1.0204	0.00027363	0.002112	zinc finger with KRAB and SCAN domains 5 [Source:HGNC Symbol;Acc:HGNC:12867]
Novel00214	-	1.05841	22.1663	-4.427	0.00027392	0.0021132	-
ENSSSCG00000025766	SLC10A3	395.486	977.914	-1.3059	0.00027462	0.0021175	solute carrier family 10 member 3 [Source:HGNC Symbol;Acc:HGNC:22979]
ENSSSCG00000006857	COL11A1	851.102	58.9802	3.8523	0.00027543	0.0021218	collagen type XI alpha 1 chain [Source:HGNC Symbol;Acc:HGNC:2186]
ENSSSCG00000015443	DLD	5610.12	2358.05	1.2504	0.00027544	0.0021218	dihydrolipoyl dehydrogenase, mitochondrial precursor [Source:RefSeq peptide;Acc:NP_999227]
ENSSSCG00000000156	FBXO7	301.887	630.732	-1.0626	0.00027573	0.0021229	F-box protein 7 [Source:HGNC Symbol;Acc:HGNC:13586]
[truncated: 691 more rows]

## Sheet: D0VSM1
Table S2. List of the identified differentially expressed genes (DEGs) from pairwise comparisons (D0 VS M1)
gene_id	gene_name	D0_readcount	M1_readcount	log2FoldChange	p_value	padj	gene_description
ENSSSCG00000012669	ARHGAP36	1296.68	38.5151	5.0663	1.3715e-36	1.9058e-32	Rho GTPase activating protein 36 [Source:HGNC Symbol;Acc:HGNC:26388]
ENSSSCG00000038453	SYNPO	2538.19	12384.3	-2.2866	9.429e-25	6.5513e-21	synaptopodin [Source:HGNC Symbol;Acc:HGNC:30672]
ENSSSCG00000013400	MICAL2	211.616	1166.22	-2.4625	1.9899e-22	9.217e-19	microtubule associated monooxygenase, calponin and LIM domain containing 2 [Source:HGNC Symbol;Acc:HGNC:24693]
ENSSSCG00000017215	SLC16A5	172.598	2127.84	-3.6228	2.7603e-22	9.5892e-19	solute carrier family 16 member 5 [Source:HGNC Symbol;Acc:HGNC:10926]
ENSSSCG00000027922	UNC5CL	403.02	53.4462	2.9054	1.5654e-16	4.3505e-13	unc-5 family C-terminal like [Source:HGNC Symbol;Acc:HGNC:21203]
Novel00263	-	24.6247	202.668	-3.0367	2.2814e-16	5.2837e-13	-
ENSSSCG00000000084	ATF4	8123.41	34355.5	-2.0804	1.0805e-15	2.1449e-12	activating transcription factor 4 [Source:HGNC Symbol;Acc:HGNC:786]
ENSSSCG00000009361	POSTN	2971.59	399.482	2.8937	1.3364e-15	2.3213e-12	periostin [Source:HGNC Symbol;Acc:HGNC:16953]
ENSSSCG00000036948	-	3336.36	39974.5	-3.5827	6.8907e-15	1.0639e-11
ENSSSCG00000033456	GPR157	377.225	1519.19	-2.0104	1.1032e-14	1.533e-11	G protein-coupled receptor 157 [Source:HGNC Symbol;Acc:HGNC:23687]
ENSSSCG00000033442	HCN2	189.472	804.49	-2.087	1.3874e-14	1.7526e-11	hyperpolarization activated cyclic nucleotide gated potassium and sodium channel 2 [Source:HGNC Symbol;Acc:HGNC:4846]
ENSSSCG00000005385	NR4A3	21.0644	218.745	-3.3711	1.755e-14	2.0323e-11	nuclear receptor subfamily 4 group A member 3 [Source:HGNC Symbol;Acc:HGNC:7982]
ENSSSCG00000010300	MSS51	370.717	1270.98	-1.777	1.0081e-13	1.0776e-10	MSS51 mitochondrial translational activator [Source:HGNC Symbol;Acc:HGNC:21000]
ENSSSCG00000037852	-	567.171	111.358	2.3464	9.0282e-13	8.9611e-10	NA
ENSSSCG00000008535	CLIP4	1115.75	280.032	1.9935	1.008e-12	9.3377e-10	CAP-Gly domain containing linker protein family member 4 [Source:HGNC Symbol;Acc:HGNC:26108]
ENSSSCG00000030076	SLC6A13	345.337	25.7072	3.7325	1.62e-12	1.4069e-09	solute carrier family 6 member 13 [Source:HGNC Symbol;Acc:HGNC:11046]
ENSSSCG00000013110	TMEM109	1340.58	3522.8	-1.3939	5.4255e-12	4.4348e-09	transmembrane protein 109 [Source:HGNC Symbol;Acc:HGNC:28771]
ENSSSCG00000035293	-	57017.5	13146.4	2.1167	6.8266e-12	5.2701e-09	Insulin-like growth factor II Insulin-like growth factor II Preptin [Source:UniProtKB/Swiss-Prot;Acc:P23695]
Novel01248	--	109.381	9.55376	3.4733	8.2154e-12	6.0085e-09	--
ENSSSCG00000000795	ADAMTS20	1001.37	343.338	1.5436	9.0636e-12	6.2974e-09	ADAM metallopeptidase with thrombospondin type 1 motif 20 [Source:HGNC Symbol;Acc:HGNC:17178]
ENSSSCG00000025078	ZNF358	1175.14	3252.37	-1.4684	9.9488e-12	6.5833e-09	zinc finger protein 358 [Source:HGNC Symbol;Acc:HGNC:16838]
ENSSSCG00000011361	SLC26A6	223.201	879.553	-1.9776	1.7197e-11	1.0862e-08	solute carrier family 26 member 6 [Source:HGNC Symbol;Acc:HGNC:14472]
Novel00009	-	407.919	1081.63	-1.4065	2.592e-11	1.51e-08	-
Novel00324	-	4.53914	104.925	-4.5326	2.6079e-11	1.51e-08	-
ENSSSCG00000004454	ME1	65.5651	268.461	-2.0359	5.8975e-11	3.2781e-08	malic enzyme 1 [Source:HGNC Symbol;Acc:HGNC:6983]
Novel01297	--	110.525	3.31611	5.0412	9.139e-11	4.8845e-08	--
ENSSSCG00000026812	EMG1	142.466	724.895	-2.3458	9.5528e-11	4.9165e-08	ribosomal RNA small subunit methyltransferase NEP1 [Source:RefSeq peptide;Acc:NP_001230407]
Novel00895	-	4.11212	77.4854	-4.2189	1.049e-10	5.2059e-08	-
ENSSSCG00000034266	-	1516.96	425.089	1.8356	1.199e-10	5.7453e-08
ENSSSCG00000040849	-	25.1432	389.888	-3.9516	1.6955e-10	7.8537e-08
ENSSSCG00000034127	FAM159A	123.181	19.5262	2.6821	1.9706e-10	8.749e-08	family with sequence similarity 159 member A [Source:HGNC Symbol;Acc:HGNC:28757]
Novel00092	-	122.407	420.856	-1.781	2.0147e-10	8.749e-08	-
ENSSSCG00000030378	LIMK1	362.893	1190.34	-1.7145	3.2281e-10	1.3593e-07	LIM domain kinase 1 [Source:HGNC Symbol;Acc:HGNC:6613]
ENSSSCG00000003812	PGM1	26124.5	80905.8	-1.6308	4.3354e-10	1.7719e-07	phosphoglucomutase 1 [Source:HGNC Symbol;Acc:HGNC:8905]
ENSSSCG00000038323	ACTN3	31391.5	102207	-1.703	5.2165e-10	2.0711e-07	actinin alpha 3 (gene/pseudogene) [Source:HGNC Symbol;Acc:HGNC:165]
ENSSSCG00000013517	UHRF1	465.413	162.096	1.5198	6.4401e-10	2.4187e-07	ubiquitin like with PHD and ring finger domains 1 [Source:HGNC Symbol;Acc:HGNC:12556]
ENSSSCG00000014011	RASGEF1C	13.6279	85.9554	-2.6488	6.3836e-10	2.4187e-07	RasGEF domain family member 1C [Source:HGNC Symbol;Acc:HGNC:27400]
ENSSSCG00000003449	LRRC38	184.846	41.5726	2.1437	9.0161e-10	3.2971e-07	leucine rich repeat containing 38 [Source:HGNC Symbol;Acc:HGNC:27005]
ENSSSCG00000012411	PHKA1	3395.99	8970.17	-1.4013	1.4913e-09	5.1808e-07	phosphorylase kinase regulatory subunit alpha 1 [Source:HGNC Symbol;Acc:HGNC:8925]
ENSSSCG00000039425	BPGM	388.404	1149.4	-1.566	1.4654e-09	5.1808e-07	bisphosphoglycerate mutase [Source:HGNC Symbol;Acc:HGNC:1093]
ENSSSCG00000032556	ALDOA	225820	692084	-1.6158	1.5746e-09	5.3368e-07	aldolase, fructose-bisphosphate A [Source:HGNC Symbol;Acc:HGNC:414]
ENSSSCG00000021129	PFKM	33096.4	80107.3	-1.2753	1.9253e-09	6.3701e-07	phosphofructokinase, muscle [Source:HGNC Symbol;Acc:HGNC:8877]
Novel00458	-	1.5275	49.0278	-4.9488	2.8348e-09	9.1611e-07	-
ENSSSCG00000039731	-	1750.26	508.371	1.7833	3.3982e-09	1.0732e-06	glutaredoxin-1 [Source:RefSeq peptide;Acc:NP_999398]
ENSSSCG00000036796	VWA7	33.7412	183.221	-2.4342	4.0789e-09	1.2596e-06	Sus scrofa von Willebrand factor A domain containing 7 (VWA7), mRNA. [Source:RefSeq mRNA;Acc:NM_001195327]
ENSSSCG00000036538	-	26.9483	198.806	-2.8808	4.1774e-09	1.2619e-06	NA
ENSSSCG00000017904	ENO3	204277	620664	-1.6033	5.4485e-09	1.6109e-06	beta-enolase [Source:RefSeq peptide;Acc:NP_001037992]
ENSSSCG00000031503	PRRX1	1681.32	642.267	1.3894	5.5958e-09	1.62e-06	paired related homeobox 1 [Source:HGNC Symbol;Acc:HGNC:9142]
ENSSSCG00000006273	MCM4	433.459	151.326	1.5184	7.2611e-09	2.0592e-06	minichromosome maintenance complex component 4 [Source:HGNC Symbol;Acc:HGNC:6947]
Novel00050	-	0.652024	56.7479	-6.4646	1.207e-08	3.3544e-06	-
ENSSSCG00000037015	SESN3	402.595	121.763	1.7205	1.2345e-08	3.3637e-06	sestrin 3 [Source:HGNC Symbol;Acc:HGNC:23060]
ENSSSCG00000037581	KCNE5	1060.73	199.39	2.4154	1.2709e-08	3.3964e-06	potassium voltage-gated channel subfamily E regulatory subunit 5 [Source:HGNC Symbol;Acc:HGNC:6241]
ENSSSCG00000022728	HOXC10	173.812	558.649	-1.6855	1.6875e-08	4.4244e-06	homeobox C10 [Source:HGNC Symbol;Acc:HGNC:5122]
ENSSSCG00000032911	DUSP8	342.173	1600.51	-2.2254	1.7325e-08	4.4584e-06	dual specificity phosphatase 8 [Source:HGNC Symbol;Acc:HGNC:3074]
ENSSSCG00000006774	PPM1J	554.475	1573.79	-1.5056	1.8621e-08	4.7047e-06	protein phosphatase, Mg2+/Mn2+ dependent 1J [Source:HGNC Symbol;Acc:HGNC:20785]
ENSSSCG00000026111	-	1029.5	258.058	1.9961	1.948e-08	4.8338e-06
ENSSSCG00000038465	VAPA	6703.2	15298.8	-1.1905	2.1634e-08	5.2741e-06	VAMP associated protein A [Source:HGNC Symbol;Acc:HGNC:12648]
ENSSSCG00000000002	GTSE1	261.649	74.7983	1.799	2.3864e-08	5.7174e-06	G2 and S-phase expressed 1 [Source:HGNC Symbol;Acc:HGNC:13698]
ENSSSCG00000012667	IGSF1	422.541	105.194	2.0108	2.7553e-08	6.4895e-06	immunoglobulin superfamily member 1 [Source:HGNC Symbol;Acc:HGNC:5948]
ENSSSCG00000013377	USH1C	11.4629	167.97	-3.8818	2.8384e-08	6.5727e-06	USH1 protein network component harmonin [Source:HGNC Symbol;Acc:HGNC:12597]
ENSSSCG00000016156	ACADL	5575.95	2225.91	1.3247	2.8913e-08	6.5727e-06	Long-chain specific acyl-CoA dehydrogenase, mitochondrial [Source:UniProtKB/Swiss-Prot;Acc:P79274]
Novel00126	-	24.5531	104.789	-2.0946	2.9325e-08	6.5727e-06	-
ENSSSCG00000032060	CMC2	452.471	1043.1	-1.2045	3.3245e-08	7.3328e-06	C-X9-C motif containing 2 [Source:HGNC Symbol;Acc:HGNC:24447]
ENSSSCG00000015774	-	404.588	151.909	1.412	3.5199e-08	7.6425e-06
ENSSSCG00000032672	RAB9B	60.4353	6.32138	3.2448	3.6268e-08	7.7535e-06	RAB9B, member RAS oncogene family [Source:HGNC Symbol;Acc:HGNC:14090]
ENSSSCG00000015784	ACSL1	7814.5	3291.96	1.2472	4.4189e-08	9.3039e-06	acyl-CoA synthetase long chain family member 1 [Source:HGNC Symbol;Acc:HGNC:3569]
ENSSSCG00000035555	BTBD6	5886.29	14183.1	-1.2688	4.513e-08	9.36e-06	BTB domain containing 6 [Source:HGNC Symbol;Acc:HGNC:19897]
ENSSSCG00000001596	-	167.038	533.852	-1.6759	6.1895e-08	1.2649e-05
ENSSSCG00000013551	C3	131.332	1081.2	-3.0414	6.4147e-08	1.2726e-05	complement C3 [Source:HGNC Symbol;Acc:HGNC:1318]
ENSSSCG00000031981	SHISA4	3124.75	8782.97	-1.4909	6.3525e-08	1.2726e-05	shisa family member 4 [Source:HGNC Symbol;Acc:HGNC:27139]
Novel00790	-	114.348	527.224	-2.2045	6.5021e-08	1.2726e-05	-
ENSSSCG00000010267	-	484.781	1301.84	-1.4245	7.325e-08	1.3961e-05
Novel00066	-	6.95463	133.217	-4.256	7.334e-08	1.3961e-05	-
ENSSSCG00000034351	B3GALT1	97.819	12.8838	2.8966	8.0734e-08	1.516e-05	beta-1,3-galactosyltransferase 1 [Source:HGNC Symbol;Acc:HGNC:916]
ENSSSCG00000003805	PDE4B	325.005	950.429	-1.547	8.84e-08	1.6186e-05	phosphodiesterase 4B [Source:HGNC Symbol;Acc:HGNC:8781]
ENSSSCG00000024696	-	534.269	1278.42	-1.2594	8.8523e-08	1.6186e-05
ENSSSCG00000009794	MLXIP	1359.96	4202.83	-1.6278	8.9873e-08	1.6219e-05	MLX interacting protein [Source:HGNC Symbol;Acc:HGNC:17055]
ENSSSCG00000027890	-	323.198	863.778	-1.4177	1.0023e-07	1.7857e-05
ENSSSCG00000036060	RRAD	507.649	2496.43	-2.2982	1.0871e-07	1.9122e-05	RRAD, Ras related glycolysis inhibitor and calcium channel regulator [Source:HGNC Symbol;Acc:HGNC:10446]
ENSSSCG00000004725	ZNF106	3619.46	8144.49	-1.1699	1.2163e-07	2.1126e-05	zinc finger protein 106 [Source:HGNC Symbol;Acc:HGNC:12886]
ENSSSCG00000013599	ANGPTL4	2296.36	640.123	1.8431	1.2934e-07	2.2188e-05	Sus scrofa angiopoietin like 4 (ANGPTL4), mRNA. [Source:RefSeq mRNA;Acc:NM_001038644]
ENSSSCG00000003157	LIN7B	131.112	363.036	-1.4688	1.3821e-07	2.314e-05	Sus scrofa lin-7 homolog B, crumbs cell polarity complex component (LIN7B), mRNA. [Source:RefSeq mRNA;Acc:NM_001244232]
ENSSSCG00000009486	SLITRK6	65.4285	8.5251	2.9166	1.3747e-07	2.314e-05	SLIT and NTRK like family member 6 [Source:HGNC Symbol;Acc:HGNC:23503]
ENSSSCG00000012647	PRR32	199.71	28.7508	2.7838	1.4437e-07	2.3883e-05	proline rich 32 [Source:HGNC Symbol;Acc:HGNC:34498]
ENSSSCG00000003351	MMP23B	1658.31	354.576	2.2245	1.4894e-07	2.435e-05	matrix metallopeptidase 23B [Source:HGNC Symbol;Acc:HGNC:7171]
ENSSSCG00000009931	MVK	262.262	66.5468	1.9775	1.6003e-07	2.5857e-05	mevalonate kinase [Source:HGNC Symbol;Acc:HGNC:7530]
ENSSSCG00000024162	IMPA2	610.554	2087.56	-1.7731	1.6778e-07	2.6799e-05	inositol monophosphatase 2 [Source:HGNC Symbol;Acc:HGNC:6051]
ENSSSCG00000040125	NOL3	258.87	732.316	-1.501	1.888e-07	2.9813e-05	nucleolar protein 3 [Source:HGNC Symbol;Acc:HGNC:7869]
ENSSSCG00000008965	-	567.809	1722.11	-1.6	1.9143e-07	2.989e-05
ENSSSCG00000013022	PYGM	167880	421760	-1.329	2.2125e-07	3.3786e-05	glycogen phosphorylase, muscle associated [Source:HGNC Symbol;Acc:HGNC:9726]
ENSSSCG00000034607	OGN	2373.75	824.885	1.5244	2.1942e-07	3.3786e-05	osteoglycin [Source:HGNC Symbol;Acc:HGNC:8126]
ENSSSCG00000026087	GKAP1	163.048	397.583	-1.286	2.2417e-07	3.386e-05	G kinase anchoring protein 1 [Source:HGNC Symbol;Acc:HGNC:17496]
Novel00272	-	235.536	84.4634	1.4777	2.2835e-07	3.4119e-05	-
ENSSSCG00000015583	SMYD2	258.828	992.249	-1.9375	2.3309e-07	3.4128e-05	SET and MYND domain containing 2 [Source:HGNC Symbol;Acc:HGNC:20982]
ENSSSCG00000023247	OPTN	661.036	1923.09	-1.5406	2.3332e-07	3.4128e-05	optineurin [Source:HGNC Symbol;Acc:HGNC:17142]
ENSSSCG00000014221	LVRN	334.674	80.2888	2.0524	2.4204e-07	3.5035e-05	laeverin [Source:HGNC Symbol;Acc:HGNC:26904]
ENSSSCG00000007805	ATP2A1	59809.2	126982	-1.0862	2.507e-07	3.5915e-05	ATPase sarcoplasmic/endoplasmic reticulum Ca2+ transporting 1 [Source:HGNC Symbol;Acc:HGNC:811]
ENSSSCG00000015650	MAPKAPK2	1203.44	2951.67	-1.2942	2.6875e-07	3.8108e-05	mitogen-activated protein kinase-activated protein kinase 2 [Source:HGNC Symbol;Acc:HGNC:6887]
ENSSSCG00000025488	MCM3	278.084	98.166	1.4982	2.9038e-07	4.0759e-05	minichromosome maintenance complex component 3 [Source:HGNC Symbol;Acc:HGNC:6945]
ENSSSCG00000012018	CHODL	406.118	145.853	1.4745	3.0381e-07	4.2218e-05	chondrolectin [Source:HGNC Symbol;Acc:HGNC:17807]
ENSSSCG00000031741	-	229.474	82.1524	1.4758	3.1478e-07	4.3309e-05
ENSSSCG00000022364	CPT1B	11982.9	4394.21	1.4475	3.1806e-07	4.333e-05	carnitine palmitoyltransferase 1B [Source:HGNC Symbol;Acc:HGNC:2329]
ENSSSCG00000035891	ADGRB1	164.498	13.0418	3.6511	3.6333e-07	4.9018e-05	adhesion G protein-coupled receptor B1 [Source:HGNC Symbol;Acc:HGNC:943]
ENSSSCG00000003218	MYBPC2	82840.4	204453	-1.3034	3.7834e-07	5.0552e-05	myosin binding protein C, fast type [Source:HGNC Symbol;Acc:HGNC:7550]
ENSSSCG00000028905	TNIK	934.913	363.911	1.3602	3.8668e-07	5.1174e-05	TRAF2 and NCK interacting kinase [Source:HGNC Symbol;Acc:HGNC:30765]
ENSSSCG00000007268	E2F1	199.042	65.791	1.5909	4.2045e-07	5.5119e-05	E2F transcription factor 1 [Source:HGNC Symbol;Acc:HGNC:3113]
ENSSSCG00000000633	YBX3	48698.2	142235	-1.5463	4.5109e-07	5.8582e-05	Y-box binding protein 3 [Source:HGNC Symbol;Acc:HGNC:2428]
ENSSSCG00000012769	ATP2B3	1678.61	543.493	1.6271	4.6511e-07	5.9296e-05	ATPase plasma membrane Ca2+ transporting 3 [Source:HGNC Symbol;Acc:HGNC:816]
ENSSSCG00000040967	NACC2	365.844	940.794	-1.3634	4.6392e-07	5.9296e-05	NACC family member 2 [Source:HGNC Symbol;Acc:HGNC:23846]
ENSSSCG00000001527	C6orf106	4219.06	9201.86	-1.1249	4.9504e-07	6.142e-05	chromosome 6 open reading frame 106 [Source:HGNC Symbol;Acc:HGNC:21215]
ENSSSCG00000011461	LRTM1	54.7132	4.8703	3.4551	4.9184e-07	6.142e-05	leucine rich repeats and transmembrane domains 1 [Source:HGNC Symbol;Acc:HGNC:25023]
Novel01237	--	8.07754	85.8581	-3.4071	4.907e-07	6.142e-05	--
ENSSSCG00000015410	PHTF2	308.614	686.088	-1.1531	5.3621e-07	6.5566e-05	putative homeodomain transcription factor 2 [Source:HGNC Symbol;Acc:HGNC:13411]
ENSSSCG00000016420	INSIG1	1130.2	292.896	1.9464	5.3789e-07	6.5566e-05	Sus scrofa insulin induced gene 1 (INSIG1), mRNA. [Source:RefSeq mRNA;Acc:NM_001244521]
ENSSSCG00000001978	GZMB	2.16856	61.8571	-4.8047	6.0799e-07	7.3466e-05	granzyme B precursor [Source:RefSeq peptide;Acc:NP_001137182]
ENSSSCG00000026098	CMYA5	8688.32	25755.9	-1.5677	6.2057e-07	7.3704e-05	cardiomyopathy associated 5 [Source:HGNC Symbol;Acc:HGNC:14305]
ENSSSCG00000037153	FEM1A	4561.86	9125.35	-1.0002	6.1618e-07	7.3704e-05	fem-1 homolog A [Source:HGNC Symbol;Acc:HGNC:16934]
ENSSSCG00000012181	PDK3	149.139	360.13	-1.2716	6.544e-07	7.7064e-05	pyruvate dehydrogenase kinase 3 [Source:HGNC Symbol;Acc:HGNC:8811]
ENSSSCG00000013351	NAV2	339.292	93.6123	1.856	6.6407e-07	7.7545e-05	neuron navigator 2 [Source:HGNC Symbol;Acc:HGNC:15997]
ENSSSCG00000016338	PER2	113.675	488.095	-2.1005	6.9076e-07	7.999e-05	period circadian regulator 2 [Source:HGNC Symbol;Acc:HGNC:8846]
ENSSSCG00000035825	UBE2QL1	102.675	279.987	-1.4483	6.9979e-07	8.0366e-05	ubiquitin conjugating enzyme E2 Q family like 1 [Source:HGNC Symbol;Acc:HGNC:37269]
ENSSSCG00000009004	SFRP2	443.522	151.78	1.5453	7.0756e-07	8.0593e-05	secreted frizzled-related protein 2 precursor [Source:RefSeq peptide;Acc:NP_001231324]
ENSSSCG00000015507	TNN	218.748	3.41823	6.0022	7.619e-07	8.6076e-05	tenascin N [Source:HGNC Symbol;Acc:HGNC:22942]
ENSSSCG00000017996	DHRS7C	5970.72	12720	-1.0912	7.6817e-07	8.6085e-05	dehydrogenase/reductase 7C [Source:HGNC Symbol;Acc:HGNC:32423]
Novel00662	-	2.86445	42.4849	-3.8897	8.456e-07	9.4004e-05	-
ENSSSCG00000006214	RRS1	144.367	578.647	-2.0019	8.58e-07	9.4625e-05	ribosome biogenesis regulator homolog [Source:HGNC Symbol;Acc:HGNC:17083]
ENSSSCG00000005719	RAPGEF1	749.211	1626.57	-1.1186	9.5458e-07	0.00010445	Rap guanine nucleotide exchange factor 1 [Source:HGNC Symbol;Acc:HGNC:4568]
ENSSSCG00000009132	ENPEP	323.397	95.9281	1.7485	9.6644e-07	0.00010492	Sus scrofa glutamyl aminopeptidase (ENPEP), mRNA. [Source:RefSeq mRNA;Acc:NM_214017]
ENSSSCG00000008857	MSMO1	416.205	90.0823	2.2045	9.8883e-07	0.00010652	methylsterol monooxygenase 1 [Source:HGNC Symbol;Acc:HGNC:10545]
ENSSSCG00000016223	ACSL3	759.96	279.785	1.4424	1.0045e-06	0.00010737	acyl-CoA synthetase long chain family member 3 [Source:HGNC Symbol;Acc:HGNC:3570]
ENSSSCG00000013934	CILP2	293.774	2.57391	6.8649	1.0959e-06	0.00011625	cartilage intermediate layer protein 2 [Source:HGNC Symbol;Acc:HGNC:24213]
ENSSSCG00000040205	TLCD2	212.582	50.317	2.0751	1.1644e-06	0.00012258	TLC domain containing 2 [Source:HGNC Symbol;Acc:HGNC:33522]
ENSSSCG00000002927	LRFN3	14.0565	70.3979	-2.3263	1.1804e-06	0.00012264	leucine rich repeat and fibronectin type III domain containing 3 [Source:HGNC Symbol;Acc:HGNC:28370]
ENSSSCG00000027157	SLC40A1	1063.28	430.578	1.3035	1.1826e-06	0.00012264	solute carrier family 40 member 1 [Source:HGNC Symbol;Acc:HGNC:10909]
ENSSSCG00000000694	-	453017	1.32657e+06	-1.5501	1.2357e-06	0.0001272
ENSSSCG00000003851	CPT2	2117.73	774.446	1.4519	1.2725e-06	0.00012907	Sus scrofa carnitine palmitoyltransferase 2 (CPT2), mRNA. [Source:RefSeq mRNA;Acc:NM_001246243]
ENSSSCG00000005938	COL22A1	66.3137	4.55499	3.8818	1.2692e-06	0.00012907	collagen type XXII alpha 1 chain [Source:HGNC Symbol;Acc:HGNC:22989]
ENSSSCG00000017873	CAMKK1	87.8631	227.091	-1.3685	1.3206e-06	0.00013298	calcium/calmodulin dependent protein kinase kinase 1 [Source:HGNC Symbol;Acc:HGNC:1469]
ENSSSCG00000027525	DHCR24	1374.82	349.454	1.9752	1.3389e-06	0.00013385	Sus scrofa 24-dehydrocholesterol reductase (DHCR24), mRNA. [Source:RefSeq mRNA;Acc:NM_001243354]
ENSSSCG00000008569	HADHB	10125.4	4609.92	1.1353	1.3525e-06	0.00013425	trifunctional enzyme subunit beta, mitochondrial [Source:RefSeq peptide;Acc:NP_001335901]
ENSSSCG00000006141	CA3	14604.3	50646.3	-1.7941	1.4614e-06	0.00014402	Carbonic anhydrase 3 [Source:UniProtKB/Swiss-Prot;Acc:Q5S1S4]
ENSSSCG00000011624	MCM2	405.248	153.313	1.3992	1.5074e-06	0.00014751	minichromosome maintenance complex component 2 [Source:HGNC Symbol;Acc:HGNC:6944]
ENSSSCG00000030325	C1QTNF6	1286.84	393.386	1.7088	1.5435e-06	0.00014999	complement C1q tumor necrosis factor-related protein 6 precursor [Source:RefSeq peptide;Acc:NP_001136302]
ENSSSCG00000016722	UBE2D4	510.601	1167.21	-1.192	1.5699e-06	0.0001515	ubiquitin conjugating enzyme E2 D4 (putative) [Source:HGNC Symbol;Acc:HGNC:21647]
ENSSSCG00000005467	HSDL2	4791.94	1852.19	1.3717	1.6031e-06	0.00015312	hydroxysteroid dehydrogenase like 2 [Source:HGNC Symbol;Acc:HGNC:18572]
ENSSSCG00000017861	ASPA	107.557	27.2865	1.9767	1.6087e-06	0.00015312	Aspartoacylase [Source:UniProtKB/Swiss-Prot;Acc:B1PK17]
Novel01125	--	474.813	162.269	1.5465	1.6462e-06	0.00015562	--
ENSSSCG00000005983	ATAD2	102.952	26.0687	1.982	1.677e-06	0.00015746	ATPase family, AAA domain containing 2 [Source:HGNC Symbol;Acc:HGNC:30123]
ENSSSCG00000013270	CRY2	1373.8	3750.04	-1.4485	1.702e-06	0.00015814	cryptochrome circadian regulator 2 [Source:HGNC Symbol;Acc:HGNC:2385]
ENSSSCG00000025698	SERPINE1	27.7189	241.008	-3.1164	1.707e-06	0.00015814	plasminogen activator inhibitor 1 precursor [Source:RefSeq peptide;Acc:NP_999075]
ENSSSCG00000003642	INPP5B	717.751	268.381	1.4198	1.774e-06	0.0001631	inositol polyphosphate-5-phosphatase B [Source:HGNC Symbol;Acc:HGNC:6077]
ENSSSCG00000010350	RGR	7.29238	75.7738	-3.3651	1.7841e-06	0.0001631	retinal G protein coupled receptor [Source:HGNC Symbol;Acc:HGNC:9990]
ENSSSCG00000036654	-	0	30.5758	-7.4198	2.098e-06	0.00019055
ENSSSCG00000024388	BNIP3	2874.78	6675.97	-1.2154	2.1803e-06	0.00019638	BCL2 interacting protein 3 [Source:HGNC Symbol;Acc:HGNC:1084]
ENSSSCG00000039854	-	151.42	474.959	-1.6478	2.3011e-06	0.00020497
ENSSSCG00000007366	MYBL2	350.281	145.03	1.2687	2.4419e-06	0.00021613	Sus scrofa MYB proto-oncogene like 2 (MYBL2), mRNA. [Source:RefSeq mRNA;Acc:NM_001244469]
ENSSSCG00000005310	TESK1	1116.01	2488.96	-1.1568	2.6124e-06	0.00022975	testis-specific kinase 1 [Source:HGNC Symbol;Acc:HGNC:11731]
Novel00086	-	29.4137	125.721	-2.1048	2.6477e-06	0.0002314	PF00096:Zinc finger, C2H2 type|PF01352:KRAB box
ENSSSCG00000004452	PRSS35	47.836	0.621676	6.1664	2.6757e-06	0.00023238	protease, serine 35 [Source:HGNC Symbol;Acc:HGNC:21387]
ENSSSCG00000010311	CAMK2G	1145.91	2561.39	-1.1606	2.7735e-06	0.00023916	calcium/calmodulin dependent protein kinase II gamma [Source:HGNC Symbol;Acc:HGNC:1463]
ENSSSCG00000025791	MON1A	504.647	1079.28	-1.0968	2.7881e-06	0.00023916	vacuolar fusion protein MON1 homolog A [Source:RefSeq peptide;Acc:NP_001230630]
ENSSSCG00000002467	ASB2	2922.79	9286.98	-1.6679	2.8636e-06	0.00024413	ankyrin repeat and SOCS box containing 2 [Source:HGNC Symbol;Acc:HGNC:16012]
ENSSSCG00000034858	RAP1GAP2	249.756	96.3777	1.3709	2.9467e-06	0.00024968	RAP1 GTPase activating protein 2 [Source:HGNC Symbol;Acc:HGNC:29176]
ENSSSCG00000033786	-	157.666	487.958	-1.6285	3.1464e-06	0.00026499
ENSSSCG00000023110	UBXN1	884.439	2140.61	-1.2748	3.4403e-06	0.00028484	UBX domain protein 1 [Source:HGNC Symbol;Acc:HGNC:18402]
ENSSSCG00000023880	RRP8	25.5324	200.373	-2.9728	3.4437e-06	0.00028484	ribosomal RNA processing 8 [Source:HGNC Symbol;Acc:HGNC:29030]
ENSSSCG00000026473	ABCA8	391.372	175.975	1.1518	3.4075e-06	0.00028484	ATP binding cassette subfamily A member 8 [Source:HGNC Symbol;Acc:HGNC:38]
ENSSSCG00000007987	DECR2	1115.08	485.655	1.2	4.23e-06	0.00034576	2,4-dienoyl-CoA reductase 2 [Source:HGNC Symbol;Acc:HGNC:2754]
ENSSSCG00000000735	TSPAN9	3289.87	1385.76	1.2469	4.3548e-06	0.00035389	tetraspanin 9 [Source:HGNC Symbol;Acc:HGNC:21640]
ENSSSCG00000037794	-	63.5919	8.43789	2.8684	4.4979e-06	0.00036339	NA
ENSSSCG00000040025	NANOS1	17.29	109.578	-2.6603	4.6005e-06	0.00036953	nanos C2HC-type zinc finger 1 [Source:HGNC Symbol;Acc:HGNC:23044]
ENSSSCG00000004401	DDO	690.549	299.522	1.204	4.692e-06	0.00037471	D-aspartate oxidase [Source:RefSeq peptide;Acc:NP_001090895]
ENSSSCG00000021418	LSS	961.118	364.169	1.3998	4.9565e-06	0.00039134	lanosterol synthase [Source:HGNC Symbol;Acc:HGNC:6708]
ENSSSCG00000001510	KIFC1	418.018	171.361	1.284	5.5541e-06	0.00043117	kinesin family member C1 [Source:HGNC Symbol;Acc:HGNC:6389]
ENSSSCG00000016367	RNPEPL1	1824.05	4056.88	-1.1531	5.5216e-06	0.00043117	arginyl aminopeptidase like 1 [Source:HGNC Symbol;Acc:HGNC:10079]
ENSSSCG00000023177	RRP9	87.0893	470.077	-2.4317	5.5464e-06	0.00043117	ribosomal RNA processing 9, U3 small nucleolar RNA binding protein [Source:HGNC Symbol;Acc:HGNC:16829]
ENSSSCG00000012606	ATP1B4	4405.04	1492.96	1.5609	5.5944e-06	0.00043189	ATPase Na+/K+ transporting family member beta 4 [Source:HGNC Symbol;Acc:HGNC:808]
ENSSSCG00000033041	-	206.972	61.2911	1.7526	5.7599e-06	0.0004422	SCG6 (secretogranin VI) isoform SCG6 [Source:RefSeq peptide;Acc:NP_001123687]
ENSSSCG00000013374	KCNC1	20.0066	82.2837	-2.0473	5.7986e-06	0.00044274	potassium voltage-gated channel subfamily C member 1 [Source:HGNC Symbol;Acc:HGNC:6233]
ENSSSCG00000032452	WFS1	814.283	319.496	1.3505	5.9777e-06	0.00045355	wolframin ER transmembrane glycoprotein [Source:HGNC Symbol;Acc:HGNC:12762]
ENSSSCG00000033051	POLE	141.562	44.0522	1.673	6.0056e-06	0.00045355	DNA polymerase epsilon, catalytic subunit [Source:HGNC Symbol;Acc:HGNC:9177]
ENSSSCG00000017186	RNF157	2964.62	6151.92	-1.0531	6.1779e-06	0.00046404	ring finger protein 157 [Source:HGNC Symbol;Acc:HGNC:29402]
ENSSSCG00000007800	44075	1859.91	530.181	1.8104	6.4859e-06	0.00048456	septin 1 [Source:HGNC Symbol;Acc:HGNC:2879]
ENSSSCG00000039094	PLEC	9900.01	26268.6	-1.4078	6.6107e-06	0.00049124	plectin [Source:HGNC Symbol;Acc:HGNC:9069]
ENSSSCG00000013916	COMP	241.677	1.34896	7.4819	6.8421e-06	0.00050573	cartilage oligomeric matrix protein [Source:HGNC Symbol;Acc:HGNC:2227]
ENSSSCG00000029760	CIPC	471.812	1547.33	-1.7131	7.1986e-06	0.00052927	CLOCK interacting pacemaker [Source:HGNC Symbol;Acc:HGNC:20365]
ENSSSCG00000016720	PGAM2	100929	230446	-1.1911	7.3501e-06	0.00053756	phosphoglycerate mutase 2 [Source:HGNC Symbol;Acc:HGNC:8889]
ENSSSCG00000036363	PDE4C	709.481	1688.28	-1.2502	7.5828e-06	0.00055168	phosphodiesterase 4C [Source:HGNC Symbol;Acc:HGNC:8782]
ENSSSCG00000009322	SLC46A3	157.426	49.6584	1.6613	7.663e-06	0.00055461	solute carrier family 46 member 3 [Source:HGNC Symbol;Acc:HGNC:27501]
ENSSSCG00000009592	NFIL3	116.391	344.585	-1.5639	7.7452e-06	0.00055766	nuclear factor, interleukin 3 regulated [Source:HGNC Symbol;Acc:HGNC:7787]
ENSSSCG00000022230	CD9	576.628	1401.08	-1.2804	8.1758e-06	0.00058562	Sus scrofa CD9 molecule (CD9), mRNA. [Source:RefSeq mRNA;Acc:NM_214006]
Novel01275	--	340.056	59.5342	2.506	8.4059e-06	0.00059902	--
ENSSSCG00000032960	MANEAL	149.485	383.505	-1.3569	8.4943e-06	0.00060186	mannosidase endo-alpha like [Source:HGNC Symbol;Acc:HGNC:26452]
ENSSSCG00000036883	FABP3	3727.08	1355.87	1.459	8.5323e-06	0.00060186	Fatty acid-binding protein, heart [Source:UniProtKB/Swiss-Prot;Acc:O02772]
ENSSSCG00000001723	PLA2G7	1062.55	360.379	1.5592	9.3454e-06	0.00065588	phospholipase A2 group VII [Source:HGNC Symbol;Acc:HGNC:9040]
ENSSSCG00000010566	FBXW4	608.301	1237.83	-1.0245	1.0158e-05	0.0007093	F-box and WD repeat domain containing 4 [Source:HGNC Symbol;Acc:HGNC:10847]
ENSSSCG00000010831	DUSP10	707.105	1786.42	-1.3376	1.0977e-05	0.00076265	dual specificity phosphatase 10 [Source:HGNC Symbol;Acc:HGNC:3065]
Novel01107	--	503.142	99.7524	2.331	1.1362e-05	0.0007855	--
ENSSSCG00000012399	FOXO4	869.476	2228.86	-1.3575	1.1725e-05	0.00080662	forkhead box O4 [Source:HGNC Symbol;Acc:HGNC:7139]
ENSSSCG00000032950	SLC25A34	4898.35	1888.1	1.3753	1.1877e-05	0.00081302	solute carrier family 25 member 34 [Source:HGNC Symbol;Acc:HGNC:27653]
ENSSSCG00000000571	ABCC9	1147.6	481.475	1.2531	1.2207e-05	0.00082046	ATP binding cassette subfamily C member 9 [Source:HGNC Symbol;Acc:HGNC:60]
ENSSSCG00000002351	-	2671.76	1228.26	1.1214	1.2091e-05	0.00082046
ENSSSCG00000015311	CYP51A1	657.843	239.784	1.454	1.2222e-05	0.00082046	cytochrome P450 family 51 subfamily A member 1 [Source:HGNC Symbol;Acc:HGNC:2649]
ENSSSCG00000036832	STK40	1337.59	3174.38	-1.2467	1.2172e-05	0.00082046	serine/threonine kinase 40 [Source:HGNC Symbol;Acc:HGNC:21373]
ENSSSCG00000000499	BEST3	606.43	222.652	1.4432	1.2298e-05	0.00082128	bestrophin 3 [Source:HGNC Symbol;Acc:HGNC:17105]
ENSSSCG00000033721	-	6.74214	47.8675	-2.8229	1.2352e-05	0.00082128
ENSSSCG00000037847	MOB2	993.499	2089.78	-1.0723	1.2504e-05	0.00082742	MOB kinase activator 2 [Source:HGNC Symbol;Acc:HGNC:24904]
ENSSSCG00000037336	GID4	272.936	611.069	-1.1643	1.2651e-05	0.00083316	GID complex subunit 4 homolog [Source:HGNC Symbol;Acc:HGNC:28453]
ENSSSCG00000012631	LONRF3	149.195	769.799	-2.3659	1.2851e-05	0.00084234	LON peptidase N-terminal domain and ring finger 3 [Source:HGNC Symbol;Acc:HGNC:21152]
ENSSSCG00000028559	LZTS1	660.83	150.58	2.1332	1.2998e-05	0.00084724	leucine zipper tumor suppressor 1 [Source:HGNC Symbol;Acc:HGNC:13861]
ENSSSCG00000030775	-	0.348717	27.9759	-6.3278	1.3048e-05	0.00084724
ENSSSCG00000036438	GPX3	62.1764	190.55	-1.6151	1.3411e-05	0.00086677	Sus scrofa glutathione peroxidase 3 (GPX3), mRNA. [Source:RefSeq mRNA;Acc:NM_001115155]
ENSSSCG00000039161	MEIS1	188.467	74.7745	1.3292	1.4634e-05	0.00093717	Meis homeobox 1 [Source:HGNC Symbol;Acc:HGNC:7000]
ENSSSCG00000003076	-	89.6207	27.037	1.7202	1.6426e-05	0.0010423
ENSSSCG00000009259	PAQR3	224.879	480.422	-1.095	1.6514e-05	0.0010431	progestin and adipoQ receptor family member 3 [Source:HGNC Symbol;Acc:HGNC:30130]
Novel00876	-	67.7276	11.7994	2.5051	1.6617e-05	0.0010448	-
ENSSSCG00000040199	AFG1L	161.746	57.7367	1.4785	1.813e-05	0.0011297	AFG1 like ATPase [Source:HGNC Symbol;Acc:HGNC:16411]
ENSSSCG00000008237	RETSAT	1898.4	860.47	1.1411	1.8534e-05	0.0011458	retinol saturase [Source:HGNC Symbol;Acc:HGNC:25991]
ENSSSCG00000024687	FANCA	77.3904	24.0491	1.6786	1.8552e-05	0.0011458	Fanconi anemia complementation group A [Source:HGNC Symbol;Acc:HGNC:3582]
ENSSSCG00000016245	-	97.7122	20.1831	2.267	1.9046e-05	0.0011711
ENSSSCG00000005481	-	664.461	1912.22	-1.5254	1.9414e-05	0.0011884
ENSSSCG00000016873	NIM1K	231.076	94.6169	1.2855	2.0183e-05	0.0012301	NIM1 serine/threonine protein kinase [Source:HGNC Symbol;Acc:HGNC:28646]
ENSSSCG00000023539	MBOAT2	168.773	54.2636	1.6264	2.0304e-05	0.0012321	membrane bound O-acyltransferase domain containing 2 [Source:HGNC Symbol;Acc:HGNC:25193]
ENSSSCG00000023400	ZNF598	389.434	784.004	-1.0087	2.0552e-05	0.0012417	zinc finger protein 598 [Source:HGNC Symbol;Acc:HGNC:28079]
ENSSSCG00000034913	-	134.079	52.0062	1.3654	2.096e-05	0.0012609
ENSSSCG00000009364	FREM2	1083.69	450.887	1.2635	2.1314e-05	0.0012726	FRAS1 related extracellular matrix protein 2 [Source:HGNC Symbol;Acc:HGNC:25396]
ENSSSCG00000011309	KIF15	67.953	19.275	1.8067	2.1339e-05	0.0012726	kinesin family member 15 [Source:HGNC Symbol;Acc:HGNC:17273]
ENSSSCG00000016892	FST	497.017	175.573	1.5045	2.181e-05	0.0012897	Sus scrofa follistatin (FST), mRNA. [Source:RefSeq mRNA;Acc:NM_001003662]
Novel00630	-	114.609	18.4789	2.6128	2.2106e-05	0.0013016	-
ENSSSCG00000006231	CHD7	253.234	593.345	-1.2271	2.2729e-05	0.0013271	chromodomain helicase DNA binding protein 7 [Source:HGNC Symbol;Acc:HGNC:20626]
ENSSSCG00000033858	-	151.444	414.9	-1.4532	2.2679e-05	0.0013271
ENSSSCG00000004094	PPP1R14C	497.93	1128.34	-1.1793	2.4785e-05	0.001435	protein phosphatase 1 regulatory inhibitor subunit 14C [Source:HGNC Symbol;Acc:HGNC:14952]
ENSSSCG00000034345	SPRY3	20.0609	81.461	-2.0205	2.503e-05	0.0014392	sprouty RTK signaling antagonist 3 [Source:HGNC Symbol;Acc:HGNC:11271]
ENSSSCG00000035105	DUSP13	1213.33	2965.8	-1.2898	2.5064e-05	0.0014392	dual specificity phosphatase 13 [Source:HGNC Symbol;Acc:HGNC:19681]
ENSSSCG00000037087	PRRT4	13.4588	77.2609	-2.5146	2.529e-05	0.0014462	proline rich transmembrane protein 4 [Source:HGNC Symbol;Acc:HGNC:37280]
ENSSSCG00000013380	-	137.323	51.6151	1.4064	2.6468e-05	0.0015074
ENSSSCG00000002873	GPI	27055.2	54867.4	-1.0201	2.6595e-05	0.0015084	Sus scrofa glucose-6-phosphate isomerase (GPI), mRNA. [Source:RefSeq mRNA;Acc:NM_214330]
ENSSSCG00000021569	MMP25	3.18027	52.0653	-4.0206	2.6887e-05	0.0015188	matrix metallopeptidase 25 [Source:HGNC Symbol;Acc:HGNC:14246]
ENSSSCG00000010626	RBM20	179.073	468.805	-1.3864	2.7544e-05	0.0015496	RNA binding motif protein 20 [Source:HGNC Symbol;Acc:HGNC:27424]
ENSSSCG00000001863	TMEM266	240.374	630.345	-1.3908	2.899e-05	0.0016244	transmembrane protein 266 [Source:HGNC Symbol;Acc:HGNC:26763]
ENSSSCG00000009543	MYO16	9.48492	45.339	-2.2704	2.9373e-05	0.001631	myosin XVI [Source:HGNC Symbol;Acc:HGNC:29822]
ENSSSCG00000014725	HBB	22830.3	5923	1.9466	2.9461e-05	0.001631	hemoglobin subunit beta [Source:RefSeq peptide;Acc:NP_001138313]
ENSSSCG00000017731	PSMD11	899.557	2186.33	-1.2813	2.9256e-05	0.001631	proteasome 26S subunit, non-ATPase 11 [Source:HGNC Symbol;Acc:HGNC:9556]
ENSSSCG00000010274	SGPL1	457.305	219.45	1.0582	2.9817e-05	0.0016411	sphingosine-1-phosphate lyase 1 [Source:HGNC Symbol;Acc:HGNC:10817]
ENSSSCG00000002654	FBXO31	3565.6	7354.1	-1.0444	3.0095e-05	0.0016465	F-box protein 31 [Source:HGNC Symbol;Acc:HGNC:16510]
ENSSSCG00000032193	NKAIN1	110.701	273.484	-1.306	3.0482e-05	0.0016546	sodium/potassium transporting ATPase interacting 1 [Source:HGNC Symbol;Acc:HGNC:25743]
Novel00595	-	43.414	136.032	-1.6451	3.0449e-05	0.0016546	-
ENSSSCG00000027722	BMP2K	87.7697	217.19	-1.3038	3.2682e-05	0.0017671	BMP2 inducible kinase [Source:HGNC Symbol;Acc:HGNC:18041]
ENSSSCG00000004480	COX7A2	3075.02	1466.97	1.0674	3.3686e-05	0.0017935	cytochrome c oxidase subunit 7A2, mitochondrial [Source:RefSeq peptide;Acc:NP_001090953]
ENSSSCG00000010457	KIF20B	48.6145	10.6617	2.1784	3.3644e-05	0.0017935	kinesin family member 20B [Source:HGNC Symbol;Acc:HGNC:7212]
ENSSSCG00000026457	-	25.068	95.4488	-1.9214	3.3649e-05	0.0017935
ENSSSCG00000035527	-	86.4819	28.4033	1.6008	3.4289e-05	0.0018186
ENSSSCG00000010514	RRP12	187.214	839.04	-2.1636	3.6191e-05	0.001901	ribosomal RNA processing 12 homolog [Source:HGNC Symbol;Acc:HGNC:29100]
ENSSSCG00000016878	FGF10	25.4678	2.28495	3.4412	3.6252e-05	0.001901	fibroblast growth factor 10 [Source:HGNC Symbol;Acc:HGNC:3666]
ENSSSCG00000010494	SORBS1	560.284	1639.96	-1.5494	3.6682e-05	0.0019163	sorbin and SH3 domain containing 1 [Source:HGNC Symbol;Acc:HGNC:14565]
ENSSSCG00000022447	F3	53.1043	177.795	-1.7379	3.7678e-05	0.0019609	coagulation factor III, tissue factor [Source:HGNC Symbol;Acc:HGNC:3541]
ENSSSCG00000019768	U12	11.203	55.4895	-2.313	3.8409e-05	0.0019758	U12 minor spliceosomal RNA [Source:RFAM;Acc:RF00007]
ENSSSCG00000021698	RRP1B	176.813	567.009	-1.6796	3.8346e-05	0.0019758	ribosomal RNA processing 1B [Source:HGNC Symbol;Acc:HGNC:23818]
ENSSSCG00000037970	SOX8	330.514	848.61	-1.359	3.8533e-05	0.0019758	SRY-box 8 [Source:HGNC Symbol;Acc:HGNC:11203]
ENSSSCG00000038313	ZNF219	1471.8	3018.75	-1.0363	4.0172e-05	0.0020448	zinc finger protein 219 [Source:HGNC Symbol;Acc:HGNC:13011]
ENSSSCG00000026078	GLCE	319.018	126.752	1.329	4.0394e-05	0.0020486	glucuronic acid epimerase [Source:HGNC Symbol;Acc:HGNC:17855]
ENSSSCG00000012034	TIAM1	71.3426	23.4788	1.6133	4.2989e-05	0.0021657	T-cell lymphoma invasion and metastasis 1 [Source:HGNC Symbol;Acc:HGNC:11805]
ENSSSCG00000015961	CDCA7	117.97	37.407	1.6427	4.3015e-05	0.0021657	cell division cycle associated 7 [Source:HGNC Symbol;Acc:HGNC:14628]
ENSSSCG00000009668	CLU	349.496	930	-1.4111	4.4526e-05	0.0022256	clusterin [Source:HGNC Symbol;Acc:HGNC:2095]
ENSSSCG00000037009	-	0.348717	23.1354	-6.0526	4.4472e-05	0.0022256
ENSSSCG00000016441	ABCF2	824.568	1673.29	-1.021	4.5516e-05	0.002267	ATP binding cassette subfamily F member 2 [Source:HGNC Symbol;Acc:HGNC:71]
Novel01085	--	353.017	69.3874	2.3411	4.5811e-05	0.0022735	--
ENSSSCG00000013435	MBD3	3330.72	6934.64	-1.058	4.6233e-05	0.0022863	methyl-CpG binding domain protein 3 [Source:HGNC Symbol;Acc:HGNC:6918]
ENSSSCG00000039332	SEC16B	109.545	38.9165	1.4864	4.6684e-05	0.0023004	SEC16 homolog B, endoplasmic reticulum export factor [Source:HGNC Symbol;Acc:HGNC:30301]
ENSSSCG00000004314	PM20D2	358.171	141.847	1.3337	4.7298e-05	0.0023224	peptidase M20 domain containing 2 [Source:HGNC Symbol;Acc:HGNC:21408]
ENSSSCG00000010214	-	97.5711	30.8133	1.6501	4.7465e-05	0.0023224	cyclin-dependent kinase 1 [Source:RefSeq peptide;Acc:NP_001152776]
ENSSSCG00000012572	COL4A5	239.164	83.8672	1.5055	4.7902e-05	0.0023356	collagen type IV alpha 5 chain [Source:HGNC Symbol;Acc:HGNC:2207]
ENSSSCG00000026686	PDZD9	191.987	619.484	-1.6901	4.9114e-05	0.0023863	PDZ domain containing 9 [Source:HGNC Symbol;Acc:HGNC:28740]
ENSSSCG00000012050	RCAN1	376.582	825.553	-1.1316	5.1511e-05	0.0024824	regulator of calcineurin 1 [Source:HGNC Symbol;Acc:HGNC:3040]
ENSSSCG00000003006	CYP2B6	56.9083	184.566	-1.6965	5.3158e-05	0.0025472	cytochrome P450 family 2 subfamily B member 6 [Source:HGNC Symbol;Acc:HGNC:2615]
ENSSSCG00000035324	EN2	25.9887	89.467	-1.7895	5.4599e-05	0.0025983	engrailed homeobox 2 [Source:HGNC Symbol;Acc:HGNC:3343]
ENSSSCG00000017705	CCL5	21.2764	124.638	-2.542	5.5662e-05	0.0026242	C-C motif chemokine 5 precursor [Source:RefSeq peptide;Acc:NP_001123418]
ENSSSCG00000018003	-	19665.6	80531	-2.0339	5.5634e-05	0.0026242
ENSSSCG00000037878	AHSP	70.3896	13.4478	2.3866	5.6088e-05	0.0026242	alpha hemoglobin stabilizing protein [Source:HGNC Symbol;Acc:HGNC:18075]
ENSSSCG00000009903	COQ5	1259.98	607.066	1.0526	5.6439e-05	0.0026318	coenzyme Q5, methyltransferase [Source:HGNC Symbol;Acc:HGNC:28722]
ENSSSCG00000006311	DUSP27	2464.59	5247.43	-1.0901	6.115e-05	0.0028044	dual specificity phosphatase 27, atypical [Source:HGNC Symbol;Acc:HGNC:25034]
ENSSSCG00000006350	-	5.52892	36.9238	-2.7403	6.0831e-05	0.0028044	Sus scrofa Fc fragment of IgG, low affinity IIb, receptor (CD32) (FCGR2B), mRNA. [Source:RefSeq mRNA;Acc:NM_001033013]
ENSSSCG00000037102	FSTL3	229.474	788.199	-1.7791	6.1094e-05	0.0028044	follistatin like 3 [Source:HGNC Symbol;Acc:HGNC:3973]
ENSSSCG00000023298	SRXN1	72.5994	196.522	-1.4393	6.14e-05	0.0028066	sulfiredoxin 1 [Source:HGNC Symbol;Acc:HGNC:16132]
ENSSSCG00000004225	TPD52L1	71.4021	8.40557	3.065	6.3813e-05	0.0029074	tumor protein D52 like 1 [Source:HGNC Symbol;Acc:HGNC:12006]
ENSSSCG00000015398	SEMA3A	39.1577	5.58713	2.7897	6.5999e-05	0.0029874	semaphorin 3A [Source:HGNC Symbol;Acc:HGNC:10723]
ENSSSCG00000010118	HIRA	407.281	946.244	-1.2162	6.6774e-05	0.0030126	histone cell cycle regulator [Source:HGNC Symbol;Acc:HGNC:4916]
ENSSSCG00000017793	ANKRD13B	1361.22	2891.78	-1.0867	6.8233e-05	0.0030586	ankyrin repeat domain 13B [Source:HGNC Symbol;Acc:HGNC:26363]
ENSSSCG00000012347	ALAS2	508.968	125.219	2.0251	7.0372e-05	0.0031443	5'-aminolevulinate synthase 2 [Source:HGNC Symbol;Acc:HGNC:397]
ENSSSCG00000022823	MCM5	379.097	178.554	1.0865	7.2197e-05	0.0032155	minichromosome maintenance complex component 5 [Source:HGNC Symbol;Acc:HGNC:6948]
ENSSSCG00000016687	CHN2	79.7352	22.4984	1.8202	7.4956e-05	0.0033066	chimerin 2 [Source:HGNC Symbol;Acc:HGNC:1944]
ENSSSCG00000032151	CPZ	1012.38	245.017	2.0472	7.4901e-05	0.0033066	carboxypeptidase Z [Source:HGNC Symbol;Acc:HGNC:2333]
ENSSSCG00000034378	IFNGR2	297.122	792.319	-1.414	7.609e-05	0.003346	interferon gamma receptor 2 precursor [Source:RefSeq peptide;Acc:NP_001104728]
ENSSSCG00000010992	-	231.164	111.705	1.0471	7.6359e-05	0.0033473	aquaporin-7 [Source:RefSeq peptide;Acc:NP_001106909]
ENSSSCG00000000749	SLC6A12	160.102	24.8482	2.6845	7.6851e-05	0.0033582	solute carrier family 6 member 12 [Source:HGNC Symbol;Acc:HGNC:11045]
ENSSSCG00000002849	-	66.6032	18.0142	1.8796	7.7609e-05	0.0033807
ENSSSCG00000022209	ITGB1BP2	2976.25	1327.22	1.1649	7.9804e-05	0.0034655	integrin subunit beta 1 binding protein 2 [Source:HGNC Symbol;Acc:HGNC:6154]
ENSSSCG00000014909	-	436.397	180.484	1.2735	8.1004e-05	0.003502
ENSSSCG00000034581	LRIG2	269.915	124.617	1.112	8.115e-05	0.003502	leucine rich repeats and immunoglobulin like domains 2 [Source:HGNC Symbol;Acc:HGNC:20889]
ENSSSCG00000015380	CDCA7L	644.045	306.379	1.0708	8.2547e-05	0.0035404	cell division cycle associated 7 like [Source:HGNC Symbol;Acc:HGNC:30777]
ENSSSCG00000031728	ABRA	1755.26	6329.85	-1.8504	8.2847e-05	0.0035423	actin-binding Rho-activating protein [Source:RefSeq peptide;Acc:NP_001129432]
Novel00149	-	0.348717	20.6536	-5.9094	8.3344e-05	0.0035526	-
Novel00369	-	38.6712	109.228	-1.494	8.5674e-05	0.0036296	-
ENSSSCG00000001916	C15orf59	289.558	674.809	-1.2219	8.6879e-05	0.0036504	chromosome 15 open reading frame 59 [Source:HGNC Symbol;Acc:HGNC:33753]
ENSSSCG00000018061	-	282.147	6126.98	-4.4406	8.6952e-05	0.0036504
ENSSSCG00000037141	-	0.303307	19.1551	-5.7838	8.914e-05	0.003731
ENSSSCG00000026600	KLHL30	791.005	2224.28	-1.4912	8.9628e-05	0.0037401	kelch like family member 30 [Source:HGNC Symbol;Acc:HGNC:24770]
ENSSSCG00000014259	ADAMTS19	50.2306	12.0569	2.0337	9.0591e-05	0.003769	ADAM metallopeptidase with thrombospondin type 1 motif 19 [Source:HGNC Symbol;Acc:HGNC:17111]
ENSSSCG00000040579	ZNF683	3.19123	27.4471	-3.0936	9.1238e-05	0.0037846	zinc finger protein 683 [Source:HGNC Symbol;Acc:HGNC:28495]
ENSSSCG00000015436	CCDC71L	68.6391	189.931	-1.4659	9.4085e-05	0.0038907	coiled-coil domain containing 71 like [Source:HGNC Symbol;Acc:HGNC:26685]
ENSSSCG00000001683	POLH	411.765	1063.92	-1.3694	9.5141e-05	0.0039115	DNA polymerase eta [Source:HGNC Symbol;Acc:HGNC:9181]
ENSSSCG00000000791	PDZRN4	30.3164	5.6997	2.4006	9.84e-05	0.0040335	PDZ domain containing ring finger 4 [Source:HGNC Symbol;Acc:HGNC:30552]
ENSSSCG00000016792	RETREG1	610.181	2359.28	-1.9506	9.9889e-05	0.0040825	reticulophagy regulator 1 [Source:HGNC Symbol;Acc:HGNC:25964]
Novel00498	-	249.063	68.8987	1.8481	0.00010123	0.0041252	PF08333:Protein of unknown function (DUF1725)|PF00078:Reverse transcriptase (RNA-dependent DNA polymerase)
ENSSSCG00000008072	ASPN	717.987	275.398	1.3811	0.00010563	0.0042792	asporin [Source:HGNC Symbol;Acc:HGNC:14872]
ENSSSCG00000040582	-	136.49	47.939	1.5128	0.00010623	0.0042913	NA
ENSSSCG00000016554	MEST	372.807	174.515	1.0912	0.00010705	0.0043021	mesoderm specific transcript [Source:HGNC Symbol;Acc:HGNC:7028]
Novel00512	-	111.105	242.419	-1.1246	0.00010712	0.0043021	-
ENSSSCG00000011848	TFRC	8772.9	2405.2	1.8672	0.00010984	0.0043758	Transferrin receptor protein 1 [Source:UniProtKB/Swiss-Prot;Acc:Q8HZV3]
ENSSSCG00000013513	PLIN5	2865.74	971.873	1.5607	0.0001099	0.0043758	perilipin 5 [Source:HGNC Symbol;Acc:HGNC:33196]
ENSSSCG00000002651	CDT1	148.542	59.8674	1.3157	0.00011133	0.004408	chromatin licensing and DNA replication factor 1 [Source:HGNC Symbol;Acc:HGNC:24576]
ENSSSCG00000016872	HMGCS1	1018.58	309.678	1.7166	0.00011134	0.004408	3-hydroxy-3-methylglutaryl-CoA synthase 1 [Source:HGNC Symbol;Acc:HGNC:5007]
ENSSSCG00000028517	SC5D	208.321	65.0433	1.6711	0.00011314	0.0044664	sterol-C5-desaturase [Source:HGNC Symbol;Acc:HGNC:10547]
ENSSSCG00000017422	FKBP10	1454.82	638.574	1.1875	0.0001159	0.0045624	FK506 binding protein 10 [Source:HGNC Symbol;Acc:HGNC:18169]
ENSSSCG00000031518	STARD4	84.865	18.5636	2.1725	0.00011878	0.0046235	StAR related lipid transfer domain containing 4 [Source:HGNC Symbol;Acc:HGNC:18058]
Novel00188	-	302.995	55.6335	2.4451	0.00012063	0.0046693	-
Novel00678	-	12.0639	72.5885	-2.5773	0.00012121	0.0046756	-
Novel00727	-	13.479	91.1086	-2.7684	0.00012442	0.0047631	-
ENSSSCG00000014361	-	699.699	1576.4	-1.1714	0.00012693	0.004819
ENSSSCG00000015987	NFE2L2	1383	603.991	1.1944	0.00012635	0.004819	nuclear factor, erythroid 2 like 2 [Source:HGNC Symbol;Acc:HGNC:7782]
ENSSSCG00000004291	NT5E	278.694	124.39	1.1616	0.00012892	0.0048411	5'-nucleotidase ecto [Source:HGNC Symbol;Acc:HGNC:8021]
ENSSSCG00000005762	KCNT1	43.6537	198.447	-2.1785	0.0001286	0.0048411	potassium sodium-activated channel subfamily T member 1 [Source:HGNC Symbol;Acc:HGNC:18865]
ENSSSCG00000011286	KLHL40	1113.26	3047.23	-1.4525	0.00012946	0.0048411	kelch like family member 40 [Source:HGNC Symbol;Acc:HGNC:30372]
ENSSSCG00000012377	-	87.1834	29.969	1.5283	0.0001296	0.0048411
ENSSSCG00000014798	ART5	89.6379	288.723	-1.6838	0.0001289	0.0048411	ADP-ribosyltransferase 5 [Source:HGNC Symbol;Acc:HGNC:24049]
ENSSSCG00000013892	KCNN1	3.51647	110.665	-4.9758	0.00013129	0.0048912	potassium calcium-activated channel subfamily N member 1 [Source:HGNC Symbol;Acc:HGNC:6290]
ENSSSCG00000017137	METRNL	299.628	795.165	-1.4075	0.00013346	0.0049588	meteorin like, glial cell differentiation regulator [Source:HGNC Symbol;Acc:HGNC:27584]
ENSSSCG00000037885	-	4.11212	30.4191	-2.8683	0.00013745	0.0050933
ENSSSCG00000009932	MMAB	320.658	99.8301	1.68	0.00014446	0.0053171	methylmalonic aciduria (cobalamin deficiency) cblB type [Source:HGNC Symbol;Acc:HGNC:19331]
ENSSSCG00000014256	FBN2	244.334	80.2147	1.6011	0.00014464	0.0053171	fibrillin 2 [Source:HGNC Symbol;Acc:HGNC:3604]
ENSSSCG00000011500	KBTBD8	132.15	309.946	-1.2264	0.00014587	0.0053341	kelch repeat and BTB domain containing 8 [Source:HGNC Symbol;Acc:HGNC:30691]
ENSSSCG00000038965	ARC	8.66068	56.3734	-2.6943	0.00015225	0.0055238	activity regulated cytoskeleton associated protein [Source:HGNC Symbol;Acc:HGNC:648]
ENSSSCG00000012089	ADARB1	118.307	255.381	-1.112	0.00015316	0.0055426	adenosine deaminase, RNA specific B1 [Source:HGNC Symbol;Acc:HGNC:226]
ENSSSCG00000036132	CKM	300430	630570	-1.0696	0.00015372	0.0055483	creatine kinase, M-type [Source:HGNC Symbol;Acc:HGNC:1994]
ENSSSCG00000003968	RIMKLA	33.3605	87.6796	-1.3912	0.00015632	0.0056274	ribosomal modification protein rimK like family member A [Source:HGNC Symbol;Acc:HGNC:28725]
ENSSSCG00000031450	-	2010.2	694.37	1.5339	0.00015704	0.005639
Novel00373	-	2843.99	10215.6	-1.8447	0.00016055	0.0057353	-
ENSSSCG00000002754	NQO1	392.992	1180.28	-1.5865	0.00016729	0.0059304	NAD(P)H dehydrogenase [Source:RefSeq peptide;Acc:NP_001153085]
ENSSSCG00000000207	-	1210.04	5129.88	-2.0838	0.00016935	0.0059847
ENSSSCG00000024109	BDH1	166.365	560.039	-1.7494	0.00017012	0.0059847	3-hydroxybutyrate dehydrogenase 1 [Source:HGNC Symbol;Acc:HGNC:1027]
Novel00614	-	80.6631	10.1511	2.9676	0.0001697	0.0059847	PF08333:Protein of unknown function (DUF1725)
ENSSSCG00000034887	HAPLN4	61.4401	149.113	-1.279	0.00017416	0.0061114	hyaluronan and proteoglycan link protein 4 [Source:HGNC Symbol;Acc:HGNC:31357]
ENSSSCG00000013768	MISP3	282.794	731.682	-1.37	0.00017609	0.006148	MISP family member 3 [Source:HGNC Symbol;Acc:HGNC:26963]
ENSSSCG00000004392	-	327.248	1114.97	-1.7679	0.00017969	0.0062269
ENSSSCG00000010271	PRF1	5.37076	37.2506	-2.782	0.00018224	0.0062837	perforin 1 [Source:HGNC Symbol;Acc:HGNC:9360]
ENSSSCG00000004554	PCLAF	131.408	53.4462	1.2882	0.00018967	0.0065053	Sus scrofa PCNA-associated factor (LOC100514810), mRNA. [Source:RefSeq mRNA;Acc:NM_001244997]
ENSSSCG00000010640	NRAP	6770.96	23122.9	-1.7719	0.000191	0.0065053	nebulin related anchoring protein [Source:HGNC Symbol;Acc:HGNC:7988]
ENSSSCG00000012026	ADAMTS1	449.849	224.07	1.0078	0.00019017	0.0065053	A disintegrin and metalloproteinase with thrombospondin motifs 1 precursor [Source:RefSeq peptide;Acc:NP_001138315]
ENSSSCG00000039830	-	97.7939	225.668	-1.2048	0.00019202	0.0065239
ENSSSCG00000007927	PPL	228.632	790.377	-1.7887	0.00019279	0.0065343	periplakin [Source:HGNC Symbol;Acc:HGNC:9273]
ENSSSCG00000013919	HOMER3	429.382	896.903	-1.0621	0.00019367	0.006548	homer scaffolding protein 3 [Source:HGNC Symbol;Acc:HGNC:17514]
ENSSSCG00000031321	NR4A1	2282.78	7269.56	-1.671	0.00019613	0.006599	nuclear receptor subfamily 4 group A member 1 [Source:HGNC Symbol;Acc:HGNC:7980]
Novel01238	--	8.25868	48.5133	-2.5417	0.00019568	0.006599	--
ENSSSCG00000010473	EXOC6	152.259	60.4774	1.3243	0.00020068	0.0067222	exocyst complex component 6 [Source:HGNC Symbol;Acc:HGNC:23196]
ENSSSCG00000025240	DDIT4L	13471	6658.74	1.0164	0.00020097	0.0067222	DNA damage inducible transcript 4 like [Source:HGNC Symbol;Acc:HGNC:30555]
ENSSSCG00000033586	DBNDD2	1655.57	3520.2	-1.088	0.00020342	0.0067786	dysbindin domain-containing protein 2 [Source:RefSeq peptide;Acc:NP_001230601]
ENSSSCG00000038553	TSPO2	20.5177	1.75147	3.5778	0.00021454	0.0071151	translocator protein 2 [Source:HGNC Symbol;Acc:HGNC:21256]
ENSSSCG00000029066	-	1938.33	949.279	1.0307	0.00021543	0.0071278
ENSSSCG00000009378	CKAP2	98.3443	34.2874	1.5149	0.00021849	0.0071948	cytoskeleton associated protein 2 [Source:HGNC Symbol;Acc:HGNC:1990]
ENSSSCG00000038786	-	465.448	191.596	1.2778	0.00021926	0.0072028
ENSSSCG00000025996	MTUS2	1588.4	705.234	1.1725	0.00022287	0.0072961	microtubule associated scaffold protein 2 [Source:HGNC Symbol;Acc:HGNC:20595]
ENSSSCG00000037890	ZNF853	195.369	574.247	-1.555	0.00022315	0.0072961	zinc finger protein 853 [Source:HGNC Symbol;Acc:HGNC:21767]
ENSSSCG00000005975	MTSS1	588.228	240.12	1.2904	0.00022516	0.0073445	MTSS1, I-BAR domain containing [Source:HGNC Symbol;Acc:HGNC:20443]
ENSSSCG00000017330	MAP3K14	495.467	1564.39	-1.6583	0.00022638	0.007367	mitogen-activated protein kinase kinase kinase 14 [Source:HGNC Symbol;Acc:HGNC:6853]
ENSSSCG00000003975	KCNQ4	1492.58	447.335	1.7392	0.00023096	0.0074491	potassium voltage-gated channel subfamily Q member 4 [Source:HGNC Symbol;Acc:HGNC:6298]
ENSSSCG00000011755	NCEH1	478.894	169.082	1.4992	0.0002303	0.0074491	neutral cholesterol ester hydrolase 1 [Source:RefSeq peptide;Acc:NP_001230413]
ENSSSCG00000027130	TNFRSF12A	531.705	8770.62	-4.0439	0.00022991	0.0074491	Sus scrofa TNF receptor superfamily member 12A (TNFRSF12A), mRNA. [Source:RefSeq mRNA;Acc:NM_001142839]
ENSSSCG00000035619	TMEM135	208.93	103.3	1.0133	0.00023112	0.0074491	transmembrane protein 135 [Source:HGNC Symbol;Acc:HGNC:26167]
ENSSSCG00000000570	C2CD5	509.329	235.556	1.1104	0.00023393	0.007473	C2 calcium dependent domain containing 5 [Source:HGNC Symbol;Acc:HGNC:29062]
ENSSSCG00000017473	TOP2A	347.032	114.514	1.5948	0.00023704	0.0075547	DNA topoisomerase 2-alpha [Source:UniProtKB/Swiss-Prot;Acc:O46374]
ENSSSCG00000026146	GALNT5	73.2743	17.0126	2.1221	0.00023987	0.0076275	polypeptide N-acetylgalactosaminyltransferase 5 [Source:HGNC Symbol;Acc:HGNC:4127]
ENSSSCG00000006542	KCNN3	100.235	215.696	-1.1057	0.00024151	0.0076621	potassium calcium-activated channel subfamily N member 3 [Source:HGNC Symbol;Acc:HGNC:6292]
ENSSSCG00000001392	TCF19	161.807	61.0132	1.4003	0.0002486	0.0078692	transcription factor 19 [Source:HGNC Symbol;Acc:HGNC:11629]
ENSSSCG00000032768	EBP	412.154	156.957	1.391	0.00024984	0.007888	emopamil binding protein (sterol isomerase) [Source:HGNC Symbol;Acc:HGNC:3133]
ENSSSCG00000022429	KAZALD1	225.298	52.9218	2.0915	0.00025521	0.0080236	Sus scrofa Kazal type serine peptidase inhibitor domain 1 (KAZALD1), mRNA. [Source:RefSeq mRNA;Acc:NM_001244551]
ENSSSCG00000033013	43899	126.89	281.354	-1.1464	0.00025972	0.0081102	membrane associated ring-CH-type finger 9 [Source:HGNC Symbol;Acc:HGNC:25139]
Novel00426	-	64.1844	21.3835	1.5714	0.00025928	0.0081102	-
ENSSSCG00000031875	ZNF469	113.392	46.8092	1.2817	0.00026121	0.0081387	zinc finger protein 469 [Source:HGNC Symbol;Acc:HGNC:23216]
ENSSSCG00000034154	WNK2	1470.59	3102.97	-1.0769	0.00026293	0.0081739	WNK lysine deficient protein kinase 2 [Source:HGNC Symbol;Acc:HGNC:14542]
ENSSSCG00000025417	BBS2	193.242	87.1752	1.1453	0.00026355	0.0081747	Bardet-Biedl syndrome 2 [Source:HGNC Symbol;Acc:HGNC:967]
ENSSSCG00000007680	MYL10	87.1128	14.1443	2.6396	0.00026836	0.008271	myosin light chain 10 [Source:HGNC Symbol;Acc:HGNC:29825]
ENSSSCG00000018063	-	213.903	5245.11	-4.6158	0.00026844	0.008271
ENSSSCG00000032170	DAPK3	478.471	1449.97	-1.5989	0.00027174	0.0083543	death associated protein kinase 3 [Source:HGNC Symbol;Acc:HGNC:2676]
ENSSSCG00000002935	ZNF568	169.134	82.5959	1.0304	0.00027453	0.0084213	zinc finger protein 568 [Source:HGNC Symbol;Acc:HGNC:25392]
Novel00291	-	0.909922	17.7014	-4.22	0.00027547	0.0084316	-
ENSSSCG00000000206	FAIM2	7.0439	32.2919	-2.1897	0.00027951	0.0085365	Fas apoptotic inhibitory molecule 2 [Source:HGNC Symbol;Acc:HGNC:17067]
ENSSSCG00000020871	ARSD	161.263	71.6907	1.1681	0.00028304	0.0086253	arylsulfatase D [Source:HGNC Symbol;Acc:HGNC:717]
ENSSSCG00000005701	ASS1	84.806	183.186	-1.1099	0.00028381	0.0086298	argininosuccinate synthase 1 [Source:HGNC Symbol;Acc:HGNC:758]
ENSSSCG00000034195	-	396.357	106.055	1.9014	0.00029045	0.0087933
ENSSSCG00000036589	BEGAIN	83.9367	19.3857	2.1276	0.00029027	0.0087933	brain enriched guanylate kinase associated [Source:HGNC Symbol;Acc:HGNC:24163]
ENSSSCG00000001793	ADAMTSL3	642.697	315.824	1.024	0.00029469	0.0088832	ADAMTS like 3 [Source:HGNC Symbol;Acc:HGNC:14633]
ENSSSCG00000017311	MAPT	176.446	475.342	-1.4321	0.0002947	0.0088832	microtubule associated protein tau [Source:HGNC Symbol;Acc:HGNC:6893]
ENSSSCG00000016453	TCAF1	2075.31	787.766	1.3968	0.00030104	0.0089962	TRPM8 channel associated factor 1 [Source:HGNC Symbol;Acc:HGNC:22201]
Novel00789	-	28.9356	91.8942	-1.6641	0.00030464	0.0090843	PF01352:KRAB box
ENSSSCG00000034070	ALPK3	8328.42	19906.8	-1.2571	0.00030566	0.0090951	alpha kinase 3 [Source:HGNC Symbol;Acc:HGNC:17574]
Novel00552	-	129.396	28.537	2.1821	0.00031466	0.0092639	-
ENSSSCG00000039182	C11orf96	326.725	1114.04	-1.769	0.00031832	0.0093518	chromosome 11 open reading frame 96 [Source:HGNC Symbol;Acc:HGNC:38675]
ENSSSCG00000005102	AEN	455.426	1120.63	-1.2985	0.00032185	0.0094156	apoptosis enhancing nuclease [Source:HGNC Symbol;Acc:HGNC:25722]
ENSSSCG00000033489	C10orf71	1928.45	4464.23	-1.211	0.00032448	0.0094526	chromosome 10 open reading frame 71 [Source:HGNC Symbol;Acc:HGNC:26973]
ENSSSCG00000020976	CSRP1	987.136	1977.56	-1.0019	0.00032771	0.0095071	cysteine and glycine rich protein 1 [Source:HGNC Symbol;Acc:HGNC:2469]
Novel00726	-	0.662989	23.5439	-5.1705	0.00032765	0.0095071	-
ENSSSCG00000008217	CD8A	4.12308	31.3009	-2.9078	0.00033089	0.0095594	CD8a molecule [Source:HGNC Symbol;Acc:HGNC:1706]
ENSSSCG00000005623	ST6GALNAC6	257.913	581.002	-1.1707	0.00033221	0.0095776	ST6 N-acetylgalactosaminide alpha-2,6-sialyltransferase 6 [Source:HGNC Symbol;Acc:HGNC:23364]

## Sheet: D0VSM2
Table S2. List of the identified differentially expressed genes (DEGs) from pairwise comparisons (D0 VS M2)
gene_id	gene_name	D0_readcount	M2_readcount	log2FoldChange	p_value	padj	gene_description
ENSSSCG00000025996	MTUS2	1911.96	167.812	3.5112	1.4713e-40	2.3433e-36	microtubule associated scaffold protein 2 [Source:HGNC Symbol;Acc:HGNC:20595]
ENSSSCG00000012669	ARHGAP36	1562.76	26.4784	5.8676	5.6031e-33	4.4621e-29	Rho GTPase activating protein 36 [Source:HGNC Symbol;Acc:HGNC:26388]
ENSSSCG00000018005	MYH8	22687.3	1668.23	3.7656	3.574e-26	1.8974e-22	myosin heavy chain 8 [Source:HGNC Symbol;Acc:HGNC:7578]
ENSSSCG00000010300	MSS51	446.081	2544.42	-2.5114	1.0343e-22	4.1182e-19	MSS51 mitochondrial translational activator [Source:HGNC Symbol;Acc:HGNC:21000]
ENSSSCG00000035293	-	68621.2	5793.12	3.5663	1.1011e-21	3.5075e-18	Insulin-like growth factor II Insulin-like growth factor II Preptin [Source:UniProtKB/Swiss-Prot;Acc:P23695]
ENSSSCG00000004803	ACTC1	105801	2978.93	5.1504	3.0801e-21	8.1762e-18	Sus scrofa actin, alpha, cardiac muscle 1 (ACTC1), mRNA. [Source:RefSeq mRNA;Acc:NM_001170517]
ENSSSCG00000030076	SLC6A13	415.676	10.4501	5.29	5.005e-21	1.1388e-17	solute carrier family 6 member 13 [Source:HGNC Symbol;Acc:HGNC:11046]
ENSSSCG00000034914	-	1.59512	270.92	-7.4509	3.0161e-20	6.0046e-17	Sus scrofa CD163 molecule-like 1 (CD163L1), mRNA. [Source:RefSeq mRNA;Acc:NM_001123093]
ENSSSCG00000028777	MYLK4	2504.29	238.97	3.3942	4.8383e-18	8.5622e-15	myosin light chain kinase family member 4 [Source:HGNC Symbol;Acc:HGNC:27972]
ENSSSCG00000038646	-	426.714	2670.39	-2.6463	1.716e-17	2.733e-14
ENSSSCG00000002349	ACOT4	4683.73	1067.38	2.1336	9.1571e-17	1.3259e-13	acyl-CoA thioesterase 4 [Source:HGNC Symbol;Acc:HGNC:19748]
ENSSSCG00000020771	INHA	263.995	22.9507	3.5308	1.1894e-15	1.5786e-12	inhibin alpha subunit [Source:HGNC Symbol;Acc:HGNC:6065]
ENSSSCG00000003449	LRRC38	222.693	28.8664	2.9484	1.889e-14	2.2768e-11	leucine rich repeat containing 38 [Source:HGNC Symbol;Acc:HGNC:27005]
ENSSSCG00000006350	-	6.6607	110.962	-4.0702	2.0013e-14	2.2768e-11	Sus scrofa Fc fragment of IgG, low affinity IIb, receptor (CD32) (FCGR2B), mRNA. [Source:RefSeq mRNA;Acc:NM_001033013]
ENSSSCG00000027130	TNFRSF12A	639.723	5930.78	-3.2122	2.6659e-14	2.8306e-11	Sus scrofa TNF receptor superfamily member 12A (TNFRSF12A), mRNA. [Source:RefSeq mRNA;Acc:NM_001142839]
Novel00263	-	29.5955	233.549	-2.9793	3.2781e-14	3.2632e-11	-
ENSSSCG00000037852	-	683.464	92.7035	2.8838	1.6436e-13	1.5399e-10	NA
ENSSSCG00000036512	FGFRL1	7744.25	1272.57	2.6059	2.7255e-13	2.4117e-10	fibroblast growth factor receptor like 1 [Source:HGNC Symbol;Acc:HGNC:3693]
ENSSSCG00000012647	PRR32	240.478	14.6058	4.0785	8.0803e-13	6.7734e-10	proline rich 32 [Source:HGNC Symbol;Acc:HGNC:34498]
ENSSSCG00000012667	IGSF1	509.375	83.1827	2.6172	9.4893e-13	7.5568e-10	immunoglobulin superfamily member 1 [Source:HGNC Symbol;Acc:HGNC:5948]
ENSSSCG00000034127	FAM159A	148.078	17.5964	3.0451	1.0223e-12	7.7538e-10	family with sequence similarity 159 member A [Source:HGNC Symbol;Acc:HGNC:28757]
ENSSSCG00000031728	ABRA	2108.23	11577.7	-2.4572	1.1203e-12	8.1103e-10	actin-binding Rho-activating protein [Source:RefSeq peptide;Acc:NP_001129432]
Novel01107	--	607.221	32.8337	4.21	1.3846e-12	9.5879e-10	--
ENSSSCG00000037527	CPLX1	535.525	36.8575	3.8776	2.3734e-12	1.5751e-09	complexin 1 [Source:HGNC Symbol;Acc:HGNC:2309]
ENSSSCG00000010494	SORBS1	673.436	3199.46	-2.2484	9.2765e-12	5.9099e-09	sorbin and SH3 domain containing 1 [Source:HGNC Symbol;Acc:HGNC:14565]
ENSSSCG00000037581	KCNE5	1276.43	140.685	3.1882	9.8222e-12	6.0169e-09	potassium voltage-gated channel subfamily E regulatory subunit 5 [Source:HGNC Symbol;Acc:HGNC:6241]
Novel00630	-	138.177	8.84065	3.9707	1.4173e-11	8.3603e-09	-
ENSSSCG00000016751	GCK	371.492	69.9719	2.4171	2.5306e-11	1.4395e-08	glucokinase [Source:HGNC Symbol;Acc:HGNC:4195]
ENSSSCG00000005385	NR4A3	25.3288	493.382	-4.2813	4.6009e-11	2.4426e-08	nuclear receptor subfamily 4 group A member 3 [Source:HGNC Symbol;Acc:HGNC:7982]
ENSSSCG00000011238	ARPP21	2411.63	866.694	1.4765	4.4529e-11	2.4426e-08	cAMP regulated phosphoprotein 21 [Source:HGNC Symbol;Acc:HGNC:16968]
ENSSSCG00000026043	TGM3	2.44059	130.007	-5.7772	5.7469e-11	2.8604e-08	transglutaminase 3 [Source:HGNC Symbol;Acc:HGNC:11779]
ENSSSCG00000038786	-	560.395	119.76	2.2205	5.7269e-11	2.8604e-08
ENSSSCG00000015973	ATP5G3	8348.88	2325.84	1.8441	6.0407e-11	2.9154e-08	ATP synthase F(0) complex subunit C3, mitochondrial [Source:RefSeq peptide;Acc:NP_001231791]
ENSSSCG00000034266	-	1825.75	378.624	2.268	8.9767e-11	4.2051e-08
ENSSSCG00000010461	ANKRD1	1550.95	16990.7	-3.4534	9.3872e-11	4.2717e-08	ankyrin repeat domain 1 [Source:HGNC Symbol;Acc:HGNC:15819]
ENSSSCG00000036948	-	4004.11	39811.8	-3.3136	1.0318e-10	4.5647e-08
ENSSSCG00000016578	FLNC	38973.5	135414	-1.7968	1.0816e-10	4.6558e-08	filamin C [Source:HGNC Symbol;Acc:HGNC:3756]
ENSSSCG00000005467	HSDL2	5763.88	1940.48	1.5705	1.1994e-10	5.0269e-08	hydroxysteroid dehydrogenase like 2 [Source:HGNC Symbol;Acc:HGNC:18572]
ENSSSCG00000013144	-	31.9428	243.327	-2.9259	1.2925e-10	5.2786e-08
ENSSSCG00000001427	C4A	335.148	4861.35	-3.8584	1.7329e-10	6.8999e-08	complement C4-A precursor [Source:RefSeq peptide;Acc:NP_001116561]
ENSSSCG00000010908	PTPRC	46.617	423.086	-3.1765	3.4573e-10	1.343e-07	protein tyrosine phosphatase, receptor type C [Source:HGNC Symbol;Acc:HGNC:9666]
ENSSSCG00000037954	CAVIN4	6684.54	2389.38	1.4844	4.0465e-10	1.5345e-07	caveolae associated protein 4 [Source:HGNC Symbol;Acc:HGNC:33742]
Novel01297	--	132.312	2.46133	5.9031	4.5202e-10	1.6743e-07	--
ENSSSCG00000001849	ANPEP	43.9375	188.648	-2.1037	5.1992e-10	1.8402e-07	alanyl aminopeptidase, membrane [Source:HGNC Symbol;Acc:HGNC:500]
ENSSSCG00000013551	C3	158.31	4165.56	-4.718	5.0891e-10	1.8402e-07	complement C3 [Source:HGNC Symbol;Acc:HGNC:1318]
ENSSSCG00000040581	CISH	3531.07	330.504	3.4189	6.7874e-10	2.35e-07	cytokine-inducible SH2-containing protein [Source:RefSeq peptide;Acc:NP_001302717]
ENSSSCG00000033146	CD163	316.878	1313.57	-2.0509	7.2964e-10	2.4726e-07	CD163 molecule [Source:HGNC Symbol;Acc:HGNC:1631]
ENSSSCG00000011361	SLC26A6	268.395	905.476	-1.7527	9.7851e-10	3.2468e-07	solute carrier family 26 member 6 [Source:HGNC Symbol;Acc:HGNC:14472]
ENSSSCG00000004506	CTIF	3207.82	737.002	2.1212	1.4387e-09	4.6765e-07	cap binding complex dependent translation initiation factor [Source:HGNC Symbol;Acc:HGNC:23925]
ENSSSCG00000009290	MIPEP	1422.07	431.984	1.7194	1.492e-09	4.7527e-07	mitochondrial intermediate peptidase [Source:HGNC Symbol;Acc:HGNC:7104]
ENSSSCG00000008571	HADHA	22030.7	6119.05	1.8483	1.858e-09	5.8023e-07	Trifunctional enzyme subunit alpha, mitochondrial Long-chain enoyl-CoA hydratase Long chain 3-hydroxyacyl-CoA dehydrogenase [Source:UniProtKB/Swiss-Prot;Acc:Q29554]
ENSSSCG00000005943	ST3GAL1	2298.99	545.161	2.0767	2.7157e-09	8.3178e-07	ST3 beta-galactoside alpha-2,3-sialyltransferase 1 [Source:HGNC Symbol;Acc:HGNC:10862]
ENSSSCG00000010592	AS3MT	332.554	87.0745	1.9413	3.6537e-09	1.098e-06	arsenite methyltransferase [Source:HGNC Symbol;Acc:HGNC:17452]
ENSSSCG00000005503	TLR4	23.2118	139.024	-2.5794	3.776e-09	1.1137e-06	toll-like receptor 4 isoform 1 precursor [Source:RefSeq peptide;Acc:NP_001106510]
Novel00092	-	147.352	581.324	-1.9801	4.172e-09	1.2081e-06	-
ENSSSCG00000010861	COQ8A	25313.3	9095.73	1.4766	4.6342e-09	1.2955e-06	coenzyme Q8A [Source:HGNC Symbol;Acc:HGNC:16812]
ENSSSCG00000017215	SLC16A5	207.586	1209.88	-2.5413	4.6372e-09	1.2955e-06	solute carrier family 16 member 5 [Source:HGNC Symbol;Acc:HGNC:10926]
ENSSSCG00000039854	-	182.377	676.071	-1.8897	4.7178e-09	1.2955e-06
ENSSSCG00000024668	KLK1	73.6088	5.48602	3.6917	5.2961e-09	1.4297e-06	kallikrein-1 precursor [Source:RefSeq peptide;Acc:NP_001001911]
ENSSSCG00000007603	NPTX2	81.7654	11.4659	2.8303	6.0994e-09	1.6191e-06	neuronal pentraxin 2 [Source:HGNC Symbol;Acc:HGNC:7953]
ENSSSCG00000038969	DMPK	24305.2	8133.85	1.5793	6.5949e-09	1.7219e-06	DM1 protein kinase [Source:HGNC Symbol;Acc:HGNC:2933]
ENSSSCG00000000749	SLC6A12	192.625	10.3239	4.2288	7.9556e-09	2.0437e-06	solute carrier family 6 member 12 [Source:HGNC Symbol;Acc:HGNC:11045]
ENSSSCG00000032241	GPNMB	19.5928	178.262	-3.1737	1.0882e-08	2.751e-06	glycoprotein nmb [Source:HGNC Symbol;Acc:HGNC:4462]
ENSSSCG00000001422	C2	36.8492	427.017	-3.5301	1.1614e-08	2.8903e-06	complement C2 [Source:HGNC Symbol;Acc:HGNC:1248]
ENSSSCG00000040579	ZNF683	3.84529	78.692	-4.3463	1.236e-08	3.0287e-06	zinc finger protein 683 [Source:HGNC Symbol;Acc:HGNC:28495]
ENSSSCG00000040465	KLRK1	4.32528	85.2359	-4.3065	1.389e-08	3.3518e-06	killer cell lectin like receptor K1 [Source:HGNC Symbol;Acc:HGNC:18788]
Novel00001	-	369.64	116.31	1.6737	1.4364e-08	3.4147e-06	-
ENSSSCG00000008217	CD8A	4.96042	156.642	-4.9705	1.4885e-08	3.4863e-06	CD8a molecule [Source:HGNC Symbol;Acc:HGNC:1706]
Novel01125	--	572.328	126.881	2.1775	1.5909e-08	3.6721e-06	--
Novel00324	-	5.45908	111.795	-4.3634	1.6272e-08	3.7024e-06	-
ENSSSCG00000015410	PHTF2	371.209	1794.45	-2.2737	1.854e-08	4.159e-06	putative homeodomain transcription factor 2 [Source:HGNC Symbol;Acc:HGNC:13411]
ENSSSCG00000010795	-	7942.62	2919.39	1.4441	1.8841e-08	4.1678e-06	acyl carrier protein, mitochondrial [Source:RefSeq peptide;Acc:NP_001161124]
ENSSSCG00000025644	-	6.00896	79.2817	-3.6973	2.1371e-08	4.5996e-06	T-cell surface glycoprotein CD1a precursor [Source:RefSeq peptide;Acc:NP_998996]
ENSSSCG00000027922	UNC5CL	485.699	62.8522	2.9641	2.1331e-08	4.5996e-06	unc-5 family C-terminal like [Source:HGNC Symbol;Acc:HGNC:21203]
ENSSSCG00000025486	MDH2	33648.8	13045.9	1.367	2.6147e-08	5.4262e-06	malate dehydrogenase 2 [Source:HGNC Symbol;Acc:HGNC:6971]
ENSSSCG00000032452	WFS1	980.828	225.434	2.1241	2.5645e-08	5.4262e-06	wolframin ER transmembrane glycoprotein [Source:HGNC Symbol;Acc:HGNC:12762]
ENSSSCG00000035320	ASB14	4.68019	184.278	-5.3053	2.6233e-08	5.4262e-06	ankyrin repeat and SOCS box containing 14 [Source:HGNC Symbol;Acc:HGNC:19766]
ENSSSCG00000032215	FOXD3	386.222	103.483	1.8976	2.789e-08	5.6229e-06	forkhead box D3 [Source:HGNC Symbol;Acc:HGNC:3804]
ENSSSCG00000039847	C1S	1074.97	5302.19	-2.302	2.7731e-08	5.6229e-06	complement C1s [Source:HGNC Symbol;Acc:HGNC:1247]
ENSSSCG00000016704	HOXA4	436.584	112.835	1.9559	3.2067e-08	6.3842e-06	homeobox A4 [Source:HGNC Symbol;Acc:HGNC:5105]
Novel00272	-	283.181	78.6749	1.8571	3.536e-08	6.9528e-06	-
ENSSSCG00000029760	CIPC	567.532	1806.42	-1.6699	3.7231e-08	7.2314e-06	CLOCK interacting pacemaker [Source:HGNC Symbol;Acc:HGNC:20365]
ENSSSCG00000006774	PPM1J	667.037	1710.71	-1.3586	3.8167e-08	7.2987e-06	protein phosphatase, Mg2+/Mn2+ dependent 1J [Source:HGNC Symbol;Acc:HGNC:20785]
ENSSSCG00000028559	LZTS1	796.582	98.1091	3.024	3.8494e-08	7.2987e-06	leucine zipper tumor suppressor 1 [Source:HGNC Symbol;Acc:HGNC:13861]
ENSSSCG00000016156	ACADL	6716.53	2177.8	1.6252	4.7659e-08	8.8724e-06	Long-chain specific acyl-CoA dehydrogenase, mitochondrial [Source:UniProtKB/Swiss-Prot;Acc:P79274]
ENSSSCG00000024344	CCR5	15.6962	182.247	-3.5304	4.7907e-08	8.8724e-06	C-C motif chemokine receptor 5 (gene/pseudogene) [Source:HGNC Symbol;Acc:HGNC:1606]
Novel01085	--	423.612	61.3307	2.7864	5.679e-08	1.0397e-05	--
ENSSSCG00000005589	NR6A1	13.4871	103.315	-2.9389	5.9137e-08	1.0624e-05	nuclear receptor subfamily 6 group A member 1 [Source:HGNC Symbol;Acc:HGNC:7985]
ENSSSCG00000015583	SMYD2	311.492	1110.14	-1.8335	5.9364e-08	1.0624e-05	SET and MYND domain containing 2 [Source:HGNC Symbol;Acc:HGNC:20982]
ENSSSCG00000037426	-	11.6898	105.229	-3.1526	6.7938e-08	1.2023e-05
ENSSSCG00000029753	CYTIP	10.054	78.6827	-2.9629	7.6853e-08	1.3451e-05	cytohesin 1 interacting protein [Source:HGNC Symbol;Acc:HGNC:9506]
ENSSSCG00000023866	ACSF3	1207.15	424.088	1.5095	7.9719e-08	1.3801e-05	acyl-CoA synthetase family member 3 [Source:HGNC Symbol;Acc:HGNC:27288]
ENSSSCG00000003351	MMP23B	1991.27	262.253	2.927	8.5506e-08	1.4186e-05	matrix metallopeptidase 23B [Source:HGNC Symbol;Acc:HGNC:7171]
ENSSSCG00000008569	HADHB	12183.7	4612.49	1.4013	8.3298e-08	1.4186e-05	trifunctional enzyme subunit beta, mitochondrial [Source:RefSeq peptide;Acc:NP_001335901]
ENSSSCG00000025698	SERPINE1	33.2467	188.641	-2.5013	8.492e-08	1.4186e-05	plasminogen activator inhibitor 1 precursor [Source:RefSeq peptide;Acc:NP_999075]
ENSSSCG00000034015	-	3366.19	29015.6	-3.1076	8.5069e-08	1.4186e-05
ENSSSCG00000022364	CPT1B	14434.1	4009.32	1.8481	8.9061e-08	1.4623e-05	carnitine palmitoyltransferase 1B [Source:HGNC Symbol;Acc:HGNC:2329]
ENSSSCG00000015507	TNN	264.66	0.744404	8.3762	9.6025e-08	1.5606e-05	tenascin N [Source:HGNC Symbol;Acc:HGNC:22942]
ENSSSCG00000004454	ME1	78.9181	275.868	-1.8097	1.2392e-07	1.9937e-05	malic enzyme 1 [Source:HGNC Symbol;Acc:HGNC:6983]
ENSSSCG00000030113	SHISA2	11667.2	3225.12	1.8549	1.3894e-07	2.2129e-05	shisa family member 2 [Source:HGNC Symbol;Acc:HGNC:20366]
ENSSSCG00000009751	FZD10	149.978	26.2507	2.5306	1.5416e-07	2.3838e-05	frizzled class receptor 10 [Source:HGNC Symbol;Acc:HGNC:4039]
ENSSSCG00000036796	VWA7	40.5191	276.715	-2.7651	1.5251e-07	2.3838e-05	Sus scrofa von Willebrand factor A domain containing 7 (VWA7), mRNA. [Source:RefSeq mRNA;Acc:NM_001195327]
ENSSSCG00000039506	-	9581.86	1956.19	2.2923	1.5314e-07	2.3838e-05
ENSSSCG00000029413	DNMT3A	1666.68	554.806	1.5853	1.5929e-07	2.4394e-05	DNA methyltransferase 3 alpha [Source:HGNC Symbol;Acc:HGNC:2978]
ENSSSCG00000036883	FABP3	4493.61	1042.72	2.1081	1.6856e-07	2.5567e-05	Fatty acid-binding protein, heart [Source:UniProtKB/Swiss-Prot;Acc:O02772]
ENSSSCG00000016349	NDUFA10	8575.22	3456.8	1.311	1.7933e-07	2.6945e-05	NADH:ubiquinone oxidoreductase subunit A10 [Source:HGNC Symbol;Acc:HGNC:7684]
ENSSSCG00000023247	OPTN	794.366	2679.3	-1.7536	1.8523e-07	2.7572e-05	optineurin [Source:HGNC Symbol;Acc:HGNC:17142]
ENSSSCG00000005252	PTAR1	22.0759	348.382	-3.9851	1.9216e-07	2.8339e-05	protein prenyltransferase alpha subunit repeat containing 1 [Source:HGNC Symbol;Acc:HGNC:30449]
ENSSSCG00000014171	ERAP1	207.111	607.099	-1.5514	2.027e-07	2.9349e-05	endoplasmic reticulum aminopeptidase 1 [Source:HGNC Symbol;Acc:HGNC:18173]
ENSSSCG00000024864	ATXN10	2526.89	864.499	1.5485	2.0189e-07	2.9349e-05	ataxin 10 [Source:HGNC Symbol;Acc:HGNC:10549]
ENSSSCG00000000064	ACO2	44544.8	19423.8	1.1975	2.1108e-07	3.0221e-05	Sus scrofa aconitase 2 (ACO2), mRNA. [Source:RefSeq mRNA;Acc:NM_213954]
ENSSSCG00000004499	ATP5A1	54986.4	20953	1.3919	2.1252e-07	3.0221e-05	ATP synthase subunit alpha, mitochondrial [Source:UniProtKB/Swiss-Prot;Acc:P80021]
ENSSSCG00000008576	DTNB	465.537	151.784	1.6201	2.1585e-07	3.0423e-05	dystrobrevin beta [Source:HGNC Symbol;Acc:HGNC:3058]
ENSSSCG00000033721	-	8.12265	208.641	-4.6805	2.2158e-07	3.0957e-05
ENSSSCG00000036618	-	137.802	1080.84	-2.9702	2.3617e-07	3.2708e-05	low affinity immunoglobulin gamma Fc region receptor III precursor [Source:RefSeq peptide;Acc:NP_999556]
Novel01150	--	6548.23	2202.93	1.572	2.3925e-07	3.285e-05	--
ENSSSCG00000037140	SBK3	169.348	29.1718	2.5486	2.4543e-07	3.3409e-05	SH3 domain binding kinase family member 3 [Source:HGNC Symbol;Acc:HGNC:44121]
ENSSSCG00000031503	PRRX1	2023.25	778.715	1.3769	2.6247e-07	3.5427e-05	paired related homeobox 1 [Source:HGNC Symbol;Acc:HGNC:9142]
ENSSSCG00000004509	LIPG	2.85399	81.6442	-4.8709	2.7413e-07	3.6689e-05	lipase G, endothelial type [Source:HGNC Symbol;Acc:HGNC:6623]
ENSSSCG00000032672	RAB9B	72.6601	9.10071	2.9721	2.8482e-07	3.7491e-05	RAB9B, member RAS oncogene family [Source:HGNC Symbol;Acc:HGNC:14090]
ENSSSCG00000036538	-	32.3618	351.722	-3.4432	2.8449e-07	3.7491e-05	NA
ENSSSCG00000009793	CLIP1	991.016	3130.9	-1.6597	2.8802e-07	3.7601e-05	CAP-Gly domain containing linker protein 1 [Source:HGNC Symbol;Acc:HGNC:10461]
ENSSSCG00000015287	TMCC2	172.158	39.7199	2.1169	2.9436e-07	3.8116e-05	transmembrane and coiled-coil domain family 2 [Source:HGNC Symbol;Acc:HGNC:24239]
ENSSSCG00000002792	HSF4	74.3217	353.67	-2.2487	3.2442e-07	4.167e-05	heat shock transcription factor 4 [Source:HGNC Symbol;Acc:HGNC:5227]
ENSSSCG00000030303	ACHE	612.054	201.3	1.6048	3.3004e-07	4.2052e-05	acetylcholinesterase (Cartwright blood group) [Source:HGNC Symbol;Acc:HGNC:108]
ENSSSCG00000004452	PRSS35	57.2612	1.37952	5.3581	3.4594e-07	4.3482e-05	protease, serine 35 [Source:HGNC Symbol;Acc:HGNC:21387]
ENSSSCG00000015774	-	487.027	142.809	1.7637	3.4672e-07	4.3482e-05
ENSSSCG00000015093	CD3D	2.57707	77.4678	-4.8675	3.6277e-07	4.514e-05	T-cell surface glycoprotein CD3 delta chain [Source:UniProtKB/Swiss-Prot;Acc:Q764N2]
ENSSSCG00000013788	-	9.22844	87.0319	-3.2276	3.7084e-07	4.5786e-05
Novel00614	-	97.3695	7.57033	3.6338	3.7808e-07	4.6321e-05	PF08333:Protein of unknown function (DUF1725)
ENSSSCG00000015753	ANGPT2	101.052	346.278	-1.7792	3.9084e-07	4.7158e-05	angiopoietin 2 [Source:HGNC Symbol;Acc:HGNC:485]
ENSSSCG00000032531	SMG1	84.0421	1081.25	-3.6866	3.892e-07	4.7158e-05	SMG1, nonsense mediated mRNA decay associated PI3K related kinase [Source:HGNC Symbol;Acc:HGNC:30045]
ENSSSCG00000014618	-	6.11205	91.6992	-3.9372	4.0688e-07	4.8361e-05
ENSSSCG00000023539	MBOAT2	203.191	57.2636	1.8195	4.0483e-07	4.8361e-05	membrane bound O-acyltransferase domain containing 2 [Source:HGNC Symbol;Acc:HGNC:25193]
ENSSSCG00000025514	-	222.017	591.907	-1.4142	4.1943e-07	4.9265e-05
ENSSSCG00000040735	DDAH1	1288.75	394.079	1.7097	4.2067e-07	4.9265e-05	dimethylarginine dimethylaminohydrolase 1 [Source:HGNC Symbol;Acc:HGNC:2715]
ENSSSCG00000011379	KLHDC8B	946.385	301.907	1.6505	4.3072e-07	5.0073e-05	kelch domain containing 8B [Source:HGNC Symbol;Acc:HGNC:28557]
ENSSSCG00000036589	BEGAIN	100.806	7.81742	3.7177	4.3822e-07	5.0213e-05	brain enriched guanylate kinase associated [Source:HGNC Symbol;Acc:HGNC:24163]
ENSSSCG00000039175	-	9.57195	72.3219	-2.9333	4.3625e-07	5.0213e-05
ENSSSCG00000003608	LCK	10.0926	181.167	-4.1637	4.4913e-07	5.1095e-05	LCK proto-oncogene, Src family tyrosine kinase [Source:HGNC Symbol;Acc:HGNC:6524]
ENSSSCG00000013513	PLIN5	3456.43	512.393	2.7542	4.6428e-07	5.2444e-05	perilipin 5 [Source:HGNC Symbol;Acc:HGNC:33196]
ENSSSCG00000008877	ETFDH	6209.99	2554.25	1.2818	5.4355e-07	6.0965e-05	electron transfer flavoprotein dehydrogenase [Source:HGNC Symbol;Acc:HGNC:3483]
ENSSSCG00000009412	LCP1	88.2514	719.087	-3.0254	5.7562e-07	6.4111e-05	lymphocyte cytosolic protein 1 [Source:HGNC Symbol;Acc:HGNC:6528]
ENSSSCG00000007803	TUFM	6255.01	2272.51	1.4611	6.4057e-07	7.085e-05	Tu translation elongation factor, mitochondrial [Source:HGNC Symbol;Acc:HGNC:12420]
ENSSSCG00000004480	COX7A2	3703	1072.64	1.788	6.5335e-07	7.1764e-05	cytochrome c oxidase subunit 7A2, mitochondrial [Source:RefSeq peptide;Acc:NP_001090953]
Novel00458	-	1.83677	46.5513	-4.6155	6.7471e-07	7.3603e-05	-
ENSSSCG00000039780	RTN4RL1	229.798	57.793	1.9857	6.808e-07	7.3763e-05	reticulon 4 receptor like 1 [Source:HGNC Symbol;Acc:HGNC:21329]
ENSSSCG00000004392	-	393.854	1449.32	-1.8805	7.4505e-07	8.0178e-05
ENSSSCG00000035891	ADGRB1	198.818	12.9831	3.9465	7.5113e-07	8.029e-05	adhesion G protein-coupled receptor B1 [Source:HGNC Symbol;Acc:HGNC:943]
ENSSSCG00000011664	RBP1	114.915	21.3715	2.4372	7.7121e-07	8.1887e-05	retinol binding protein 1 [Source:HGNC Symbol;Acc:HGNC:9919]
ENSSSCG00000025525	-	11347.8	4544.19	1.3205	8.063e-07	8.5046e-05
ENSSSCG00000009283	TNFRSF19	263.708	58.9653	2.1597	8.2421e-07	8.6363e-05	TNF receptor superfamily member 19 [Source:HGNC Symbol;Acc:HGNC:11915]
ENSSSCG00000040582	-	164.543	36.0771	2.1928	8.5706e-07	8.9218e-05	NA
ENSSSCG00000003854	ECHDC2	1681.63	734.651	1.1944	9.0744e-07	9.3849e-05	enoyl-CoA hydratase domain containing 2 [Source:HGNC Symbol;Acc:HGNC:23408]
ENSSSCG00000005423	ABCA1	14.1385	296.109	-4.3874	9.2562e-07	9.5112e-05	ATP-binding cassette, sub-family A (ABC1), member 1 [Source:RefSeq peptide;Acc:NP_001304009]
ENSSSCG00000034708	PITX2	435.524	117.082	1.8935	1.0034e-06	0.00010244	paired like homeodomain 2 [Source:HGNC Symbol;Acc:HGNC:9005]
ENSSSCG00000018790	ssc-mir-133a-1	311.768	24.8162	3.6392	1.0542e-06	0.00010695	ssc-mir-133a-1 [Source:miRBase;Acc:MI0010681]
ENSSSCG00000037539	SORCS2	686.661	195.642	1.8111	1.0857e-06	0.00010944	sortilin related VPS10 domain containing receptor 2 [Source:HGNC Symbol;Acc:HGNC:16698]
ENSSSCG00000003851	CPT2	2551.7	530.38	2.268	1.1276e-06	0.00011296	Sus scrofa carnitine palmitoyltransferase 2 (CPT2), mRNA. [Source:RefSeq mRNA;Acc:NM_001246243]
ENSSSCG00000013839	RASAL3	7.95089	132.629	-4.0478	1.1356e-06	0.00011304	RAS protein activator like 3 [Source:HGNC Symbol;Acc:HGNC:26129]
ENSSSCG00000006979	MSR1	13.9858	81.3586	-2.5412	1.2984e-06	0.00012845	macrophage scavenger receptor 1 [Source:HGNC Symbol;Acc:HGNC:7376]
ENSSSCG00000006378	SLAMF7	0.374822	72.0631	-7.4306	1.3645e-06	0.00013396	SLAM family member 7 [Source:HGNC Symbol;Acc:HGNC:21394]
ENSSSCG00000013374	KCNC1	24.1336	172.942	-2.8434	1.3729e-06	0.00013396	potassium voltage-gated channel subfamily C member 1 [Source:HGNC Symbol;Acc:HGNC:6233]
ENSSSCG00000015893	SLC4A10	1.86477	46.7171	-4.6206	1.3794e-06	0.00013396	solute carrier family 4 member 10 [Source:HGNC Symbol;Acc:HGNC:13811]
ENSSSCG00000018701	ssc-mir-378-1	346.123	64.8154	2.4143	1.4485e-06	0.00013982	ssc-mir-378-1 [Source:miRBase;Acc:MI0013088]
ENSSSCG00000007462	KCNB1	19.2321	152.817	-2.9916	1.4639e-06	0.00014045	potassium voltage-gated channel subfamily B member 1 [Source:HGNC Symbol;Acc:HGNC:6231]
ENSSSCG00000036843	-	175.71	47.4167	1.898	1.4745e-06	0.00014062
ENSSSCG00000017494	IKZF3	6.85443	115.589	-4.0643	1.4961e-06	0.00014183	IKAROS family zinc finger 3 [Source:HGNC Symbol;Acc:HGNC:13178]
ENSSSCG00000013226	PTPMT1	223.994	71.6904	1.6487	1.5761e-06	0.0001482	Sus scrofa protein tyrosine phosphatase, mitochondrial 1 (PTPMT1), mRNA. [Source:RefSeq mRNA;Acc:NM_001244377]
ENSSSCG00000024311	CCR2	11.7064	90.867	-2.9538	1.5819e-06	0.0001482	C-C chemokine receptor type 2 [Source:RefSeq peptide;Acc:NP_001001619]
ENSSSCG00000032343	-	78.4032	622.767	-2.9918	1.6104e-06	0.00014999	C-C motif chemokine 4 [Source:UniProtKB/Swiss-Prot;Acc:Q711P4]
ENSSSCG00000010271	PRF1	6.47028	150.998	-4.5356	1.8137e-06	0.00016705	perforin 1 [Source:HGNC Symbol;Acc:HGNC:9360]
Novel01128	--	11.3714	205.387	-4.1762	1.8145e-06	0.00016705	--
ENSSSCG00000027986	ABCB8	1665.85	618.452	1.4297	1.898e-06	0.00017373	ATP binding cassette subfamily B member 8 [Source:HGNC Symbol;Acc:HGNC:49]
ENSSSCG00000005087	SIX1	2547.99	1136.8	1.1648	1.9305e-06	0.0001757	homeobox protein SIX1 [Source:RefSeq peptide;Acc:NP_001186647]
ENSSSCG00000032684	BOK	852.314	207.345	2.0418	1.9881e-06	0.00017991	BOK, BCL2 family apoptosis regulator [Source:HGNC Symbol;Acc:HGNC:1087]
ENSSSCG00000017338	PLCD3	764.738	325.36	1.2336	2.0281e-06	0.00018249	phospholipase C delta 3 [Source:HGNC Symbol;Acc:HGNC:9061]
ENSSSCG00000005278	-	3.93055	124.61	-4.9971	2.1627e-06	0.00019352
ENSSSCG00000006290	SLC19A2	65.304	284.444	-2.1241	2.2073e-06	0.0001964	solute carrier family 19 member 2 [Source:HGNC Symbol;Acc:HGNC:10938]
ENSSSCG00000027428	ENHO	336.498	122.411	1.4654	2.3187e-06	0.00020516	Sus scrofa energy homeostasis associated (ENHO), mRNA. [Source:RefSeq mRNA;Acc:NM_001164858]
ENSSSCG00000012841	PNPLA2	11112.9	3298.95	1.7524	2.3683e-06	0.00020828	patatin like phospholipase domain containing 2 [Source:HGNC Symbol;Acc:HGNC:30802]
ENSSSCG00000026087	GKAP1	196.082	469.957	-1.2606	2.38e-06	0.00020828	G kinase anchoring protein 1 [Source:HGNC Symbol;Acc:HGNC:17496]
ENSSSCG00000006287	SELL	10.054	66.1895	-2.711	2.4094e-06	0.0002097	selectin L [Source:HGNC Symbol;Acc:HGNC:10720]
ENSSSCG00000006580	S100A2	25.6268	109.767	-2.0978	2.4642e-06	0.0002133	S100 calcium binding protein A2 [Source:HGNC Symbol;Acc:HGNC:10492]
ENSSSCG00000031598	CDADC1	271.147	786.464	-1.5377	2.5781e-06	0.00022076	cytidine and dCMP deaminase domain containing 1 [Source:HGNC Symbol;Acc:HGNC:20299]
Novel00445	-	31.8428	2.26529	3.815	2.5757e-06	0.00022076	PF08333:Protein of unknown function (DUF1725)
ENSSSCG00000006372	ARHGAP30	38.9596	319.082	-3.031	2.6198e-06	0.00022313	Rho GTPase activating protein 30 [Source:HGNC Symbol;Acc:HGNC:27414]
ENSSSCG00000013988	IBA57	1010.07	329.517	1.6186	2.7851e-06	0.00023595	putative transferase CAF17, mitochondrial [Source:RefSeq peptide;Acc:NP_001231759]
ENSSSCG00000000907	PLXNC1	36.2286	144.474	-1.9957	2.8464e-06	0.0002386	plexin C1 [Source:HGNC Symbol;Acc:HGNC:9106]
ENSSSCG00000005582	STRBP	117.037	479.316	-2.0366	2.8377e-06	0.0002386	spermatid perinuclear RNA binding protein [Source:HGNC Symbol;Acc:HGNC:16462]
ENSSSCG00000021038	NRIP1	85.8306	749.65	-3.1277	2.8624e-06	0.00023869	nuclear receptor interacting protein 1 [Source:HGNC Symbol;Acc:HGNC:8001]
ENSSSCG00000029668	IL2RB	20.7143	195.395	-3.2368	2.9053e-06	0.000241	interleukin 2 receptor subunit beta [Source:HGNC Symbol;Acc:HGNC:6009]
ENSSSCG00000000748	IQSEC3	33.1974	0	7.709	3.0297e-06	0.00025002	IQ motif and Sec7 domain 3 [Source:HGNC Symbol;Acc:HGNC:29193]
ENSSSCG00000037898	CXXC5	967.245	405.126	1.2576	3.0595e-06	0.00025118	CXXC finger protein 5 [Source:HGNC Symbol;Acc:HGNC:26943]
ENSSSCG00000032686	RUNX3	4.37319	83.9342	-4.2719	3.1368e-06	0.00025489	runt related transcription factor 3 [Source:HGNC Symbol;Acc:HGNC:10473]
ENSSSCG00000040016	-	11.315	65.3354	-2.5155	3.1236e-06	0.00025489
ENSSSCG00000027525	DHCR24	1659.21	269.651	2.6204	3.1784e-06	0.00025697	Sus scrofa 24-dehydrocholesterol reductase (DHCR24), mRNA. [Source:RefSeq mRNA;Acc:NM_001243354]
ENSSSCG00000006342	UHMK1	263.312	791.652	-1.5896	3.2456e-06	0.00026107	U2AF homology motif kinase 1 [Source:HGNC Symbol;Acc:HGNC:19683]
ENSSSCG00000016062	NABP1	145.924	380.416	-1.3829	3.3043e-06	0.00026442	SOSS complex subunit B2 [Source:RefSeq peptide;Acc:NP_001231420]
ENSSSCG00000030467	PHC3	39.8331	331.374	-3.0584	3.3204e-06	0.00026442	polyhomeotic homolog 3 [Source:HGNC Symbol;Acc:HGNC:15682]
ENSSSCG00000000295	NCKAP1L	50.2984	261.369	-2.3757	3.4911e-06	0.00027663	NCK associated protein 1 like [Source:HGNC Symbol;Acc:HGNC:4862]
ENSSSCG00000008237	RETSAT	2287.55	803.846	1.5095	3.677e-06	0.00028975	retinol saturase [Source:HGNC Symbol;Acc:HGNC:25991]
ENSSSCG00000017750	EVI2B	8.9901	78.8712	-3.1131	3.693e-06	0.00028975	ecotropic viral integration site 2B [Source:HGNC Symbol;Acc:HGNC:3500]
ENSSSCG00000016885	ITGA1	44.0677	331.83	-2.9169	3.8173e-06	0.00029803	integrin subunit alpha 1 [Source:HGNC Symbol;Acc:HGNC:6134]
Novel00874	-	7.35309	138.358	-4.2374	4.0605e-06	0.00031547	-
ENSSSCG00000004779	PLCB2	10.1312	81.4043	-3.0028	4.1178e-06	0.00031837	phospholipase C beta 2 [Source:HGNC Symbol;Acc:HGNC:9055]
ENSSSCG00000016420	INSIG1	1362.85	364.408	1.904	4.2781e-06	0.00032917	Sus scrofa insulin induced gene 1 (INSIG1), mRNA. [Source:RefSeq mRNA;Acc:NM_001244521]
ENSSSCG00000030354	MAP3K2	1.85544	86.0515	-5.5112	4.3011e-06	0.00032934	mitogen-activated protein kinase kinase kinase 2 [Source:HGNC Symbol;Acc:HGNC:6854]
ENSSSCG00000017006	LCP2	18.9089	122.576	-2.6909	4.3268e-06	0.00032973	lymphocyte cytosolic protein 2 [Source:HGNC Symbol;Acc:HGNC:6529]
ENSSSCG00000008058	-	870.808	309.447	1.4937	4.3607e-06	0.00033072
ENSSSCG00000035223	SYNM	1614.74	10004.8	-2.6314	4.4075e-06	0.00033269	synemin [Source:HGNC Symbol;Acc:HGNC:24466]
ENSSSCG00000011877	CD86	10.9007	83.5546	-2.9367	4.5195e-06	0.00033834	CD86 molecule [Source:HGNC Symbol;Acc:HGNC:1705]
ENSSSCG00000012181	PDK3	179.321	516.872	-1.5283	4.546e-06	0.00033834	pyruvate dehydrogenase kinase 3 [Source:HGNC Symbol;Acc:HGNC:8811]
ENSSSCG00000012643	SH2D1A	0	38.899	-7.5005	4.5368e-06	0.00033834	SH2 domain-containing protein 1A [Source:RefSeq peptide;Acc:NP_001072143]
ENSSSCG00000022868	KCTD4	507.5	80.35	2.656	4.6627e-06	0.00034222	potassium channel tetramerization domain containing 4 [Source:HGNC Symbol;Acc:HGNC:23227]
ENSSSCG00000023324	KMT2A	78.4885	782.876	-3.3195	4.662e-06	0.00034222	lysine methyltransferase 2A [Source:HGNC Symbol;Acc:HGNC:7132]
ENSSSCG00000029212	GDE1	1573.32	562.74	1.4839	4.6547e-06	0.00034222	glycerophosphodiester phosphodiesterase 1 [Source:HGNC Symbol;Acc:HGNC:29644]
ENSSSCG00000034655	COQ7	1236.61	547.579	1.1757	4.7504e-06	0.00034706	coenzyme Q7, hydroxylase [Source:HGNC Symbol;Acc:HGNC:2244]
ENSSSCG00000016956	MAST4	185.288	511.51	-1.4642	4.8486e-06	0.00034853	microtubule associated serine/threonine kinase family member 4 [Source:HGNC Symbol;Acc:HGNC:19037]
ENSSSCG00000022655	PTGES2	3225.62	1052.88	1.6161	4.8309e-06	0.00034853	prostaglandin E synthase 2 [Source:HGNC Symbol;Acc:HGNC:17822]
ENSSSCG00000040173	DLGAP3	66.3554	4.4213	3.9281	4.8135e-06	0.00034853	DLG associated protein 3 [Source:HGNC Symbol;Acc:HGNC:30368]
Novel01051	--	140.308	27.5962	2.3438	4.858e-06	0.00034853	--
ENSSSCG00000001835	ABHD2	87.6176	366.526	-2.0694	4.919e-06	0.00035132	abhydrolase domain containing 2 [Source:HGNC Symbol;Acc:HGNC:18717]
ENSSSCG00000015617	G0S2	893.567	281.917	1.6645	5.0663e-06	0.00036023	G0/G1 switch 2 [Source:HGNC Symbol;Acc:HGNC:30229]
ENSSSCG00000004510	ACAA2	4106.35	1451	1.501	5.1359e-06	0.00036355	3-ketoacyl-CoA thiolase, mitochondrial [Source:RefSeq peptide;Acc:NP_001161110]
ENSSSCG00000009903	COQ5	1515.98	580.636	1.3838	5.2048e-06	0.00036459	coenzyme Q5, methyltransferase [Source:HGNC Symbol;Acc:HGNC:28722]
ENSSSCG00000017785	NUFIP2	121.067	705.398	-2.5444	5.2193e-06	0.00036459	NUFIP2, FMR1 interacting protein 2 [Source:HGNC Symbol;Acc:HGNC:17634]
ENSSSCG00000029160	-	1838.96	10487.8	-2.512	5.2033e-06	0.00036459
ENSSSCG00000008742	CD38	11.3734	128.353	-3.4853	5.3126e-06	0.00036949	ADP-ribosyl cyclase/cyclic ADP-ribose hydrolase 1 [Source:RefSeq peptide;Acc:NP_001230812]
ENSSSCG00000036157	BARX2	114.853	26.7744	2.0866	5.425e-06	0.00037567	BARX homeobox 2 [Source:HGNC Symbol;Acc:HGNC:956]
ENSSSCG00000012229	GP91-PHOX	14.3127	68.8109	-2.2607	5.6111e-06	0.00038687	Sus scrofa NADPH oxidase heavy chain subunit (GP91-PHOX), mRNA. [Source:RefSeq mRNA;Acc:NM_214043]
ENSSSCG00000013934	CILP2	351.102	4.3987	6.3281	5.8027e-06	0.00039836	cartilage intermediate layer protein 2 [Source:HGNC Symbol;Acc:HGNC:24213]
ENSSSCG00000027232	-	65.9519	11.0909	2.579	5.8946e-06	0.00040294
ENSSSCG00000016701	HOXA7	397.171	168.644	1.238	6.0364e-06	0.00041086	homeobox A7 [Source:HGNC Symbol;Acc:HGNC:5108]
ENSSSCG00000023437	ITPR1	99.0868	375.166	-1.9216	6.081e-06	0.00041108	inositol 1,4,5-trisphosphate receptor type 1 [Source:HGNC Symbol;Acc:HGNC:6180]
ENSSSCG00000035374	TRAPPC6A	191.547	65.3393	1.5591	6.0913e-06	0.00041108	trafficking protein particle complex 6A [Source:HGNC Symbol;Acc:HGNC:23069]
ENSSSCG00000036501	WDR1	11373.6	4442.86	1.3564	6.4879e-06	0.000436	WD repeat domain 1 [Source:HGNC Symbol;Acc:HGNC:12754]
ENSSSCG00000001472	HLA-DOA	25.274	161.631	-2.6705	6.604e-06	0.00044194	major histocompatibility complex, class II, DO alpha [Source:HGNC Symbol;Acc:HGNC:4936]
ENSSSCG00000015094	CD3G	1.89402	52.4004	-4.7648	6.6485e-06	0.00044306	CD3g molecule [Source:HGNC Symbol;Acc:HGNC:1675]
Novel00318	-	135.593	39.6861	1.7903	6.6802e-06	0.00044332	-
ENSSSCG00000000405	-	65778	27811.4	1.242	6.837e-06	0.00044865
ENSSSCG00000010509	PIK3AP1	26.6156	124.699	-2.2213	6.8733e-06	0.00044865	phosphoinositide-3-kinase adaptor protein 1 [Source:HGNC Symbol;Acc:HGNC:30034]
ENSSSCG00000017391	PLEKHH3	921.163	375.366	1.2967	6.8538e-06	0.00044865	pleckstrin homology, MyTH4 and FERM domain containing H3 [Source:HGNC Symbol;Acc:HGNC:26105]
ENSSSCG00000033623	-	26.7793	126.279	-2.2328	6.8592e-06	0.00044865
ENSSSCG00000006358	NDUFS2	11581.3	5316.35	1.1233	6.9459e-06	0.00045154	NADH:ubiquinone oxidoreductase core subunit S2 [Source:HGNC Symbol;Acc:HGNC:7708]
Novel00939	-	38.2183	0.635121	6.039	7.655e-06	0.00049561	-
ENSSSCG00000017274	PITPNC1	28.9426	140.929	-2.2833	7.6896e-06	0.00049584	phosphatidylinositol transfer protein, cytoplasmic 1 [Source:HGNC Symbol;Acc:HGNC:21045]
ENSSSCG00000012896	NDUFV1	2577.06	1247.81	1.0467	7.8518e-06	0.00050426	NADH:ubiquinone oxidoreductase core subunit V1 [Source:HGNC Symbol;Acc:HGNC:7716]
ENSSSCG00000006745	CASQ2	5351.71	909.71	2.556	8.0278e-06	0.00051144	calsequestrin 2 [Source:HGNC Symbol;Acc:HGNC:1513]
ENSSSCG00000029371	C5AR1	32.134	151.816	-2.2325	8.0222e-06	0.00051144	Sus scrofa complement C5a receptor 1 (C5AR1), mRNA. [Source:RefSeq mRNA;Acc:NM_001244215]
ENSSSCG00000023709	PTPRJ	54.7204	150.303	-1.4591	8.2076e-06	0.0005208	protein tyrosine phosphatase, receptor type J [Source:HGNC Symbol;Acc:HGNC:9673]
ENSSSCG00000002267	RGMA	1995.87	886.831	1.1709	8.3065e-06	0.00052086	repulsive guidance molecule family member a [Source:HGNC Symbol;Acc:HGNC:30308]
ENSSSCG00000010640	NRAP	8137.96	19332.3	-1.2482	8.3033e-06	0.00052086	nebulin related anchoring protein [Source:HGNC Symbol;Acc:HGNC:7988]
Novel00790	-	137.363	1029.24	-2.9061	8.2472e-06	0.00052086	-
ENSSSCG00000009431	DGKH	11.3701	127.102	-3.491	8.6858e-06	0.00054039	diacylglycerol kinase eta [Source:HGNC Symbol;Acc:HGNC:2854]
ENSSSCG00000013916	COMP	288.573	0.392008	9.8646	8.6563e-06	0.00054039	cartilage oligomeric matrix protein [Source:HGNC Symbol;Acc:HGNC:2227]
ENSSSCG00000037955	-	0.374822	50.4632	-6.9282	8.8471e-06	0.00054828
ENSSSCG00000011264	CSRNP1	103.719	344.094	-1.7298	8.9398e-06	0.00055187	cysteine and serine rich nuclear protein 1 [Source:HGNC Symbol;Acc:HGNC:14300]
ENSSSCG00000031118	PREX1	67.0555	228.943	-1.7669	9.0137e-06	0.00055429	phosphatidylinositol-3,4,5-trisphosphate dependent Rac exchange factor 1 [Source:HGNC Symbol;Acc:HGNC:32594]
ENSSSCG00000003805	PDE4B	390.858	989.621	-1.3399	9.1018e-06	0.00055756	phosphodiesterase 4B [Source:HGNC Symbol;Acc:HGNC:8781]
ENSSSCG00000016792	RETREG1	733.109	2058.43	-1.4891	9.4948e-06	0.0005794	reticulophagy regulator 1 [Source:HGNC Symbol;Acc:HGNC:25964]
ENSSSCG00000009138	CFI	12.4288	82.9844	-2.7284	9.6938e-06	0.00058929	complement factor I [Source:HGNC Symbol;Acc:HGNC:5394]
ENSSSCG00000032768	EBP	496.896	131.444	1.9204	9.9878e-06	0.00060485	emopamil binding protein (sterol isomerase) [Source:HGNC Symbol;Acc:HGNC:3133]
ENSSSCG00000007754	ITGAX	129.824	366.747	-1.4985	1.0167e-05	0.00060874	integrin subunit alpha X [Source:HGNC Symbol;Acc:HGNC:6152]
ENSSSCG00000011500	KBTBD8	158.834	847.623	-2.4159	1.0158e-05	0.00060874	kelch repeat and BTB domain containing 8 [Source:HGNC Symbol;Acc:HGNC:30691]
ENSSSCG00000015290	CDK18	607.337	76.8972	2.9818	1.0097e-05	0.00060874	cyclin dependent kinase 18 [Source:HGNC Symbol;Acc:HGNC:8751]
ENSSSCG00000025795	CSF3R	8.8922	60.5997	-2.7635	1.0205e-05	0.00060877	colony stimulating factor 3 receptor [Source:HGNC Symbol;Acc:HGNC:2439]
ENSSSCG00000007027	SLC20A2	1753.68	770.51	1.1861	1.0328e-05	0.00061377	solute carrier family 20 member 2 [Source:HGNC Symbol;Acc:HGNC:10947]
ENSSSCG00000036294	NUDT19	308.838	96.0645	1.6926	1.0464e-05	0.00061955	nudix hydrolase 19 [Source:HGNC Symbol;Acc:HGNC:32036]
ENSSSCG00000024310	F13A1	74.4553	233.452	-1.6444	1.0857e-05	0.00064042	coagulation factor XIII A chain [Source:HGNC Symbol;Acc:HGNC:3531]
Novel00331	-	111.385	19.3643	2.5079	1.0979e-05	0.00064526	-
ENSSSCG00000035818	FHIT	38.5043	6.30212	2.6215	1.1237e-05	0.00065801	fragile histidine triad [Source:HGNC Symbol;Acc:HGNC:3701]
ENSSSCG00000002013	DHRS4	2608.79	1035.14	1.334	1.1392e-05	0.00066463	Dehydrogenase/reductase SDR family member 4 [Source:UniProtKB/Swiss-Prot;Acc:Q8WNV7]
ENSSSCG00000014362	HBEGF	542.08	2305.93	-2.0882	1.167e-05	0.00067833	heparin binding EGF like growth factor [Source:HGNC Symbol;Acc:HGNC:3059]
ENSSSCG00000000555	ITPR2	78.0228	413.973	-2.4088	1.2137e-05	0.0006986	inositol 1,4,5-trisphosphate receptor type 2 [Source:HGNC Symbol;Acc:HGNC:6181]
ENSSSCG00000017008	DOCK2	20.1267	142.502	-2.8188	1.215e-05	0.0006986	dedicator of cytokinesis 2 [Source:HGNC Symbol;Acc:HGNC:2988]
ENSSSCG00000039823	-	1.91269	78.5786	-5.3573	1.2084e-05	0.0006986
Novel00050	-	0.788223	32.3452	-5.3911	1.2374e-05	0.00070892	-
ENSSSCG00000020686	SDHA	22811.1	11000	1.0523	1.2755e-05	0.00072293	succinate dehydrogenase complex flavoprotein subunit A [Source:HGNC Symbol;Acc:HGNC:10680]
ENSSSCG00000021944	RAC2	38.7599	363.104	-3.225	1.2731e-05	0.00072293	Rac family small GTPase 2 [Source:HGNC Symbol;Acc:HGNC:9802]
ENSSSCG00000031875	ZNF469	136.498	44.6898	1.6223	1.2688e-05	0.00072293	zinc finger protein 469 [Source:HGNC Symbol;Acc:HGNC:23216]
ENSSSCG00000011356	UQCRC1	23799.5	10330.3	1.2041	1.2998e-05	0.00073412	ubiquinol-cytochrome c reductase core protein 1 [Source:HGNC Symbol;Acc:HGNC:12585]
ENSSSCG00000012542	FAM199X	15.505	155.636	-3.3314	1.309e-05	0.00073668	family with sequence similarity 199, X-linked [Source:HGNC Symbol;Acc:HGNC:25195]
ENSSSCG00000039494	NDUFC2	4364.32	1918.38	1.186	1.3432e-05	0.00075329	NADH dehydrogenase (ubiquinone) 1, subcomplex unknown, 2, 14.5kDa [Source:RefSeq peptide;Acc:NP_001231672]
ENSSSCG00000000117	C22orf23	240.006	72.6877	1.7309	1.3566e-05	0.00075646	chromosome 22 open reading frame 23 [Source:HGNC Symbol;Acc:HGNC:18589]
ENSSSCG00000027307	NDUFA11	4935.64	2299.03	1.1024	1.3584e-05	0.00075646	NADH dehydrogenase [Source:RefSeq peptide;Acc:NP_001231853]
ENSSSCG00000007806	RABEP2	1002.54	394.163	1.3472	1.3646e-05	0.00075727	rabaptin, RAB GTPase binding effector protein 2 [Source:HGNC Symbol;Acc:HGNC:24817]
ENSSSCG00000006800	CD53	62.6534	328.696	-2.3878	1.3804e-05	0.00076341	CD53 molecule [Source:HGNC Symbol;Acc:HGNC:1686]
ENSSSCG00000031954	SLC39A10	306.634	1027.29	-1.7445	1.3926e-05	0.00076745	solute carrier family 39 member 10 [Source:HGNC Symbol;Acc:HGNC:20861]
ENSSSCG00000013399	TEAD1	363.269	1992.93	-2.4563	1.4283e-05	0.00078183	TEA domain transcription factor 1 [Source:HGNC Symbol;Acc:HGNC:11714]
ENSSSCG00000013524	C19orf70	2240.78	1059.33	1.0813	1.4285e-05	0.00078183	chromosome 19 open reading frame 70 [Source:HGNC Symbol;Acc:HGNC:33702]
ENSSSCG00000040205	TLCD2	256.097	76.6319	1.7446	1.4406e-05	0.00078575	TLC domain containing 2 [Source:HGNC Symbol;Acc:HGNC:33522]
ENSSSCG00000009931	MVK	315.945	70.8749	2.1664	1.4723e-05	0.0008003	mevalonate kinase [Source:HGNC Symbol;Acc:HGNC:7530]
ENSSSCG00000033854	LGALS1	21908.7	7444.09	1.5575	1.5092e-05	0.00081757	galectin-1 [Source:RefSeq peptide;Acc:NP_001001867]
ENSSSCG00000010578	PITX3	646.511	233.303	1.4726	1.5167e-05	0.00081889	paired like homeodomain 3 [Source:HGNC Symbol;Acc:HGNC:9006]
ENSSSCG00000023903	ATP5I	9487.93	4046.39	1.2296	1.5526e-05	0.00083542	ATP synthase subunit e, mitochondrial [Source:UniProtKB/Swiss-Prot;Acc:Q9MYT8]
ENSSSCG00000004249	CEP85L	27.258	307.842	-3.4998	1.5743e-05	0.00084424	centrosomal protein 85 like [Source:HGNC Symbol;Acc:HGNC:21638]
ENSSSCG00000038453	SYNPO	3054.02	6597.39	-1.1113	1.6187e-05	0.00086222	synaptopodin [Source:HGNC Symbol;Acc:HGNC:30672]
ENSSSCG00000009182	-	48.4797	2.6573	4.2211	1.6739e-05	0.00088868	alcohol dehydrogenase 1C (class I), gamma polypeptide [Source:RefSeq peptide;Acc:NP_001230868]
ENSSSCG00000015662	C4BPA	280.694	1071	-1.932	1.6817e-05	0.00088984	Sus scrofa complement component 4 binding protein, alpha (C4BPA), mRNA. [Source:RefSeq mRNA;Acc:NM_213942]
ENSSSCG00000000152	RBFOX2	3268.48	1601.44	1.0288	1.7023e-05	0.00089774	RNA binding fox-1 homolog 2 [Source:HGNC Symbol;Acc:HGNC:9906]
ENSSSCG00000007927	PPL	274.534	889.608	-1.6953	1.7182e-05	0.00090021	periplakin [Source:HGNC Symbol;Acc:HGNC:9273]
ENSSSCG00000027860	ERAP2	175.062	751.787	-2.1021	1.7164e-05	0.00090021	endoplasmic reticulum aminopeptidase 2 [Source:HGNC Symbol;Acc:HGNC:29499]
ENSSSCG00000032509	LRRC26	38.5628	4.30449	3.2206	1.7903e-05	0.00093403	leucine rich repeat containing 26 [Source:HGNC Symbol;Acc:HGNC:31409]
ENSSSCG00000040140	CD3E	6.09422	129.707	-4.4029	1.7945e-05	0.00093403	T-cell surface glycoprotein CD3 epsilon chain precursor [Source:RefSeq peptide;Acc:NP_999392]
Novel01110	--	50.0244	8.39599	2.6298	1.8184e-05	0.0009434	--
ENSSSCG00000036060	RRAD	612.7	3692.66	-2.5917	1.8259e-05	0.00094417	RRAD, Ras related glycolysis inhibitor and calcium channel regulator [Source:HGNC Symbol;Acc:HGNC:10446]
ENSSSCG00000016873	NIM1K	278.285	107.383	1.3716	1.8429e-05	0.00094989	NIM1 serine/threonine protein kinase [Source:HGNC Symbol;Acc:HGNC:28646]
ENSSSCG00000029596	-	5.92973	88.2747	-3.899	1.8734e-05	0.00096248
ENSSSCG00000012411	PHKA1	4084.96	10679.8	-1.3865	1.9006e-05	0.00097333	phosphorylase kinase regulatory subunit alpha 1 [Source:HGNC Symbol;Acc:HGNC:8925]
ENSSSCG00000038196	-	77.2986	678.395	-3.135	1.9399e-05	0.00099029
ENSSSCG00000001958	BAZ1A	88.5755	294.063	-1.7333	1.963e-05	0.00099887	bromodomain adjacent to zinc finger domain 1A [Source:HGNC Symbol;Acc:HGNC:960]
ENSSSCG00000014436	ARHGEF37	282.721	110.258	1.3524	1.994e-05	0.0010114	Rho guanine nucleotide exchange factor 37 [Source:HGNC Symbol;Acc:HGNC:34430]
ENSSSCG00000007949	SRL	71298.6	33072.9	1.1082	2.0603e-05	0.0010417	sarcalumenin [Source:HGNC Symbol;Acc:HGNC:11295]
ENSSSCG00000011951	NFKBIZ	63.9631	204.605	-1.6764	2.1301e-05	0.0010736	NFKB inhibitor zeta [Source:HGNC Symbol;Acc:HGNC:29805]
ENSSSCG00000003257	CACNG6	2006.15	866.522	1.2113	2.1488e-05	0.0010796	calcium voltage-gated channel auxiliary subunit gamma 6 [Source:HGNC Symbol;Acc:HGNC:13625]
ENSSSCG00000010648	CCDC186	20.7013	248.366	-3.588	2.1711e-05	0.0010869	coiled-coil domain containing 186 [Source:HGNC Symbol;Acc:HGNC:24349]
ENSSSCG00000011197	OXNAD1	805.904	351.974	1.1951	2.1769e-05	0.0010869	oxidoreductase NAD binding domain containing 1 [Source:HGNC Symbol;Acc:HGNC:25128]
ENSSSCG00000016338	PER2	136.488	490.677	-1.8462	2.217e-05	0.0011035	period circadian regulator 2 [Source:HGNC Symbol;Acc:HGNC:8846]
Novel00961	-	293.439	50.5827	2.5302	2.2325e-05	0.0011077	-
ENSSSCG00000024676	SRPK3	8619.11	3796.44	1.183	2.2516e-05	0.0011137	SRSF protein kinase 3 [Source:HGNC Symbol;Acc:HGNC:11402]
ENSSSCG00000016554	MEST	448.769	155.271	1.5315	2.2664e-05	0.0011175	mesoderm specific transcript [Source:HGNC Symbol;Acc:HGNC:7028]
ENSSSCG00000012318	MAGED1	1468.94	624.405	1.2351	2.3123e-05	0.0011367	MAGE family member D1 [Source:HGNC Symbol;Acc:HGNC:6813]
ENSSSCG00000012584	CAPN6	2399.85	1021.85	1.2327	2.3572e-05	0.0011543	calpain 6 [Source:HGNC Symbol;Acc:HGNC:1483]
ENSSSCG00000024313	-	23407	10971.2	1.0932	2.3626e-05	0.0011543
Novel00348	-	1.16305	27.172	-4.5578	2.3699e-05	0.0011543	-
ENSSSCG00000038553	TSPO2	24.6903	1.63017	3.8839	2.5014e-05	0.0012146	translocator protein 2 [Source:HGNC Symbol;Acc:HGNC:21256]
ENSSSCG00000012970	CTSW	44.8062	269.709	-2.5853	2.5185e-05	0.0012192	cathepsin W [Source:HGNC Symbol;Acc:HGNC:2546]
ENSSSCG00000008193	ZAP70	7.71858	92.3718	-3.5738	2.5506e-05	0.001231	zeta chain of T-cell receptor associated protein kinase 70 [Source:HGNC Symbol;Acc:HGNC:12858]
ENSSSCG00000000576	LDHB	8861.53	3639.98	1.2836	2.5858e-05	0.0012442	lactate dehydrogenase B [Source:HGNC Symbol;Acc:HGNC:6541]
ENSSSCG00000004602	TEX9	17.3698	95.9139	-2.4682	2.603e-05	0.0012481	testis expressed 9 [Source:HGNC Symbol;Acc:HGNC:29585]
ENSSSCG00000004725	ZNF106	4355.85	12938.5	-1.5707	2.6095e-05	0.0012481	zinc finger protein 106 [Source:HGNC Symbol;Acc:HGNC:12886]
ENSSSCG00000031557	-	704.999	256.015	1.4611	2.7043e-05	0.0012896
ENSSSCG00000039581	-	2.31676	43.4955	-4.2197	2.7168e-05	0.0012917
ENSSSCG00000013436	-	8976.67	4437.05	1.0166	2.7362e-05	0.0012943
ENSSSCG00000018092	ND6	38331.6	14062.2	1.4467	2.7508e-05	0.0012943	NADH-ubiquinone oxidoreductase chain 6 [Source:UniProtKB/Swiss-Prot;Acc:O79882]
ENSSSCG00000036534	MYOM3	6984.89	2467.05	1.5012	2.7434e-05	0.0012943	myomesin 3 [Source:HGNC Symbol;Acc:HGNC:26679]
ENSSSCG00000037583	GNB4	26.1981	195.024	-2.9037	2.7549e-05	0.0012943	G protein subunit beta 4 [Source:HGNC Symbol;Acc:HGNC:20731]
ENSSSCG00000016687	CHN2	96.1434	23.5782	2.0218	2.834e-05	0.0013276	chimerin 2 [Source:HGNC Symbol;Acc:HGNC:1944]
ENSSSCG00000028943	ECH1	4982.68	1537.87	1.6963	2.8696e-05	0.0013403	enoyl-CoA hydratase 1 [Source:HGNC Symbol;Acc:HGNC:3149]
ENSSSCG00000034820	MAFA	1453.55	530.797	1.4525	2.8891e-05	0.0013455	MAF bZIP transcription factor A [Source:HGNC Symbol;Acc:HGNC:23145]
ENSSSCG00000025842	SPAG8	1226.69	496.973	1.3048	2.9177e-05	0.0013548	sperm associated antigen 8 [Source:HGNC Symbol;Acc:HGNC:14105]
ENSSSCG00000038345	IKZF1	13.7921	119.605	-3.1163	2.9272e-05	0.0013553	IKAROS family zinc finger 1 [Source:HGNC Symbol;Acc:HGNC:13176]
ENSSSCG00000013591	TIMM44	2422.36	983.68	1.3005	2.9566e-05	0.0013639	translocase of inner mitochondrial membrane 44 [Source:HGNC Symbol;Acc:HGNC:17316]
ENSSSCG00000016850	LIFR	241.707	1458.66	-2.594	2.963e-05	0.0013639	LIF receptor alpha [Source:HGNC Symbol;Acc:HGNC:6597]
ENSSSCG00000006083	LAPTM4B	2070.17	991.144	1.0628	3.0365e-05	0.0013877	lysosomal protein transmembrane 4 beta [Source:HGNC Symbol;Acc:HGNC:13646]
ENSSSCG00000014441	CSF1R	327.973	789.289	-1.2655	3.0466e-05	0.0013877	colony stimulating factor 1 receptor [Source:HGNC Symbol;Acc:HGNC:2433]
ENSSSCG00000024564	IMMT	6254.91	2988.01	1.066	3.0346e-05	0.0013877	inner membrane mitochondrial protein [Source:HGNC Symbol;Acc:HGNC:6047]
ENSSSCG00000030831	DENND3	110.095	275.368	-1.3252	3.1157e-05	0.0014138	DENN domain containing 3 [Source:HGNC Symbol;Acc:HGNC:29134]
ENSSSCG00000020835	EIF4EBP3	655.313	162.358	2.0169	3.1585e-05	0.001421	Sus scrofa eukaryotic translation initiation factor 4E binding protein 3 (EIF4EBP3), mRNA. [Source:RefSeq mRNA;Acc:NM_001202520]
ENSSSCG00000032582	-	4.0077	620.053	-7.28	3.1475e-05	0.001421
Novel00539	-	650.276	190.518	1.7758	3.1537e-05	0.001421	-
ENSSSCG00000039713	ANKRD9	974.696	320.179	1.6047	3.2309e-05	0.0014495	ankyrin repeat domain 9 [Source:HGNC Symbol;Acc:HGNC:20096]
ENSSSCG00000017885	SMTNL2	3395.98	1493.11	1.1851	3.3014e-05	0.001477	smoothelin like 2 [Source:HGNC Symbol;Acc:HGNC:24764]
ENSSSCG00000011853	RUBCN	180.294	389.827	-1.1141	3.3152e-05	0.001479	RUN and cysteine rich domain containing beclin 1 interacting protein [Source:HGNC Symbol;Acc:HGNC:28991]
ENSSSCG00000006379	CD48	21.2057	174.955	-3.0399	3.3313e-05	0.001482	Sus scrofa CD48 molecule (CD48), mRNA. [Source:RefSeq mRNA;Acc:NM_001243714]
ENSSSCG00000029151	RASIP1	3819.78	1877.04	1.0249	3.373e-05	0.0014964	Ras interacting protein 1 [Source:HGNC Symbol;Acc:HGNC:24716]
ENSSSCG00000014291	AFF4	37.636	386.906	-3.3653	3.4626e-05	0.0015319	AF4/FMR2 family member 4 [Source:HGNC Symbol;Acc:HGNC:17869]
ENSSSCG00000006902	GFI1	1.90335	47.8529	-4.6308	3.4739e-05	0.0015327	growth factor independent 1 transcriptional repressor [Source:HGNC Symbol;Acc:HGNC:4237]
ENSSSCG00000006381	CD84	3.00915	33.6799	-3.4544	3.5242e-05	0.0015382	CD84 molecule [Source:HGNC Symbol;Acc:HGNC:1704]
ENSSSCG00000015380	CDCA7L	774.189	323.928	1.2556	3.5233e-05	0.0015382	cell division cycle associated 7 like [Source:HGNC Symbol;Acc:HGNC:30777]
ENSSSCG00000022209	ITGB1BP2	3582.26	1416.05	1.3386	3.5138e-05	0.0015382	integrin subunit beta 1 binding protein 2 [Source:HGNC Symbol;Acc:HGNC:6154]
ENSSSCG00000038254	PRKRA	371.241	152.095	1.2877	3.5251e-05	0.0015382	protein activator of interferon induced protein kinase EIF2AK2 [Source:HGNC Symbol;Acc:HGNC:9438]
ENSSSCG00000011038	MRC1	136.02	365.19	-1.4257	3.5623e-05	0.0015502	macrophage mannose receptor 1 precursor [Source:RefSeq peptide;Acc:NP_001242898]
ENSSSCG00000016640	PPP1R3A	1606.7	7291.08	-2.1821	3.6289e-05	0.0015706	protein phosphatase 1 regulatory subunit 3A [Source:HGNC Symbol;Acc:HGNC:9291]
ENSSSCG00000038801	NPNT	622.905	152.505	2.032	3.6509e-05	0.0015758	nephronectin [Source:HGNC Symbol;Acc:HGNC:27405]
ENSSSCG00000004718	TTBK2	13.1204	138.663	-3.4046	3.6918e-05	0.0015861	tau tubulin kinase 2 [Source:HGNC Symbol;Acc:HGNC:19141]
ENSSSCG00000035539	ST8SIA4	12.1957	117.978	-3.2828	3.6946e-05	0.0015861	CMP-N-acetylneuraminate-poly-alpha-2,8-sialyltransferase precursor [Source:RefSeq peptide;Acc:NP_001032399]
ENSSSCG00000008062	PRSS27	81.9502	14.6209	2.5177	3.7204e-05	0.0015886	protease, serine 27 [Source:HGNC Symbol;Acc:HGNC:15475]
Novel01122	--	880.888	340.198	1.3727	3.7151e-05	0.0015886	--
ENSSSCG00000035074	FOXO6	910.613	395.528	1.2042	3.7771e-05	0.0016085	forkhead box O6 [Source:HGNC Symbol;Acc:HGNC:24814]
ENSSSCG00000039926	-	179.316	50.7633	1.8093	3.9695e-05	0.0016859
ENSSSCG00000033367	PLEKHA2	152.34	347.384	-1.1914	4.0107e-05	0.0016989	pleckstrin homology domain containing A2 [Source:HGNC Symbol;Acc:HGNC:14336]
ENSSSCG00000009592	NFIL3	139.961	334.896	-1.2604	4.0659e-05	0.0017132	nuclear factor, interleukin 3 regulated [Source:HGNC Symbol;Acc:HGNC:7787]
ENSSSCG00000011157	PITRM1	2387.94	1169.3	1.0303	4.0587e-05	0.0017132	pitrilysin metallopeptidase 1 [Source:HGNC Symbol;Acc:HGNC:17663]
ENSSSCG00000027722	BMP2K	105.601	245.282	-1.2169	4.0814e-05	0.0017152	BMP2 inducible kinase [Source:HGNC Symbol;Acc:HGNC:18041]
ENSSSCG00000013556	ADGRE1	9.60326	94.1263	-3.2844	4.1233e-05	0.0017282	adhesion G protein-coupled receptor E1 [Source:HGNC Symbol;Acc:HGNC:3336]
ENSSSCG00000022347	WNT11	314.943	122.854	1.3611	4.3091e-05	0.0017966	Wnt family member 11 [Source:HGNC Symbol;Acc:HGNC:12776]
ENSSSCG00000025406	PIK3C2A	23.4839	187.677	-3.0007	4.3029e-05	0.0017966	phosphatidylinositol-4-phosphate 3-kinase catalytic subunit type 2 alpha [Source:HGNC Symbol;Acc:HGNC:8971]
ENSSSCG00000040989	GPRC5C	1570.49	683.531	1.201	4.36e-05	0.0018131	G protein-coupled receptor class C group 5 member C [Source:HGNC Symbol;Acc:HGNC:13309]
ENSSSCG00000003229	ETFB	5311.16	2333.96	1.1864	4.3852e-05	0.0018188	electron transfer flavoprotein beta subunit [Source:HGNC Symbol;Acc:HGNC:3482]
ENSSSCG00000004479	FILIP1	731.521	2080.55	-1.5079	4.431e-05	0.001833	filamin A interacting protein 1 [Source:HGNC Symbol;Acc:HGNC:21015]
ENSSSCG00000023584	-	2.32609	28.567	-3.6135	4.4641e-05	0.001842
ENSSSCG00000002907	-	13640	6488.69	1.0719	4.6121e-05	0.001896	cytochrome c oxidase subunit 6B1 [Source:RefSeq peptide;Acc:NP_001090966]
ENSSSCG00000010948	-	19.6898	152.271	-2.9423	4.6188e-05	0.001896
ENSSSCG00000034013	TMEM88B	82.0564	23.2901	1.8391	4.6534e-05	0.0019053	transmembrane protein 88B [Source:HGNC Symbol;Acc:HGNC:37099]
ENSSSCG00000016705	HOXA3	262.6	69.7546	1.914	4.7611e-05	0.0019444	homeobox A3 [Source:HGNC Symbol;Acc:HGNC:5104]
ENSSSCG00000016968	BDP1	49.3092	343.275	-2.8015	4.7957e-05	0.0019535	B double prime 1, subunit of RNA polymerase III transcription initiation factor IIIB [Source:HGNC Symbol;Acc:HGNC:13652]
ENSSSCG00000030616	KIAA1551	218.842	781.921	-1.8379	4.8127e-05	0.0019554	KIAA1551 [Source:HGNC Symbol;Acc:HGNC:25559]
ENSSSCG00000015255	IGSF9B	4.43044	46.5135	-3.4253	4.8469e-05	0.0019593	immunoglobulin superfamily member 9B [Source:HGNC Symbol;Acc:HGNC:32326]
Novel00545	-	69.1086	198.522	-1.521	4.8379e-05	0.0019593	-
ENSSSCG00000034390	CARD11	7.60408	66.648	-3.1152	4.9232e-05	0.0019851	caspase recruitment domain family member 11 [Source:HGNC Symbol;Acc:HGNC:16393]
ENSSSCG00000027529	BIRC3	880.672	1972.96	-1.164	5.1287e-05	0.0020627	baculoviral IAP repeat containing 3 [Source:HGNC Symbol;Acc:HGNC:591]
ENSSSCG00000004139	ADGRG6	55.4453	215.185	-1.9584	5.1589e-05	0.0020697	adhesion G protein-coupled receptor G6 [Source:HGNC Symbol;Acc:HGNC:13841]
ENSSSCG00000006382	-	0.845475	36.6712	-5.5209	5.207e-05	0.0020785
ENSSSCG00000033591	CHD9	66.6854	504.54	-2.9204	5.2286e-05	0.0020819	chromodomain helicase DNA binding protein 9 [Source:HGNC Symbol;Acc:HGNC:25701]
ENSSSCG00000000663	-	0.788223	30.5064	-5.2896	5.3775e-05	0.0021151
ENSSSCG00000006788	ADORA3	8.96812	49.0696	-2.4494	5.3676e-05	0.0021151	Sus scrofa transmembrane and immunoglobulin domain containing 3 (TMIGD3), transcript variant 3, mRNA. [Source:RefSeq mRNA;Acc:NM_001302771]
ENSSSCG00000022901	KLHDC3	17177.4	7675.33	1.1623	5.3784e-05	0.0021151	kelch domain containing 3 [Source:HGNC Symbol;Acc:HGNC:20704]
ENSSSCG00000032932	MSRB1	7178.06	2451.6	1.5502	5.3662e-05	0.0021151	methionine-R-sulfoxide reductase B1 [Source:RefSeq peptide;Acc:NP_001090929]
ENSSSCG00000008213	CD8B	0.422737	36.7976	-6.4574	5.4397e-05	0.0021321	T-cell surface glycoprotein CD8 beta chain precursor [Source:RefSeq peptide;Acc:NP_001335699]
ENSSSCG00000015311	CYP51A1	792.84	276.071	1.5223	5.4484e-05	0.0021321	cytochrome P450 family 51 subfamily A member 1 [Source:HGNC Symbol;Acc:HGNC:2649]
ENSSSCG00000032464	PURB	118.424	359.251	-1.6043	5.5471e-05	0.0021654	purine rich element binding protein B [Source:HGNC Symbol;Acc:HGNC:9702]
ENSSSCG00000000084	ATF4	9770.44	23665.9	-1.2763	5.6025e-05	0.0021764	activating transcription factor 4 [Source:HGNC Symbol;Acc:HGNC:786]
ENSSSCG00000026571	RAB8B	191.592	396.224	-1.0485	5.5985e-05	0.0021764	RAB8B, member RAS oncogene family [Source:HGNC Symbol;Acc:HGNC:30273]
ENSSSCG00000011322	CCR1	7.2585	87.5679	-3.5822	5.7738e-05	0.002232	Sus scrofa C-C motif chemokine receptor 1 (CCR1), mRNA. [Source:RefSeq mRNA;Acc:NM_001001621]
Novel00273	-	81.7725	20.2331	2.0021	5.7731e-05	0.002232	-
ENSSSCG00000000766	CECR2	1276.24	585.279	1.1234	5.8066e-05	0.0022393	CECR2, histone acetyl-lysine reader [Source:HGNC Symbol;Acc:HGNC:1840]
ENSSSCG00000031518	STARD4	102.148	34.9462	1.5418	5.8231e-05	0.0022402	StAR related lipid transfer domain containing 4 [Source:HGNC Symbol;Acc:HGNC:18058]
ENSSSCG00000017265	AXIN2	347.899	152.244	1.1895	5.9917e-05	0.0022995	axin 2 [Source:HGNC Symbol;Acc:HGNC:904]
ENSSSCG00000015284	MDM4	87.9546	517.463	-2.5577	6.1151e-05	0.0023356	MDM4, p53 regulator [Source:HGNC Symbol;Acc:HGNC:6974]
ENSSSCG00000022846	SLC4A3	831.657	261.237	1.6713	6.1141e-05	0.0023356	solute carrier family 4 member 3 [Source:HGNC Symbol;Acc:HGNC:11029]
ENSSSCG00000008535	CLIP4	1341.43	383.019	1.8062	6.1678e-05	0.0023501	CAP-Gly domain containing linker protein family member 4 [Source:HGNC Symbol;Acc:HGNC:26108]
ENSSSCG00000016237	DOCK10	48.8958	135.897	-1.4737	6.2046e-05	0.0023585	dedicator of cytokinesis 10 [Source:HGNC Symbol;Acc:HGNC:23479]
Novel00895	-	4.95108	95.6626	-4.263	6.263e-05	0.002375	-
ENSSSCG00000004401	DDO	830.52	324.493	1.3553	6.347e-05	0.0023992	D-aspartate oxidase [Source:RefSeq peptide;Acc:NP_001090895]
ENSSSCG00000017749	-	5.7194	38.2614	-2.7238	6.3568e-05	0.0023992
ENSSSCG00000021206	IL1RAP	47.1184	165.925	-1.8207	6.3773e-05	0.0024012	interleukin 1 receptor accessory protein [Source:HGNC Symbol;Acc:HGNC:5995]
ENSSSCG00000026155	FSCN2	520.281	193.329	1.4313	6.4394e-05	0.0024189	fascin actin-bundling protein 2, retinal [Source:HGNC Symbol;Acc:HGNC:3960]
ENSSSCG00000017197	FBF1	2618.26	832.69	1.6521	6.5318e-05	0.0024421	Fas binding factor 1 [Source:HGNC Symbol;Acc:HGNC:24674]
ENSSSCG00000033424	-	835.045	384.185	1.1224	6.5209e-05	0.0024421
ENSSSCG00000005128	TUSC1	251.231	101.516	1.3033	6.562e-05	0.0024476	tumor suppressor candidate 1 [Source:HGNC Symbol;Acc:HGNC:31010]
ENSSSCG00000016119	-	12.4166	132.412	-3.4265	6.5861e-05	0.0024508
ENSSSCG00000027372	SAMD9	157.524	802.052	-2.3495	6.6423e-05	0.002466	sterile alpha motif domain containing 9 [Source:HGNC Symbol;Acc:HGNC:1348]
ENSSSCG00000007715	ABHD11	1595.42	479.195	1.7376	6.7016e-05	0.0024822	abhydrolase domain containing 11 [Source:HGNC Symbol;Acc:HGNC:16407]
ENSSSCG00000014127	RASGRF2	19.0348	133.158	-2.8067	6.7463e-05	0.0024914	Ras protein specific guanine nucleotide releasing factor 2 [Source:HGNC Symbol;Acc:HGNC:9876]
ENSSSCG00000025751	MDH1	12073	4915.76	1.2963	6.7577e-05	0.0024914	Sus scrofa malate dehydrogenase 1, NAD (soluble) (MDH1), mRNA. [Source:RefSeq mRNA;Acc:NM_213874]
ENSSSCG00000029507	RASGEF1B	134.052	442.07	-1.7208	6.7826e-05	0.0024948	RasGEF domain family member 1B [Source:HGNC Symbol;Acc:HGNC:24881]
ENSSSCG00000034555	-	52.4387	261.411	-2.3144	6.8857e-05	0.0025269
ENSSSCG00000012631	LONRF3	178.758	772.783	-2.1114	7.0278e-05	0.0025614	LON peptidase N-terminal domain and ring finger 3 [Source:HGNC Symbol;Acc:HGNC:21152]
ENSSSCG00000014396	KIAA0141	3122.74	1349.99	1.2103	7.0607e-05	0.0025616	KIAA0141 [Source:HGNC Symbol;Acc:HGNC:28969]
ENSSSCG00000023374	SRGN	161.504	676.96	-2.0666	7.0784e-05	0.0025622	serglycin [Source:HGNC Symbol;Acc:HGNC:9361]
ENSSSCG00000038398	CD226	0.740308	28.5483	-5.2092	7.2879e-05	0.00263	CD226 molecule [Source:HGNC Symbol;Acc:HGNC:16961]
ENSSSCG00000039425	BPGM	467.796	1079.23	-1.2069	7.2985e-05	0.00263	bisphosphoglycerate mutase [Source:HGNC Symbol;Acc:HGNC:1093]
ENSSSCG00000009932	MMAB	386.718	104.813	1.8877	7.3846e-05	0.0026456	methylmalonic aciduria (cobalamin deficiency) cblB type [Source:HGNC Symbol;Acc:HGNC:19331]
ENSSSCG00000011312	LARS2	829.354	370.354	1.1628	7.3712e-05	0.0026456	leucyl-tRNA synthetase 2, mitochondrial [Source:HGNC Symbol;Acc:HGNC:17095]
ENSSSCG00000011576	HRH1	42.3444	129.487	-1.6087	7.3917e-05	0.0026456	histamine receptor H1 [Source:HGNC Symbol;Acc:HGNC:5182]
ENSSSCG00000017947	ACADVL	11664.4	4404.33	1.4051	7.4589e-05	0.0026636	acyl-CoA dehydrogenase very long chain [Source:HGNC Symbol;Acc:HGNC:92]
ENSSSCG00000008803	ATP8A1	52.1039	327.762	-2.6563	7.5679e-05	0.0026965	ATPase phospholipid transporting 8A1 [Source:HGNC Symbol;Acc:HGNC:13531]
ENSSSCG00000016853	RICTOR	231.711	646.501	-1.4811	7.617e-05	0.0027079	RPTOR independent companion of MTOR complex 2 [Source:HGNC Symbol;Acc:HGNC:28611]
ENSSSCG00000040957	CD52	13.159	104.377	-2.9818	7.6839e-05	0.0027257	CAMPATH-1 antigen precursor [Source:RefSeq peptide;Acc:NP_001244284]
ENSSSCG00000037355	RNF115	447.671	989.689	-1.1455	7.7194e-05	0.0027322	ring finger protein 115 [Source:HGNC Symbol;Acc:HGNC:18154]
ENSSSCG00000000675	C1R	1205.12	3818.16	-1.6634	8.1064e-05	0.0028627	complement C1r [Source:HGNC Symbol;Acc:HGNC:1246]
ENSSSCG00000002915	KIRREL2	62.7059	11.7655	2.375	8.2296e-05	0.0028998	kirre like nephrin family adhesion molecule 2 [Source:HGNC Symbol;Acc:HGNC:18816]
ENSSSCG00000035256	-	13.0843	111.804	-3.0895	8.2833e-05	0.0029059
Novel00588	-	46.2729	9.55688	2.2913	8.2671e-05	0.0029059	-
ENSSSCG00000005949	SLA	13.6869	98.6266	-2.8458	8.4438e-05	0.0029557	Src like adaptor [Source:HGNC Symbol;Acc:HGNC:10902]
ENSSSCG00000018063	-	257.051	9939.67	-5.273	8.4915e-05	0.0029659
ENSSSCG00000014410	SH3RF2	292.376	104.22	1.4886	8.555e-05	0.0029815	SH3 domain containing ring finger 2 [Source:HGNC Symbol;Acc:HGNC:26299]
ENSSSCG00000025685	TP73	349.513	144.439	1.2748	8.6315e-05	0.0029951	tumor protein p73 [Source:HGNC Symbol;Acc:HGNC:12003]
ENSSSCG00000028052	OBSL1	5489.87	2506.61	1.1309	8.6211e-05	0.0029951	obscurin like 1 [Source:HGNC Symbol;Acc:HGNC:29092]
ENSSSCG00000006298	XCL1	3.12365	32.7485	-3.3986	8.6916e-05	0.0029974	lymphotactin precursor [Source:RefSeq peptide;Acc:NP_001127817]
ENSSSCG00000008451	PPM1B	710.738	1730.92	-1.2846	8.6946e-05	0.0029974	protein phosphatase, Mg2+/Mn2+ dependent 1B [Source:HGNC Symbol;Acc:HGNC:9276]
ENSSSCG00000009542	TNFSF13B	4.63351	60.0276	-3.6863	8.6641e-05	0.0029974	TNF superfamily member 13b [Source:HGNC Symbol;Acc:HGNC:11929]
ENSSSCG00000024223	ARHGEF16	9.12327	49.0903	-2.4116	8.8011e-05	0.0030276	Rho guanine nucleotide exchange factor 16 [Source:HGNC Symbol;Acc:HGNC:15515]
ENSSSCG00000011713	P2RY12	6.43046	43.7452	-2.7585	8.8253e-05	0.0030293	purinergic receptor P2Y12 [Source:HGNC Symbol;Acc:HGNC:18124]
ENSSSCG00000008857	MSMO1	502.419	140.118	1.8415	8.9069e-05	0.003045	methylsterol monooxygenase 1 [Source:HGNC Symbol;Acc:HGNC:10545]
ENSSSCG00000033786	-	189.862	458.602	-1.2707	8.9091e-05	0.003045
ENSSSCG00000005022	NIN	69.3762	362.214	-2.3864	9.1248e-05	0.0031054	ninein [Source:HGNC Symbol;Acc:HGNC:14906]
ENSSSCG00000040643	CAV3	9294.22	4275.31	1.1203	9.1097e-05	0.0031054	Caveolin-3 [Source:UniProtKB/Swiss-Prot;Acc:Q3ZDQ5]
ENSSSCG00000033909	-	161.765	754.419	-2.2201	9.3098e-05	0.0031616
ENSSSCG00000027857	DMXL1	90.5346	539.531	-2.5771	9.36e-05	0.0031718	Dmx like 1 [Source:HGNC Symbol;Acc:HGNC:2937]
ENSSSCG00000025478	MIB1	202.132	699.716	-1.793	9.4761e-05	0.0032044	mindbomb E3 ubiquitin protein ligase 1 [Source:HGNC Symbol;Acc:HGNC:21086]
ENSSSCG00000014039	RGS14	11.6305	78.0086	-2.7381	9.72e-05	0.0032799	regulator of G protein signaling 14 [Source:HGNC Symbol;Acc:HGNC:9996]
ENSSSCG00000012126	-	204.512	437.331	-1.0973	9.7883e-05	0.0032958
ENSSSCG00000017238	TTYH2	963.47	416.265	1.212	9.8501e-05	0.0032958	tweety family member 2 [Source:HGNC Symbol;Acc:HGNC:13877]
ENSSSCG00000022230	CD9	693.152	1895.47	-1.4505	9.819e-05	0.0032958	Sus scrofa CD9 molecule (CD9), mRNA. [Source:RefSeq mRNA;Acc:NM_214006]
ENSSSCG00000038062	SAMSN1	9.77502	45.6508	-2.2247	9.8335e-05	0.0032958	SAM domain, SH3 domain and nuclear localization signals 1 [Source:HGNC Symbol;Acc:HGNC:10528]
ENSSSCG00000004576	RORA	110.508	624.271	-2.4993	0.00010123	0.0033802	RAR related orphan receptor A [Source:HGNC Symbol;Acc:HGNC:10258]
ENSSSCG00000024495	-	11.0839	75.4323	-2.754	0.00010183	0.0033931
ENSSSCG00000003975	KCNQ4	1801.87	407.624	2.1432	0.00010239	0.0034046	potassium voltage-gated channel subfamily Q member 4 [Source:HGNC Symbol;Acc:HGNC:6298]
ENSSSCG00000032029	PPP2R3B	2771	1136.22	1.2855	0.00010461	0.0034712	protein phosphatase 2 regulatory subunit B''beta [Source:HGNC Symbol;Acc:HGNC:13417]
ENSSSCG00000001862	ETFA	6409.94	3116.52	1.0401	0.00010529	0.0034819	electron transfer flavoprotein alpha subunit [Source:HGNC Symbol;Acc:HGNC:3481]
ENSSSCG00000023842	TRAT1	1.94193	30.5026	-3.9668	0.00010537	0.0034819	T-cell receptor associated transmembrane adaptor 1 [Source:HGNC Symbol;Acc:HGNC:30698]
ENSSSCG00000005498	PAPPA	3.93988	61.7106	-3.9836	0.0001068	0.0035219	pappalysin 1 [Source:HGNC Symbol;Acc:HGNC:8602]
ENSSSCG00000009668	CLU	420.205	1486.54	-1.8219	0.0001079	0.0035432	clusterin [Source:HGNC Symbol;Acc:HGNC:2095]
ENSSSCG00000005466	PTBP3	170.176	398.705	-1.2274	0.00010868	0.0035541	polypyrimidine tract binding protein 3 [Source:HGNC Symbol;Acc:HGNC:10253]
ENSSSCG00000011325	MYL3	29831.6	10884	1.4547	0.00010912	0.0035541	myosin light chain 3 [Source:RefSeq peptide;Acc:NP_001265702]
ENSSSCG00000011848	TFRC	10580.6	2784.4	1.9258	0.00010873	0.0035541	Transferrin receptor protein 1 [Source:UniProtKB/Swiss-Prot;Acc:Q8HZV3]
ENSSSCG00000023868	-	15.6966	95.2034	-2.6104	0.00010904	0.0035541
ENSSSCG00000000136	CSF2RB	91.1036	249.236	-1.4562	0.00011012	0.0035794	colony stimulating factor 2 receptor beta common subunit [Source:HGNC Symbol;Acc:HGNC:2436]
ENSSSCG00000011692	ZIC1	627.027	272.318	1.2017	0.00011038	0.0035806	Zic family member 1 [Source:HGNC Symbol;Acc:HGNC:12872]
Novel01278	--	79.9875	24.1813	1.732	0.00011156	0.0036113	--
ENSSSCG00000000764	HDHD5	1014.84	426.009	1.2533	0.00011264	0.0036318	haloacid dehalogenase like hydrolase domain containing 5 [Source:HGNC Symbol;Acc:HGNC:1843]
ENSSSCG00000035996	-	2.75816	38.5245	-3.8262	0.00011246	0.0036318
ENSSSCG00000016834	LMBRD2	23.6625	166.568	-2.8191	0.00011447	0.0036756	LMBR1 domain containing 2 [Source:HGNC Symbol;Acc:HGNC:25287]
ENSSSCG00000022099	TP53INP2	4727.3	1752.38	1.4315	0.00011437	0.0036756	tumor protein p53 inducible nuclear protein 2 [Source:HGNC Symbol;Acc:HGNC:16104]
Novel00954	-	50.4078	12.9962	1.9357	0.00011637	0.0037293	-
ENSSSCG00000004357	SIM1	16.7626	132.051	-2.9834	0.00011718	0.0037476	single-minded family bHLH transcription factor 1 [Source:HGNC Symbol;Acc:HGNC:10882]
ENSSSCG00000009240	PLAC8	18.2011	163.708	-3.1638	0.00011774	0.0037581	placenta specific 8 [Source:HGNC Symbol;Acc:HGNC:19254]
ENSSSCG00000008233	TMEM150A	861.029	228.276	1.916	0.00011986	0.0038179	transmembrane protein 150A [Source:HGNC Symbol;Acc:HGNC:24677]
ENSSSCG00000033526	BAG2	688.22	248.629	1.4707	0.0001208	0.0038403	BCL2 associated athanogene 2 [Source:HGNC Symbol;Acc:HGNC:938]
ENSSSCG00000000791	PDZRN4	36.5064	6.62243	2.4232	0.00012105	0.0038405	PDZ domain containing ring finger 4 [Source:HGNC Symbol;Acc:HGNC:30552]
ENSSSCG00000007034	-	14.2928	77.837	-2.4523	0.00012142	0.0038448
ENSSSCG00000007952	TRAP1	1985.38	876.665	1.1793	0.00012355	0.0039043	heat shock protein 75 kDa, mitochondrial [Source:RefSeq peptide;Acc:NP_001230874]
ENSSSCG00000027272	PIK3CG	30.7692	107.084	-1.7914	0.00012483	0.003937	phosphatidylinositol-4,5-bisphosphate 3-kinase catalytic subunit gamma [Source:HGNC Symbol;Acc:HGNC:8978]
ENSSSCG00000039271	ST8SIA2	510.96	183.492	1.4748	0.00012745	0.0040118	alpha-2,8-sialyltransferase 8B precursor [Source:RefSeq peptide;Acc:NP_001302605]
ENSSSCG00000037418	-	43.2901	274.903	-2.6708	0.00012772	0.0040123
ENSSSCG00000033025	C21orf91	199.553	517.153	-1.3751	0.00013059	0.0040943	chromosome 21 open reading frame 91 [Source:HGNC Symbol;Acc:HGNC:16459]
ENSSSCG00000015267	FMO2	7.80508	53.5504	-2.788	0.0001311	0.0041023	flavin containing monooxygenase 2 [Source:HGNC Symbol;Acc:HGNC:3770]
ENSSSCG00000029511	UBASH3A	0.797559	32.8078	-5.3818	0.00013181	0.0041162	ubiquitin associated and SH3 domain containing A [Source:HGNC Symbol;Acc:HGNC:12462]
ENSSSCG00000032841	NEAT1_1	2651.9	10137.8	-1.9348	0.00013329	0.0041543	Nuclear enriched abundant transcript 1 conserved region 1 [Source:RFAM;Acc:RF01955]
ENSSSCG00000010974	CNTFR	2645.42	1052.66	1.3305	0.00013499	0.0041991	ciliary neurotrophic factor receptor [Source:HGNC Symbol;Acc:HGNC:2170]
ENSSSCG00000004739	MGA	80.1684	364.883	-2.1888	0.00013751	0.004261	MGA, MAX dimerization protein [Source:HGNC Symbol;Acc:HGNC:14010]
ENSSSCG00000038003	ITK	1.53787	33.5522	-4.4302	0.00014002	0.0043218	IL2 inducible T-cell kinase [Source:HGNC Symbol;Acc:HGNC:6171]
ENSSSCG00000009053	RNF150	59.8393	266.121	-2.1546	0.00014246	0.0043804	ring finger protein 150 [Source:HGNC Symbol;Acc:HGNC:23138]
ENSSSCG00000033541	NAT8L	114.15	31.277	1.8802	0.00014246	0.0043804	N-acetyltransferase 8 like [Source:HGNC Symbol;Acc:HGNC:26742]
ENSSSCG00000026098	CMYA5	10448.8	26200.3	-1.3262	0.00014288	0.0043847	cardiomyopathy associated 5 [Source:HGNC Symbol;Acc:HGNC:14305]
Novel00423	-	376.534	117.427	1.6754	0.00014363	0.0043993	-
ENSSSCG00000031086	-	206.041	47.9952	2.0984	0.00014424	0.0044095	Lutropin subunit beta [Source:UniProtKB/Swiss-Prot;Acc:P01232]
ENSSSCG00000034350	SERHL2	1600.09	602.198	1.4105	0.00014685	0.0044806	serine hydrolase like 2 [Source:HGNC Symbol;Acc:HGNC:29446]
ENSSSCG00000004607	PYGO1	49.0112	210.316	-2.1045	0.00015193	0.0046267	pygopus family PHD finger 1 [Source:HGNC Symbol;Acc:HGNC:30256]
ENSSSCG00000006375	LY9	6.36511	51.0976	-2.9814	0.00015233	0.0046301	lymphocyte antigen 9 [Source:HGNC Symbol;Acc:HGNC:6730]
ENSSSCG00000023277	-	4205	2043.74	1.0407	0.00015321	0.0046481
ENSSSCG00000034858	RAP1GAP2	300.53	128.532	1.2322	0.00015512	0.0046968	RAP1 GTPase activating protein 2 [Source:HGNC Symbol;Acc:HGNC:29176]
ENSSSCG00000006209	VCPIP1	130.11	393.178	-1.5976	0.00015584	0.0047098	valosin containing protein interacting protein 1 [Source:HGNC Symbol;Acc:HGNC:30897]
ENSSSCG00000036396	NEAT1_2	2510.71	9731.72	-1.9548	0.00015643	0.0047186	Nuclear enriched abundant transcript 1 conserved region 2 [Source:RFAM;Acc:RF01956]
ENSSSCG00000011806	MASP1	265.45	108.024	1.3013	0.00015736	0.0047295	mannan binding lectin serine peptidase 1 [Source:HGNC Symbol;Acc:HGNC:6901]
ENSSSCG00000017401	ATP6V0A1	1529.23	743.87	1.0398	0.00015738	0.0047295	ATPase H+ transporting V0 subunit a1 [Source:HGNC Symbol;Acc:HGNC:865]
ENSSSCG00000016690	CREB5	37.92	132.301	-1.803	0.00015989	0.0047958	cAMP responsive element binding protein 5 [Source:HGNC Symbol;Acc:HGNC:16844]
ENSSSCG00000035794	-	113.507	28.1236	2.0001	0.0001603	0.0047991
ENSSSCG00000003395	PIK3CD	27.0294	104.858	-1.9568	0.000162	0.0048316	phosphatidylinositol-4,5-bisphosphate 3-kinase catalytic subunit delta [Source:HGNC Symbol;Acc:HGNC:8977]
ENSSSCG00000022447	F3	63.7516	206.51	-1.6907	0.00016199	0.0048316	coagulation factor III, tissue factor [Source:HGNC Symbol;Acc:HGNC:3541]
ENSSSCG00000015784	ACSL1	9406.46	3541.2	1.4095	0.00016452	0.0048977	acyl-CoA synthetase long chain family member 1 [Source:HGNC Symbol;Acc:HGNC:3569]
Novel01235	--	0	15.5703	-6.1985	0.00016538	0.0049141	--
ENSSSCG00000017517	TBX21	16.2287	117.816	-2.849	0.00016786	0.0049786	T-box 21 [Source:RefSeq peptide;Acc:NP_001302651]
ENSSSCG00000038144	-	11.9001	80.924	-2.7697	0.00016953	0.0050189
ENSSSCG00000003079	-	84.758	283.392	-1.7411	0.00016989	0.00502
ENSSSCG00000039408	ADCY7	200.173	468.573	-1.2286	0.00017244	0.005086	adenylate cyclase 7 [Source:HGNC Symbol;Acc:HGNC:238]
ENSSSCG00000005982	-	353.455	164.791	1.1011	0.00017509	0.0051545
ENSSSCG00000004225	TPD52L1	86.127	8.32632	3.4128	0.00017706	0.0051839	tumor protein D52 like 1 [Source:HGNC Symbol;Acc:HGNC:12006]
ENSSSCG00000004931	IGDCC4	1678.18	713.503	1.2327	0.00017683	0.0051839	immunoglobulin superfamily DCC subclass member 4 [Source:HGNC Symbol;Acc:HGNC:13770]
ENSSSCG00000009473	MYCBP2	189.046	585.197	-1.632	0.00017641	0.0051839	MYC binding protein 2, E3 ubiquitin protein ligase [Source:HGNC Symbol;Acc:HGNC:23386]
ENSSSCG00000029066	-	2332.12	1062.26	1.135	0.00018043	0.005273
ENSSSCG00000000191	-	102.792	703.752	-2.7765	0.00018269	0.0053096
ENSSSCG00000006199	PREX2	42.7325	248.199	-2.541	0.00018226	0.0053096	phosphatidylinositol-3,4,5-trisphosphate dependent Rac exchange factor 2 [Source:HGNC Symbol;Acc:HGNC:22950]
ENSSSCG00000025182	ELK4	57.3331	328.788	-2.5229	0.00018257	0.0053096	ELK4, ETS transcription factor [Source:HGNC Symbol;Acc:HGNC:3326]
ENSSSCG00000003465	FBLIM1	954.753	351.372	1.4415	0.00018362	0.0053241	filamin binding LIM protein 1 [Source:HGNC Symbol;Acc:HGNC:24686]
ENSSSCG00000027205	LPCAT3	610.125	289.588	1.0738	0.00018386	0.0053241	lysophosphatidylcholine acyltransferase 3 [Source:HGNC Symbol;Acc:HGNC:30244]
ENSSSCG00000040411	CCDC69	1223.1	473.333	1.3699	0.00018486	0.0053436	coiled-coil domain containing 69 [Source:HGNC Symbol;Acc:HGNC:24487]
Novel00599	-	124.351	641.598	-2.3689	0.00018525	0.005345	-
ENSSSCG00000000719	-	5223.18	2595.88	1.009	0.00018572	0.0053489
ENSSSCG00000027541	TMEM198	92.8897	26.2355	1.8235	0.00018717	0.0053808	transmembrane protein 198 [Source:HGNC Symbol;Acc:HGNC:33704]
ENSSSCG00000036844	GPR171	1.89402	28.848	-3.8987	0.00019238	0.0055207	G protein-coupled receptor 171 [Source:HGNC Symbol;Acc:HGNC:30057]
ENSSSCG00000021181	DHCR7	177.478	64.9268	1.4619	0.00019431	0.0055662	7-dehydrocholesterol reductase [Source:HGNC Symbol;Acc:HGNC:2860]
ENSSSCG00000017262	SLC16A6	149.18	52.81	1.4869	0.00019968	0.0056995	solute carrier family 16 member 6 [Source:HGNC Symbol;Acc:HGNC:10927]
ENSSSCG00000012842	RPLP2	25708.9	12440.5	1.0473	0.00020005	0.0056999	60S acidic ribosomal protein P2 [Source:RefSeq peptide;Acc:NP_001231795]
ENSSSCG00000012238	TSPAN7	1480.71	737.725	1.0047	0.00020058	0.0057022	tetraspanin 7 [Source:HGNC Symbol;Acc:HGNC:11854]
ENSSSCG00000014558	SIRT3	585.376	212.428	1.4635	0.00020085	0.0057022	sirtuin 3 [Source:HGNC Symbol;Acc:HGNC:14931]
ENSSSCG00000005528	-	9892.48	4654.94	1.0877	0.00020378	0.0057546
ENSSSCG00000039342	-	74.9929	20.6893	1.875	0.00020325	0.0057546
Novel00356	-	146.51	44.9136	1.6941	0.00020373	0.0057546	PF07679:Immunoglobulin I-set domain|PF00041:Fibronectin type III domain|PF02818:PPAK motif
ENSSSCG00000001683	POLH	494.991	1178.86	-1.2526	0.00020532	0.0057852	DNA polymerase eta [Source:HGNC Symbol;Acc:HGNC:9181]
ENSSSCG00000039889	ARL14EP	191.755	624.953	-1.7058	0.00020559	0.0057852	ADP ribosylation factor like GTPase 14 effector protein [Source:HGNC Symbol;Acc:HGNC:26798]
ENSSSCG00000011423	GRM2	125.872	41.7098	1.586	0.00020759	0.0058313	glutamate metabotropic receptor 2 [Source:HGNC Symbol;Acc:HGNC:4594]
ENSSSCG00000035649	-	34.1998	6.49063	2.4533	0.00020814	0.0058364
ENSSSCG00000001978	GZMB	2.61565	263.468	-6.6453	0.00020954	0.0058654	granzyme B precursor [Source:RefSeq peptide;Acc:NP_001137182]
ENSSSCG00000006137	WWP1	614.854	1824.97	-1.5698	0.00021036	0.0058779	WW domain containing E3 ubiquitin protein ligase 1 [Source:HGNC Symbol;Acc:HGNC:17004]
ENSSSCG00000005465	SUSD1	9.16062	42.7143	-2.2179	0.00021272	0.0059335	sushi domain containing 1 [Source:HGNC Symbol;Acc:HGNC:25413]
ENSSSCG00000015671	ARHGAP15	5.05625	36.8839	-2.8604	0.00021479	0.0059807	Rho GTPase activating protein 15 [Source:HGNC Symbol;Acc:HGNC:21030]
ENSSSCG00000006810	KCNC4	1083.07	380.082	1.5111	0.00021748	0.0060032	potassium voltage-gated channel subfamily C member 4 [Source:HGNC Symbol;Acc:HGNC:6236]
ENSSSCG00000024439	PTGER4	24.4134	76.8618	-1.6538	0.00021642	0.0060032	prostaglandin E receptor 4 [Source:HGNC Symbol;Acc:HGNC:9596]
ENSSSCG00000033136	-	87.3222	531.974	-2.6084	0.0002168	0.0060032
ENSSSCG00000035595	HMCN1	48.454	335.017	-2.7906	0.00021745	0.0060032	hemicentin 1 [Source:HGNC Symbol;Acc:HGNC:19194]
Novel00537	-	1.26821	33.7131	-4.8108	0.00021735	0.0060032	-
ENSSSCG00000008792	N4BP2	20.7492	191.791	-3.2123	0.00021803	0.0060079	NEDD4 binding protein 2 [Source:HGNC Symbol;Acc:HGNC:29851]
ENSSSCG00000024674	ABL2	14.6189	108.118	-2.8963	0.00021929	0.0060321	ABL proto-oncogene 2, non-receptor tyrosine kinase [Source:HGNC Symbol;Acc:HGNC:77]
ENSSSCG00000009259	PAQR3	270.637	650.6	-1.2662	0.00022242	0.0061076	progestin and adipoQ receptor family member 3 [Source:HGNC Symbol;Acc:HGNC:30130]
ENSSSCG00000021812	MS4A1	0	13.4204	-5.9597	0.00022493	0.0061554	Sus scrofa membrane spanning 4-domains A1 (MS4A1), mRNA. [Source:RefSeq mRNA;Acc:NM_001243394]
ENSSSCG00000039874	CCL26	42.5747	164.253	-1.9481	0.00022467	0.0061554	chemokine ligand 26-like protein precursor [Source:RefSeq peptide;Acc:NP_001072133]
ENSSSCG00000037508	GSN	8871.53	20136.5	-1.1825	0.00022952	0.0062702	gelsolin [Source:HGNC Symbol;Acc:HGNC:4620]
ENSSSCG00000000045	NDUFA6	4006.75	1926.41	1.057	0.00023003	0.0062735	NADH dehydrogenase [Source:RefSeq peptide;Acc:NP_001172107]
ENSSSCG00000003006	CYP2B6	68.3459	337.921	-2.3067	0.00023088	0.0062858	cytochrome P450 family 2 subfamily B member 6 [Source:HGNC Symbol;Acc:HGNC:2615]
ENSSSCG00000017340	DCAKD	603.387	229.697	1.393	0.0002313	0.0062865	dephospho-CoA kinase domain containing [Source:HGNC Symbol;Acc:HGNC:26238]
ENSSSCG00000022903	NAPEPLD	27.4518	162.55	-2.5692	0.00023807	0.0064594	N-acyl phosphatidylethanolamine phospholipase D [Source:HGNC Symbol;Acc:HGNC:21683]
ENSSSCG00000031897	GIMAP7	8.16123	102.768	-3.6512	0.00023905	0.0064752	GTPase, IMAP family member 7 [Source:HGNC Symbol;Acc:HGNC:22404]
Novel01237	--	9.70719	58.4662	-2.5943	0.00023977	0.0064835	--
ENSSSCG00000010966	CCL19	34.3655	219.428	-2.6698	0.00024031	0.0064873	C-C motif chemokine 19 precursor [Source:RefSeq peptide;Acc:NP_001163987]
ENSSSCG00000036227	-	13.689	106.778	-2.9636	0.00024081	0.0064896
ENSSSCG00000017095	SEMA5A	11.6877	76.8928	-2.7271	0.00024343	0.006538	semaphorin 5A [Source:HGNC Symbol;Acc:HGNC:10736]
Novel00552	-	155.972	32.3718	2.2706	0.00024711	0.0066259	-
ENSSSCG00000032561	PDCD1LG2	175.747	539.623	-1.6182	0.0002493	0.0066733	programmed cell death 1 ligand 2 precursor [Source:RefSeq peptide;Acc:NP_001020391]
ENSSSCG00000001573	PIM1	232.053	510.732	-1.1366	0.00025137	0.0066957	Pim-1 proto-oncogene, serine/threonine kinase [Source:HGNC Symbol;Acc:HGNC:8986]
ENSSSCG00000008077	CARD19	1474.34	730.598	1.0141	0.0002514	0.0066957	caspase recruitment domain family member 19 [Source:HGNC Symbol;Acc:HGNC:28148]
ENSSSCG00000010131	TXNRD2	529.458	246.39	1.1059	0.00025138	0.0066957	thioredoxin reductase 2 [Source:HGNC Symbol;Acc:HGNC:18155]
ENSSSCG00000009338	FRY	239.686	739.868	-1.6269	0.00025254	0.0067148	FRY microtubule binding protein [Source:HGNC Symbol;Acc:HGNC:20367]
ENSSSCG00000001723	PLA2G7	1280.99	479.148	1.4198	0.0002537	0.0067344	phospholipase A2 group VII [Source:HGNC Symbol;Acc:HGNC:9040]
ENSSSCG00000014984	MMP27	11.4087	61.0906	-2.4337	0.00025454	0.0067456	matrix metallopeptidase 27 [Source:HGNC Symbol;Acc:HGNC:14250]
ENSSSCG00000007529	SYCP2	13.864	61.747	-2.1413	0.0002602	0.0068841	synaptonemal complex protein 2 [Source:HGNC Symbol;Acc:HGNC:11490]
ENSSSCG00000026217	-	0.788223	23.9725	-4.9335	0.00026198	0.0069198
ENSSSCG00000004328	MDN1	173.134	676.538	-1.9677	0.0002638	0.0069563	midasin AAA ATPase 1 [Source:HGNC Symbol;Acc:HGNC:18302]
ENSSSCG00000039798	SLC11A1	13.4778	107.667	-2.9914	0.00026755	0.0070433	natural resistance-associated macrophage protein 1 [Source:RefSeq peptide;Acc:NP_998986]
ENSSSCG00000007530	PPP1R3D	175.5	372.691	-1.0855	0.0002683	0.0070514	protein phosphatase 1 regulatory subunit 3D [Source:HGNC Symbol;Acc:HGNC:9294]
ENSSSCG00000032910	C12orf73	1136.57	562.299	1.0156	0.0002695	0.0070713	chromosome 12 open reading frame 73 [Source:HGNC Symbol;Acc:HGNC:34450]
ENSSSCG00000031744	-	55.7449	317.166	-2.5115	0.00027108	0.0071012
ENSSSCG00000011125	GATA3	27.2447	89.9988	-1.7204	0.00027351	0.0071531	GATA binding protein 3 [Source:HGNC Symbol;Acc:HGNC:4172]
ENSSSCG00000036310	RFXANK	679.558	315.974	1.1076	0.00027404	0.0071551	regulatory factor X associated ankyrin containing protein [Source:HGNC Symbol;Acc:HGNC:9987]
ENSSSCG00000032288	SLC20A1	229.57	460.013	-1.0011	0.00027587	0.0071911	solute carrier family 20 member 1 [Source:HGNC Symbol;Acc:HGNC:10946]
ENSSSCG00000001499	DST	3215.84	9040.04	-1.4912	0.00028075	0.0072946	dystonin [Source:HGNC Symbol;Acc:HGNC:1090]
ENSSSCG00000037614	NEAT1_3	4621.82	14752.8	-1.6746	0.00028039	0.0072946	Nuclear enriched abundant transcript 1 conserved region 3 [Source:RFAM;Acc:RF01957]
ENSSSCG00000001065	ATXN1	240.394	527.396	-1.1347	0.00028678	0.0074271	ataxin 1 [Source:HGNC Symbol;Acc:HGNC:10548]
ENSSSCG00000013785	-	0.740308	20.3611	-4.7434	0.00028679	0.0074271
ENSSSCG00000014259	ADAMTS19	60.5055	16.46	1.8513	0.00028793	0.0074305	ADAM metallopeptidase with thrombospondin type 1 motif 19 [Source:HGNC Symbol;Acc:HGNC:17111]
ENSSSCG00000017987	-	192.489	489.34	-1.3483	0.00028837	0.0074305
ENSSSCG00000032911	DUSP8	411.971	1073.1	-1.3808	0.00028878	0.0074305	dual specificity phosphatase 8 [Source:HGNC Symbol;Acc:HGNC:3074]
Novel00957	-	72.6195	19.8202	1.8621	0.00028871	0.0074305	-
ENSSSCG00000004081	-	1.12447	25.7001	-4.4949	0.00029037	0.0074593
ENSSSCG00000007131	CST7	2.99981	45.5329	-3.8972	0.0002914	0.0074737	Sus scrofa cystatin F (CST7), mRNA. [Source:RefSeq mRNA;Acc:NM_001243310]
ENSSSCG00000014143	-	73.1102	13.1753	2.4849	0.00029415	0.0075319
ENSSSCG00000033763	GNAQ	101.255	434.617	-2.1041	0.00029494	0.0075401	Guanine nucleotide-binding protein G(q) subunit alpha [Source:UniProtKB/Swiss-Prot;Acc:Q2PKF4]
ENSSSCG00000025704	DENND2D	1.16305	23.0961	-4.3009	0.0002996	0.0076349	DENN domain containing 2D [Source:HGNC Symbol;Acc:HGNC:26192]
ENSSSCG00000001064	GMPR	6620.17	3223.38	1.0385	0.00030115	0.0076449	guanosine monophosphate reductase [Source:HGNC Symbol;Acc:HGNC:4376]
ENSSSCG00000030544	TMEM143	1188.39	563.053	1.0793	0.00030058	0.0076449	transmembrane protein 143 [Source:HGNC Symbol;Acc:HGNC:25603]
ENSSSCG00000034008	-	1.90335	30.9693	-4.0233	0.00030144	0.0076449
ENSSSCG00000026140	-	300.935	679.548	-1.1743	0.00030216	0.0076509
ENSSSCG00000003231	NKG7	38.0443	252.159	-2.7262	0.00030511	0.0077013	Sus scrofa natural killer cell granule protein 7 (NKG7), mRNA. [Source:RefSeq mRNA;Acc:NM_001244529]
ENSSSCG00000023177	RRP9	104.783	391.241	-1.8994	0.00030867	0.0077664	ribosomal RNA processing 9, U3 small nucleolar RNA binding protein [Source:HGNC Symbol;Acc:HGNC:16829]
ENSSSCG00000028109	SNTB2	34.3083	128.156	-1.9032	0.00030939	0.0077723	syntrophin beta 2 [Source:HGNC Symbol;Acc:HGNC:11169]
ENSSSCG00000015084	FXYD2	106.514	29.7693	1.8394	0.00031125	0.0078068	FXYD domain containing ion transport regulator 2 [Source:HGNC Symbol;Acc:HGNC:4026]
ENSSSCG00000036454	TMEM220	33.2077	119.62	-1.8562	0.00031194	0.0078117	transmembrane protein 220 [Source:HGNC Symbol;Acc:HGNC:33757]
ENSSSCG00000027196	-	79.3569	403.622	-2.3445	0.00032204	0.0080269
Novel00052	-	181.154	37.5729	2.2659	0.0003236	0.008053	-
ENSSSCG00000015268	FMO1	365.371	1196.89	-1.7116	0.00033054	0.008213	flavin containing monooxygenase 1 [Source:HGNC Symbol;Acc:HGNC:3769]
ENSSSCG00000010007	MTFP1	560.222	168.529	1.7338	0.00033313	0.0082643	mitochondrial fission process 1 [Source:HGNC Symbol;Acc:HGNC:26945]
ENSSSCG00000017429	P3H4	749.407	301.572	1.3154	0.00033476	0.008292	prolyl 3-hydroxylase family member 4 (non-enzymatic) [Source:HGNC Symbol;Acc:HGNC:16946]
ENSSSCG00000022322	BCL2L11	8.9003	48.0097	-2.4412	0.00033614	0.0083131	BCL2 like 11 [Source:HGNC Symbol;Acc:HGNC:994]
ENSSSCG00000027613	-	1449.45	6673.08	-2.203	0.0003368	0.0083167
ENSSSCG00000020967	-	22.5978	133.594	-2.5598	0.00033914	0.0083356
ENSSSCG00000038483	-	2.31676	38.498	-4.0619	0.00034269	0.0084062
ENSSSCG00000040942	-	30.8909	90.8623	-1.5636	0.00034368	0.0084083	beta-1,4 N-acetylgalactosaminyltransferase 2 [Source:RefSeq peptide;Acc:NP_001231259]
ENSSSCG00000001914	LOXL1	788.416	237.692	1.7326	0.00035414	0.0086508	lysyl oxidase like 1 [Source:HGNC Symbol;Acc:HGNC:6665]
ENSSSCG00000038973	PPP1R12A	72.7552	434.133	-2.5793	0.0003548	0.0086537	protein phosphatase 1 regulatory subunit 12A [Source:HGNC Symbol;Acc:HGNC:7618]
ENSSSCG00000008794	RHOH	8.10274	49.0021	-2.5837	0.0003611	0.0087939	ras homolog family member H [Source:HGNC Symbol;Acc:HGNC:686]
ENSSSCG00000016855	FYB1	8.44748	61.0921	-2.8619	0.00036319	0.0088313	FYN binding protein 1 [Source:HGNC Symbol;Acc:HGNC:4036]
ENSSSCG00000009916	ACADS	4805.72	2218.07	1.1156	0.00036384	0.0088336	acyl-CoA dehydrogenase short chain [Source:HGNC Symbol;Acc:HGNC:90]
Novel01115	--	0.365486	19.9727	-5.5953	0.00036473	0.0088419	--
ENSSSCG00000005011	NEMF	72.5156	261.795	-1.8564	0.00036818	0.0089118	nuclear export mediator factor [Source:HGNC Symbol;Acc:HGNC:10663]
ENSSSCG00000004898	TNFRSF11A	146.971	357.062	-1.2833	0.00037006	0.0089407	TNF receptor superfamily member 11a [Source:HGNC Symbol;Acc:HGNC:11908]
ENSSSCG00000015559	NCF2	17.9956	120.941	-2.7415	0.00037049	0.0089407	neutrophil cytosolic factor 2 [Source:HGNC Symbol;Acc:HGNC:7661]
ENSSSCG00000034167	SLC5A3	4.63351	46.2552	-3.3273	0.00037727	0.009063	solute carrier family 5 member 3 [Source:HGNC Symbol;Acc:HGNC:11038]
ENSSSCG00000002140	-	6712.93	2914.69	1.2033	0.00038075	0.009133
ENSSSCG00000014289	UQCRQ	3517.93	1644.48	1.0973	0.00038241	0.0091452	ubiquinol-cytochrome c reductase complex III subunit VII [Source:HGNC Symbol;Acc:HGNC:29594]
ENSSSCG00000015436	CCDC71L	82.502	249.366	-1.5972	0.00038465	0.0091848	coiled-coil domain containing 71 like [Source:HGNC Symbol;Acc:HGNC:26685]
ENSSSCG00000004473	PHIP	16.2721	359.327	-4.4656	0.00038623	0.0092087	pleckstrin homology domain interacting protein [Source:HGNC Symbol;Acc:HGNC:15673]
ENSSSCG00000005935	AGO2	191.03	568.377	-1.5751	0.00038765	0.0092289	protein argonaute-2 [Source:RefSeq peptide;Acc:NP_001181904]
Novel01011	-	35.8619	122.669	-1.7809	0.00038945	0.0092578	-
ENSSSCG00000037433	C3orf18	208.181	48.4964	2.1033	0.00039324	0.009334	chromosome 3 open reading frame 18 [Source:HGNC Symbol;Acc:HGNC:24837]
ENSSSCG00000030511	LGR5	24.8251	1.87328	3.6923	0.00039784	0.0094291	leucine rich repeat containing G protein-coupled receptor 5 [Source:HGNC Symbol;Acc:HGNC:4504]
ENSSSCG00000037214	-	0.365486	30.8007	-6.2017	0.00040115	0.0094934
ENSSSCG00000016742	MYO1G	64.9082	346.132	-2.4116	0.00040782	0.0096193	myosin IG [Source:HGNC Symbol;Acc:HGNC:13880]
ENSSSCG00000022895	CRYBG3	148.84	573.463	-1.9464	0.00040828	0.0096193	crystallin beta-gamma domain containing 3 [Source:HGNC Symbol;Acc:HGNC:34427]
Novel00789	-	34.8646	127.488	-1.8722	0.00041087	0.0096661	PF01352:KRAB box
ENSSSCG00000015519	RASAL2	73.3766	197.458	-1.4318	0.00041247	0.0096894	RAS protein activator like 2 [Source:HGNC Symbol;Acc:HGNC:9874]
ENSSSCG00000031610	-	3.57563	28.8155	-3.0331	0.0004131	0.0096899
ENSSSCG00000037324	-	25.9297	143.799	-2.4805	0.00041377	0.0096914
Novel00222	-	27.8104	4.43637	2.6789	0.00041499	0.0096959	-
ENSSSCG00000009157	TET2	163.273	748.601	-2.1979	0.00042052	0.0097767	tet methylcytosine dioxygenase 2 [Source:HGNC Symbol;Acc:HGNC:25941]
ENSSSCG00000009589	SYK	14.517	85.0495	-2.5404	0.0004211	0.0097767	tyrosine-protein kinase SYK [Source:RefSeq peptide;Acc:NP_001098422]
ENSSSCG00000018061	-	339.306	9021.61	-4.7327	0.00042092	0.0097767
ENSSSCG00000037402	-	0	22.94	-6.7371	0.00042516	0.0098424
ENSSSCG00000015531	CEP350	180.951	869.942	-2.2665	0.00042595	0.0098462	centrosomal protein 350 [Source:HGNC Symbol;Acc:HGNC:24238]
ENSSSCG00000024486	-	20.9089	132.124	-2.6603	0.0004288	0.0098835
ENSSSCG00000040057	EOMES	0.365486	27.2651	-6.0239	0.00042834	0.0098835	eomesodermin [Source:HGNC Symbol;Acc:HGNC:3372]

## Sheet: D14VSM1
Table S2. List of the identified differentially expressed genes (DEGs) from pairwise comparisons (D14 VS M1)
gene_id	gene_name	D14_readcount	M1_readcount	log2FoldChange	p_value	padj	gene_description
ENSSSCG00000013614	CNN1	159.419	4043.39	-4.6662	4.158e-39	6.3114e-35	calponin 1 [Source:HGNC Symbol;Acc:HGNC:2155]
Novel01314	--	512.668	2.25098	7.9051	6.3324e-30	4.806e-26	--
ENSSSCG00000026302	-	10.6404	288.785	-4.7744	5.337e-27	2.7003e-23
ENSSSCG00000003018	LIPE	7086.65	597.256	3.5693	5.1358e-26	1.9489e-22	lipase E, hormone sensitive type [Source:HGNC Symbol;Acc:HGNC:6621]
ENSSSCG00000036049	PEG10	186.054	1835.22	-3.3041	5.3627e-25	1.628e-21	Sus scrofa paternally expressed 10 (PEG10), transcript variant 2, mRNA. [Source:RefSeq mRNA;Acc:NM_001127224]
ENSSSCG00000005981	FBXO32	34985.5	1227.32	4.8328	2.6085e-23	6.5991e-20	F-box only protein 32 [Source:UniProtKB/Swiss-Prot;Acc:Q1A730]
ENSSSCG00000000975	PANX2	400.116	25.3093	3.9739	5.0402e-23	1.0929e-19	pannexin 2 [Source:HGNC Symbol;Acc:HGNC:8600]
ENSSSCG00000010831	DUSP10	135.569	1858.96	-3.7734	2.3478e-20	4.4546e-17	dual specificity phosphatase 10 [Source:HGNC Symbol;Acc:HGNC:3065]
ENSSSCG00000026427	RORC	2036.07	129.376	3.981	3.6197e-19	6.1047e-16	RAR related orphan receptor C [Source:HGNC Symbol;Acc:HGNC:10260]
ENSSSCG00000007942	HMOX2	14143	1194.48	3.5658	1.1343e-18	1.7218e-15	heme oxygenase 2 [Source:HGNC Symbol;Acc:HGNC:5014]
ENSSSCG00000001510	KIFC1	13.1338	178.128	-3.7587	3.4246e-18	4.7257e-15	kinesin family member C1 [Source:HGNC Symbol;Acc:HGNC:6389]
ENSSSCG00000013517	UHRF1	12.6918	168.522	-3.7356	5.5068e-18	6.9656e-15	ubiquitin like with PHD and ring finger domains 1 [Source:HGNC Symbol;Acc:HGNC:12556]
ENSSSCG00000034993	-	943.073	15891	-4.0752	1.0794e-17	1.2603e-14
ENSSSCG00000038607	GADL1	142.659	3787.67	-4.7331	1.443e-16	1.5645e-13	glutamate decarboxylase like 1 [Source:HGNC Symbol;Acc:HGNC:27949]
ENSSSCG00000032953	MRLN	424.047	29.0105	3.8653	1.6051e-16	1.6242e-13	myoregulin [Source:HGNC Symbol;Acc:HGNC:48649]
ENSSSCG00000038405	STMN3	17.61	173.867	-3.296	2.1166e-16	2.008e-13	stathmin 3 [Source:HGNC Symbol;Acc:HGNC:15926]
ENSSSCG00000000802	NELL2	323.57	5.03817	6.0177	4.021e-16	3.5902e-13	neural EGFL like 2 [Source:HGNC Symbol;Acc:HGNC:7751]
ENSSSCG00000040849	-	16.4319	406.085	-4.625	1.2419e-15	1.0473e-12
ENSSSCG00000031450	-	4983.37	721.669	2.7883	1.8158e-15	1.4507e-12
ENSSSCG00000029558	EXTL1	35.671	912.471	-4.6867	2.5175e-15	1.9106e-12	exostosin like glycosyltransferase 1 [Source:HGNC Symbol;Acc:HGNC:3515]
ENSSSCG00000036224	-	49.923	440.325	-3.1431	2.8408e-15	2.0534e-12
ENSSSCG00000007816	IL21R	7.20568	279.669	-5.2691	5.5057e-15	3.7987e-12	interleukin 21 receptor [Source:HGNC Symbol;Acc:HGNC:6006]
ENSSSCG00000024103	ADPRHL1	612.166	2908.46	-2.2487	5.8541e-15	3.8635e-12	ADP-ribosylhydrolase like 1 [Source:HGNC Symbol;Acc:HGNC:21303]
ENSSSCG00000035675	-	6310.7	833.998	2.9202	1.2835e-14	8.1175e-12
ENSSSCG00000037066	GADD45A	6024.29	699.671	3.1066	2.3347e-14	1.4175e-11	growth arrest and DNA damage-inducible protein GADD45 alpha [Source:RefSeq peptide;Acc:NP_001038064]
ENSSSCG00000012653	ZDHHC9	5804.25	855.372	2.7629	2.9383e-14	1.7154e-11	zinc finger DHHC-type containing 9 [Source:HGNC Symbol;Acc:HGNC:18475]
Novel00961	-	3.58207	108.941	-4.9769	4.0755e-14	2.2912e-11	-
ENSSSCG00000004017	-	112.035	4.0578	4.8304	9.5956e-14	5.2019e-11
ENSSSCG00000028695	-	5.44707	104.699	-4.255	1.2587e-13	6.5881e-11
ENSSSCG00000015379	-	20.3905	216.279	-3.4105	1.3949e-13	7.0576e-11
[truncated: 1,009 more rows]

## Sheet: D14VSM2
Table S2. List of the identified differentially expressed genes (DEGs) from pairwise comparisons (D14 VS M2)
[truncated: 2,136 more rows]

## Sheet: M1VSM2
Table S2. List of the identified differentially expressed genes (DEGs) from pairwise comparisons (M1 VS M2)
[truncated: 129 more rows]
