# Supplementary material for: Dynamic transcriptome profiles of postnatal porcine skeletal muscle growth and development
Source: BMC Genom Data. 2021 Sep 6;22:32. doi: 10.1186/s12863-021-00984-1 (PMC8419915; doi:10.1186/s12863-021-00984-1)
Supplement: Supplementary file 3 — Additional file 3: Table S3. The differentially expressed genes (DEGs) that were expressed in all four stages. [file 12863_2021_984_MOESM3_ESM.xlsx]

## Sheet: Sheet1
Table S3. The differentially expressed genes (DEGs) that were expressed in all four stages
Gene ID	DEGs_from_D0VSD14	DEGs_from_D0VSM1	DEGs_from_D0VSM2	DEGs_from_D14VSM1	DEGs_from_D14VSDM2	DEGs_from_M1VSM2
ENSSSCG00000000003	y	n	n	y	y	n
ENSSSCG00000000071	y	n	n	y	y	n
ENSSSCG00000000084	y	y	y	n	n	n
ENSSSCG00000000119	y	n	n	y	y	n
ENSSSCG00000000136	n	n	y	n	y	y
ENSSSCG00000000138	y	n	n	y	y	n
ENSSSCG00000000217	y	n	n	y	y	n
ENSSSCG00000000265	y	n	n	y	y	n
ENSSSCG00000000444	y	n	n	y	y	n
ENSSSCG00000000499	y	y	n	n	y	n
ENSSSCG00000000645	y	n	n	y	y	n
ENSSSCG00000000707	y	n	n	y	y	n
ENSSSCG00000000734	y	n	n	y	y	n
ENSSSCG00000000735	y	y	n	y	y	n
ENSSSCG00000000739	y	n	n	y	y	n
ENSSSCG00000000749	y	y	y	n	n	n
ENSSSCG00000000757	y	n	n	y	y	n
ENSSSCG00000000802	y	n	n	y	n	y
ENSSSCG00000000839	y	n	n	y	y	n
ENSSSCG00000000907	n	n	y	n	y	y
ENSSSCG00000000916	y	n	n	y	y	n
ENSSSCG00000000950	y	n	n	y	y	n
ENSSSCG00000000972	y	n	n	y	y	n
ENSSSCG00000000975	y	n	n	y	y	n
ENSSSCG00000001004	y	n	n	y	y	n
ENSSSCG00000001392	y	y	n	y	y	n
ENSSSCG00000001424	y	n	n	y	y	n
ENSSSCG00000001487	y	n	n	y	y	n
ENSSSCG00000001510	y	y	n	y	y	n
ENSSSCG00000001549	y	n	n	y	y	n
ENSSSCG00000001550	y	n	n	y	y	n
ENSSSCG00000001571	y	n	n	y	y	n
ENSSSCG00000001689	y	n	n	y	y	n
ENSSSCG00000001844	y	n	n	y	y	n
ENSSSCG00000001914	y	n	y	y	n	n
ENSSSCG00000001930	y	n	n	y	y	n
ENSSSCG00000001951	y	n	n	y	y	n
ENSSSCG00000001978	n	y	y	y	y	n
ENSSSCG00000002032	y	n	n	y	y	n
ENSSSCG00000002051	y	n	n	y	y	n
ENSSSCG00000002142	y	n	n	y	y	n
ENSSSCG00000002280	y	n	n	y	y	n
ENSSSCG00000002349	y	n	y	n	n	y
ENSSSCG00000002385	y	n	n	y	y	n
ENSSSCG00000002389	y	n	n	y	y	n
ENSSSCG00000002403	y	n	n	y	y	n
ENSSSCG00000002412	y	n	n	y	y	n
ENSSSCG00000002520	y	n	n	y	y	n
ENSSSCG00000002635	y	n	n	y	y	n
ENSSSCG00000002640	y	n	n	y	y	n
ENSSSCG00000002664	y	n	n	y	y	n
ENSSSCG00000002768	y	n	n	y	y	n
ENSSSCG00000002792	y	n	y	y	n	y
ENSSSCG00000002795	y	n	n	y	y	n
ENSSSCG00000002804	y	n	n	y	y	n
ENSSSCG00000002831	y	n	n	y	y	n
ENSSSCG00000002849	y	y	n	y	y	n
ENSSSCG00000002852	y	n	n	y	y	n
ENSSSCG00000002855	y	n	n	y	y	n
ENSSSCG00000002953	y	n	n	y	y	n
ENSSSCG00000003006	y	y	y	n	n	n
ENSSSCG00000003018	y	n	n	y	y	n
ENSSSCG00000003022	y	n	n	y	y	n
ENSSSCG00000003085	y	n	n	y	y	n
ENSSSCG00000003093	y	n	n	y	y	n
ENSSSCG00000003193	y	n	n	y	y	n
ENSSSCG00000003351	y	y	y	n	n	n
ENSSSCG00000003377	y	n	n	y	y	n
ENSSSCG00000003393	y	n	n	y	y	n
ENSSSCG00000003395	n	n	y	n	y	y
ENSSSCG00000003404	y	n	n	y	y	n
ENSSSCG00000003413	y	n	n	y	y	n
ENSSSCG00000003435	y	n	n	y	y	n
ENSSSCG00000003449	n	y	y	y	y	n
ENSSSCG00000003470	y	n	n	y	y	n
ENSSSCG00000003697	y	n	n	y	y	n
ENSSSCG00000003766	y	n	n	y	y	n
ENSSSCG00000003851	n	y	y	n	y	n
ENSSSCG00000003876	y	n	n	y	y	n
ENSSSCG00000003895	y	n	n	y	y	n
ENSSSCG00000004017	y	n	n	y	y	n
ENSSSCG00000004044	y	n	n	y	y	n
ENSSSCG00000004225	y	y	y	n	n	n
ENSSSCG00000004241	y	n	n	y	y	n
ENSSSCG00000004328	n	n	y	n	y	y
ENSSSCG00000004425	y	n	n	y	y	n
ENSSSCG00000004452	y	y	y	n	n	n
ENSSSCG00000004454	y	y	y	y	y	n
ENSSSCG00000004466	y	n	n	y	y	n
ENSSSCG00000004473	n	n	y	n	y	y
ENSSSCG00000004480	y	y	y	n	n	n
ENSSSCG00000004506	y	n	y	n	n	y
ENSSSCG00000004554	y	y	n	y	y	n
ENSSSCG00000004556	y	n	n	y	y	n
ENSSSCG00000004588	y	n	n	y	y	n
ENSSSCG00000004725	n	y	y	y	y	n
ENSSSCG00000004739	n	n	y	n	y	y
ENSSSCG00000004782	y	n	n	y	y	n
ENSSSCG00000004803	y	n	y	y	y	n
ENSSSCG00000004822	y	n	n	y	y	n
ENSSSCG00000005011	n	n	y	n	y	y
ENSSSCG00000005022	n	n	y	n	y	y
ENSSSCG00000005110	y	n	n	y	y	n
ENSSSCG00000005252	n	n	y	n	y	y
ENSSSCG00000005287	y	n	n	y	y	n
ENSSSCG00000005313	y	n	n	y	y	n
ENSSSCG00000005320	y	n	n	y	y	n
ENSSSCG00000005373	y	n	n	y	y	n
ENSSSCG00000005426	y	n	n	y	y	n
ENSSSCG00000005456	y	n	n	y	y	n
ENSSSCG00000005494	y	n	n	y	y	n
ENSSSCG00000005510	y	n	n	y	y	n
ENSSSCG00000005524	y	n	n	y	y	n
ENSSSCG00000005623	y	y	n	y	y	n
ENSSSCG00000005643	y	n	n	y	y	n
ENSSSCG00000005669	y	n	n	y	y	n
ENSSSCG00000005751	y	n	n	y	y	n
ENSSSCG00000005762	y	y	n	n	y	n
ENSSSCG00000005975	y	y	n	y	y	n
ENSSSCG00000005981	y	n	n	y	y	n
ENSSSCG00000005983	y	y	n	n	y	n
ENSSSCG00000005997	y	n	n	y	y	n
ENSSSCG00000006087	y	n	n	y	y	n
ENSSSCG00000006141	n	y	n	y	y	n
ENSSSCG00000006163	y	n	n	y	y	n
ENSSSCG00000006172	y	n	n	y	y	n
ENSSSCG00000006214	y	y	n	n	y	n
ENSSSCG00000006216	y	n	n	y	y	n
ENSSSCG00000006277	y	n	n	y	y	n
ENSSSCG00000006328	y	n	n	y	y	n
ENSSSCG00000006338	y	n	n	n	y	y
ENSSSCG00000006350	n	y	y	n	y	n
ENSSSCG00000006390	y	n	n	y	y	n
ENSSSCG00000006691	y	n	n	y	y	n
ENSSSCG00000006703	y	n	n	y	y	n
ENSSSCG00000006717	y	n	n	y	y	n
ENSSSCG00000006737	y	n	n	y	y	n
ENSSSCG00000006745	y	n	y	y	n	n
ENSSSCG00000006774	n	y	y	y	y	n
ENSSSCG00000006783	y	n	n	y	y	n
ENSSSCG00000006810	n	n	y	n	y	y
ENSSSCG00000006862	y	n	n	n	y	y
ENSSSCG00000006872	y	n	n	y	y	n
ENSSSCG00000006979	n	n	y	n	y	y
ENSSSCG00000007022	y	n	n	y	y	n
ENSSSCG00000007027	y	n	y	y	n	n
ENSSSCG00000007043	y	n	n	y	y	n
ENSSSCG00000007167	y	n	n	y	y	n
ENSSSCG00000007187	y	n	n	y	y	n
ENSSSCG00000007268	y	y	n	y	y	n
ENSSSCG00000007351	y	n	n	y	y	n
ENSSSCG00000007359	y	n	n	y	y	n
ENSSSCG00000007366	y	y	n	y	y	n
ENSSSCG00000007466	y	n	n	y	y	n
ENSSSCG00000007527	y	n	n	y	y	n
ENSSSCG00000007530	y	n	y	y	y	n
ENSSSCG00000007575	y	n	n	y	y	n
ENSSSCG00000007576	y	n	n	y	y	n
ENSSSCG00000007585	y	n	n	y	y	n
ENSSSCG00000007715	y	n	y	y	n	n
ENSSSCG00000007735	y	n	n	y	y	n
ENSSSCG00000007748	y	n	n	y	y	n
ENSSSCG00000007800	y	y	n	n	y	n
ENSSSCG00000007816	y	n	n	y	y	n
ENSSSCG00000007927	y	y	y	n	n	n
ENSSSCG00000007942	y	n	n	y	y	n
ENSSSCG00000007943	y	n	n	y	y	n
ENSSSCG00000007982	y	n	n	y	y	n
ENSSSCG00000008044	y	n	n	y	y	n
ENSSSCG00000008072	y	y	n	n	y	n
ENSSSCG00000008215	y	n	n	y	y	n
ENSSSCG00000008217	n	y	y	y	y	n
ENSSSCG00000008237	n	y	y	n	y	n
ENSSSCG00000008307	y	n	n	y	y	n
ENSSSCG00000008368	y	n	n	y	y	n
ENSSSCG00000008412	y	n	n	y	y	n
ENSSSCG00000008433	y	n	n	y	y	n
ENSSSCG00000008535	y	y	y	n	n	n
ENSSSCG00000008562	y	n	n	y	y	n
ENSSSCG00000008569	n	y	y	y	y	n
ENSSSCG00000008593	y	n	n	y	y	n
ENSSSCG00000008677	y	n	n	y	y	n
ENSSSCG00000008701	y	n	n	y	y	n
ENSSSCG00000008747	y	n	n	y	y	n
ENSSSCG00000008765	y	n	n	y	y	n
ENSSSCG00000008803	n	n	y	n	y	y
ENSSSCG00000008806	y	n	n	y	y	n
ENSSSCG00000008857	y	y	y	n	n	n
ENSSSCG00000008943	y	n	n	y	y	n
ENSSSCG00000008987	y	n	n	y	y	n
ENSSSCG00000009004	y	y	n	n	y	n
ENSSSCG00000009040	y	n	n	y	y	n
ENSSSCG00000009077	y	n	n	n	y	y
ENSSSCG00000009112	y	n	n	y	y	n
ENSSSCG00000009123	y	n	n	y	y	n
ENSSSCG00000009134	y	n	n	y	y	n
ENSSSCG00000009138	n	n	y	n	y	y
ENSSSCG00000009152	y	n	n	y	y	n
ENSSSCG00000009283	y	n	y	y	n	n
ENSSSCG00000009338	y	n	y	y	y	n
ENSSSCG00000009348	y	n	n	y	y	n
ENSSSCG00000009361	y	y	n	n	y	y
ENSSSCG00000009370	y	n	n	y	y	n
ENSSSCG00000009378	y	y	n	y	y	n
ENSSSCG00000009431	n	n	y	n	y	y
ENSSSCG00000009432	y	n	n	y	y	n
ENSSSCG00000009448	y	n	n	y	y	n
ENSSSCG00000009468	y	n	n	n	y	y
ENSSSCG00000009501	y	n	n	y	y	n
ENSSSCG00000009505	y	n	n	y	y	n
ENSSSCG00000009614	y	n	n	y	y	n
ENSSSCG00000009761	y	n	n	y	y	n
ENSSSCG00000009773	y	n	n	y	y	n
ENSSSCG00000009794	y	y	n	n	y	n
ENSSSCG00000009872	y	n	n	y	y	n
ENSSSCG00000009903	y	y	y	n	n	n
ENSSSCG00000009931	y	y	y	n	n	n
ENSSSCG00000009932	y	y	y	n	n	n
ENSSSCG00000010029	y	n	n	y	y	n
ENSSSCG00000010108	y	n	n	y	y	n
ENSSSCG00000010134	y	n	n	y	y	n
ENSSSCG00000010183	y	n	n	y	y	n
ENSSSCG00000010184	y	n	n	y	y	n
ENSSSCG00000010199	y	n	n	y	y	n
ENSSSCG00000010214	y	y	n	y	y	n
ENSSSCG00000010258	y	n	n	y	y	n
ENSSSCG00000010271	n	y	y	y	y	n
ENSSSCG00000010300	n	y	y	y	y	n
ENSSSCG00000010359	y	n	n	y	y	n
ENSSSCG00000010457	y	y	n	n	y	y
ENSSSCG00000010471	y	n	n	y	y	n
ENSSSCG00000010494	y	y	y	n	n	n
ENSSSCG00000010554	y	n	n	y	y	n
ENSSSCG00000010564	y	n	n	y	y	n
ENSSSCG00000010566	y	y	n	n	y	n
ENSSSCG00000010648	n	n	y	n	y	y
ENSSSCG00000010746	y	n	n	y	y	n
ENSSSCG00000010831	y	y	n	y	y	n
ENSSSCG00000010896	y	n	n	y	y	n
ENSSSCG00000010908	n	n	y	n	y	y
ENSSSCG00000010912	y	n	n	y	y	n
ENSSSCG00000011038	y	n	y	n	y	y
ENSSSCG00000011195	y	n	n	y	y	n
ENSSSCG00000011309	y	y	n	y	y	n
ENSSSCG00000011325	y	n	y	y	n	n
ENSSSCG00000011358	y	n	n	y	y	n
ENSSSCG00000011361	y	y	y	n	n	n
ENSSSCG00000011382	y	n	n	y	y	n
ENSSSCG00000011434	y	n	n	y	y	n
ENSSSCG00000011496	y	n	n	y	y	n
ENSSSCG00000011500	n	y	y	n	y	n
ENSSSCG00000011516	y	n	n	y	y	n
ENSSSCG00000011535	y	n	n	y	y	n
ENSSSCG00000011546	y	n	n	y	y	n
ENSSSCG00000011592	y	n	n	y	y	n
ENSSSCG00000011622	y	n	n	y	y	n
ENSSSCG00000011624	y	y	n	y	y	n
ENSSSCG00000011664	y	n	y	y	n	n
ENSSSCG00000011676	y	n	n	y	y	n
ENSSSCG00000011689	y	n	n	y	y	n
ENSSSCG00000011848	y	y	y	n	n	n
ENSSSCG00000011885	y	n	n	y	y	n
ENSSSCG00000011928	y	n	n	y	y	n
ENSSSCG00000011973	y	n	n	y	y	n
ENSSSCG00000012026	y	y	n	n	y	n
ENSSSCG00000012034	y	y	n	n	y	n
ENSSSCG00000012229	n	n	y	n	y	y
ENSSSCG00000012290	y	n	n	y	y	n
ENSSSCG00000012307	y	n	n	y	y	n
ENSSSCG00000012377	y	y	n	y	y	n
ENSSSCG00000012408	y	n	n	y	y	n
ENSSSCG00000012440	y	n	n	y	y	n
ENSSSCG00000012548	y	n	n	y	y	n
ENSSSCG00000012584	y	n	y	y	n	n
ENSSSCG00000012606	y	y	n	n	y	n
ENSSSCG00000012631	y	y	y	n	n	n
ENSSSCG00000012647	y	y	y	y	n	n
ENSSSCG00000012653	y	n	n	y	y	n
ENSSSCG00000012654	y	n	n	y	y	n
ENSSSCG00000012667	y	y	y	n	n	n
ENSSSCG00000012669	y	y	y	n	y	n
ENSSSCG00000012841	n	n	y	y	y	n
ENSSSCG00000012911	y	n	n	y	y	n
ENSSSCG00000012960	y	n	n	y	y	n
ENSSSCG00000012963	y	n	n	y	y	n
ENSSSCG00000013008	y	n	n	y	y	n
ENSSSCG00000013113	y	n	n	y	y	n
ENSSSCG00000013147	y	n	n	n	y	y
ENSSSCG00000013239	y	n	n	y	y	n
ENSSSCG00000013242	y	n	n	y	y	n
ENSSSCG00000013269	y	n	n	y	y	n
ENSSSCG00000013335	y	n	n	y	y	n
ENSSSCG00000013351	y	y	n	n	y	n
ENSSSCG00000013352	y	n	n	y	y	n
ENSSSCG00000013360	y	n	n	y	y	n
ENSSSCG00000013366	y	n	n	y	y	n
ENSSSCG00000013374	y	y	y	y	y	n
ENSSSCG00000013377	n	y	n	y	y	n
ENSSSCG00000013380	y	y	n	n	y	n
ENSSSCG00000013427	y	n	n	y	y	n
ENSSSCG00000013510	y	n	n	y	y	n
ENSSSCG00000013511	y	n	n	y	y	n
ENSSSCG00000013513	n	y	y	y	y	n
ENSSSCG00000013517	y	y	n	y	y	n
ENSSSCG00000013551	y	y	y	n	y	n
ENSSSCG00000013582	y	n	n	y	y	n
ENSSSCG00000013614	y	n	n	y	y	n
ENSSSCG00000013622	y	n	n	y	y	n
ENSSSCG00000013644	y	n	n	y	y	n
ENSSSCG00000013755	y	n	n	y	y	n
ENSSSCG00000013766	y	n	n	y	y	n
ENSSSCG00000013772	y	n	n	y	y	n
ENSSSCG00000013788	n	n	y	n	y	y
ENSSSCG00000013849	y	n	n	y	y	n
ENSSSCG00000013916	n	y	y	y	y	n
ENSSSCG00000013919	y	y	n	n	y	n
ENSSSCG00000013934	y	y	y	n	n	n
ENSSSCG00000014016	y	n	n	y	y	n
ENSSSCG00000014113	y	n	n	y	y	n
ENSSSCG00000014171	n	n	y	n	y	y
ENSSSCG00000014190	y	n	n	y	y	n
ENSSSCG00000014195	y	n	n	y	y	n
ENSSSCG00000014248	y	n	n	y	y	n
ENSSSCG00000014259	y	y	y	n	n	n
ENSSSCG00000014291	n	n	y	n	y	y
ENSSSCG00000014305	y	n	n	y	y	n
ENSSSCG00000014326	y	n	n	y	y	n
ENSSSCG00000014395	y	n	n	y	y	n
ENSSSCG00000014598	y	n	n	y	y	n
ENSSSCG00000014618	n	n	y	n	y	y
ENSSSCG00000014625	y	n	n	y	y	n
ENSSSCG00000014799	y	n	n	y	y	n
ENSSSCG00000014994	y	n	n	y	y	n
ENSSSCG00000014997	y	n	n	n	y	y
ENSSSCG00000015095	y	n	n	y	y	n
ENSSSCG00000015105	y	n	n	y	y	n
ENSSSCG00000015107	y	n	n	y	y	n
ENSSSCG00000015135	y	n	n	y	y	n
ENSSSCG00000015136	y	n	n	y	y	n
ENSSSCG00000015211	y	n	n	y	y	n
ENSSSCG00000015233	y	n	n	y	y	n
ENSSSCG00000015255	n	n	y	n	y	y
ENSSSCG00000015284	n	n	y	n	y	y
ENSSSCG00000015326	y	n	n	y	y	n
ENSSSCG00000015368	y	n	n	y	y	n
ENSSSCG00000015379	y	n	n	y	y	n
ENSSSCG00000015380	y	y	y	n	n	n
ENSSSCG00000015402	y	n	n	y	y	n
ENSSSCG00000015410	y	y	y	n	n	n
ENSSSCG00000015424	y	n	n	y	y	n
ENSSSCG00000015436	y	y	y	y	y	n
ENSSSCG00000015544	y	n	n	y	y	n
ENSSSCG00000015545	y	n	n	y	y	n
ENSSSCG00000015548	y	n	n	y	y	n
ENSSSCG00000015581	y	n	n	y	y	n
ENSSSCG00000015583	y	y	y	n	n	n
ENSSSCG00000015617	y	n	y	y	y	n
ENSSSCG00000015618	y	n	n	y	y	n
ENSSSCG00000015662	n	n	y	y	y	n
ENSSSCG00000015774	y	y	y	n	n	n
ENSSSCG00000015784	n	y	y	y	y	n
ENSSSCG00000015835	y	n	n	y	y	n
ENSSSCG00000015886	y	n	n	y	y	n
ENSSSCG00000015917	y	n	n	y	y	n
ENSSSCG00000015931	y	n	n	y	y	n
ENSSSCG00000015937	y	n	n	y	y	n
ENSSSCG00000016020	y	n	n	y	y	n
ENSSSCG00000016119	n	n	y	n	y	y
ENSSSCG00000016156	y	y	y	n	n	n
ENSSSCG00000016164	y	n	n	y	y	n
ENSSSCG00000016177	y	n	n	y	y	n
ENSSSCG00000016223	y	y	n	n	y	n
ENSSSCG00000016313	y	n	n	y	y	n
ENSSSCG00000016338	y	y	y	n	n	n
ENSSSCG00000016367	y	y	n	n	y	n
ENSSSCG00000016420	y	y	y	n	n	n
ENSSSCG00000016432	y	n	n	y	n	y
ENSSSCG00000016441	y	y	n	n	y	n
ENSSSCG00000016448	y	n	n	y	y	n
ENSSSCG00000016554	y	y	y	y	n	n
ENSSSCG00000016565	y	n	n	y	y	n
ENSSSCG00000016574	y	n	n	y	y	n
ENSSSCG00000016685	y	n	n	y	y	n
ENSSSCG00000016687	y	y	y	n	n	n
ENSSSCG00000016690	n	n	y	y	y	n
ENSSSCG00000016792	y	y	y	y	y	n
ENSSSCG00000016823	y	n	n	y	y	n
ENSSSCG00000016835	y	n	n	y	y	n
ENSSSCG00000016850	n	n	y	n	y	y
ENSSSCG00000016855	n	n	y	n	y	y
ENSSSCG00000016873	y	y	y	n	n	n
ENSSSCG00000016885	n	n	y	n	y	y
ENSSSCG00000016968	n	n	y	n	y	y
ENSSSCG00000016998	y	n	n	y	y	n
ENSSSCG00000017006	n	n	y	n	y	y
ENSSSCG00000017032	y	n	n	y	y	n
ENSSSCG00000017191	y	n	n	y	y	n
ENSSSCG00000017215	y	y	y	y	n	n
ENSSSCG00000017238	y	n	y	y	n	n
ENSSSCG00000017262	n	n	y	y	y	n
ENSSSCG00000017274	y	n	y	y	n	n
ENSSSCG00000017287	y	n	n	y	y	n
ENSSSCG00000017342	y	n	n	y	y	n
ENSSSCG00000017473	y	y	n	y	y	n
ENSSSCG00000017489	y	n	n	y	y	n
ENSSSCG00000017525	y	n	n	y	y	n
ENSSSCG00000017604	y	n	n	y	y	n
ENSSSCG00000017731	y	y	n	n	y	n
ENSSSCG00000017773	y	n	n	y	y	n
ENSSSCG00000017793	y	y	n	n	y	n
ENSSSCG00000017818	y	n	n	y	y	n
ENSSSCG00000017885	n	n	y	n	y	y
ENSSSCG00000017893	y	n	n	y	y	n
ENSSSCG00000017936	y	n	n	y	y	n
ENSSSCG00000018047	y	n	n	y	y	n
ENSSSCG00000018519	y	n	n	y	y	n
ENSSSCG00000018701	y	n	y	y	y	n
ENSSSCG00000020666	y	n	n	y	y	n
ENSSSCG00000020701	y	n	n	y	y	n
ENSSSCG00000020771	y	n	y	y	n	y
ENSSSCG00000020873	y	n	n	y	y	n
ENSSSCG00000020879	y	n	n	y	y	n
ENSSSCG00000020963	y	n	n	y	y	n
ENSSSCG00000020984	y	n	n	y	y	n
ENSSSCG00000021059	y	n	n	y	y	n
ENSSSCG00000021200	y	n	n	y	y	n
ENSSSCG00000021359	y	n	n	y	y	n
ENSSSCG00000021386	y	n	n	y	y	n
ENSSSCG00000021427	y	n	n	y	y	n
ENSSSCG00000021464	y	n	n	y	y	n
ENSSSCG00000021494	y	n	n	y	y	n
ENSSSCG00000021569	n	y	n	y	y	n
ENSSSCG00000021588	y	n	n	y	y	n
ENSSSCG00000021672	y	n	n	y	y	n
ENSSSCG00000021739	y	n	n	y	y	n
ENSSSCG00000021852	y	n	n	y	y	n
ENSSSCG00000021906	y	n	n	y	y	n
ENSSSCG00000021944	n	n	y	y	y	n
ENSSSCG00000022060	y	n	n	y	y	n
ENSSSCG00000022149	y	n	n	y	y	n
ENSSSCG00000022162	y	n	n	y	y	n
ENSSSCG00000022168	y	n	n	y	y	n
ENSSSCG00000022209	y	y	y	y	y	n
ENSSSCG00000022230	y	y	y	n	n	n
ENSSSCG00000022301	y	n	n	y	y	y
ENSSSCG00000022364	n	y	y	y	y	n
ENSSSCG00000022401	y	n	n	y	y	n
ENSSSCG00000022429	y	y	n	n	y	n
ENSSSCG00000022446	y	n	n	y	y	n
ENSSSCG00000022609	y	n	n	y	y	n
ENSSSCG00000022846	n	n	y	y	y	n
ENSSSCG00000022868	y	n	y	y	y	n
ENSSSCG00000023045	y	n	n	y	y	n
ENSSSCG00000023176	y	n	n	y	y	n
ENSSSCG00000023177	y	y	y	n	n	n
ENSSSCG00000023247	y	y	y	n	n	n
ENSSSCG00000023324	n	n	y	n	y	y
ENSSSCG00000023351	y	n	n	n	y	y
ENSSSCG00000023400	y	y	n	n	y	n
ENSSSCG00000023539	y	y	y	n	n	n
ENSSSCG00000023593	y	n	n	y	y	n
ENSSSCG00000023709	n	n	y	n	y	y
ENSSSCG00000023776	y	n	n	y	y	n
ENSSSCG00000023784	y	n	n	y	y	n
ENSSSCG00000023873	y	n	n	y	y	n
ENSSSCG00000023975	y	n	n	y	y	n
ENSSSCG00000023998	y	n	n	y	y	n
ENSSSCG00000024045	y	n	n	y	y	y
ENSSSCG00000024081	y	n	n	y	y	n
ENSSSCG00000024145	y	n	n	y	y	n
ENSSSCG00000024388	y	y	n	y	y	n
ENSSSCG00000024671	y	n	n	y	y	n
ENSSSCG00000024692	y	n	n	y	y	n
ENSSSCG00000024837	y	n	n	y	y	n
ENSSSCG00000024895	y	n	n	y	y	n
ENSSSCG00000025078	y	y	n	n	y	n
ENSSSCG00000025087	y	n	n	y	y	n
ENSSSCG00000025138	y	n	n	y	y	n
ENSSSCG00000025406	n	n	y	n	y	y
ENSSSCG00000025488	y	y	n	y	y	n
ENSSSCG00000025578	y	n	n	y	y	n
ENSSSCG00000025698	y	y	y	n	n	n
ENSSSCG00000025810	y	n	n	y	y	n
ENSSSCG00000025820	y	n	n	y	y	n
ENSSSCG00000025966	y	n	n	y	y	n
ENSSSCG00000025996	y	y	y	y	n	y
ENSSSCG00000026038	y	n	n	y	y	n
ENSSSCG00000026087	y	y	y	n	n	n
ENSSSCG00000026098	y	y	y	n	n	n
ENSSSCG00000026302	y	n	n	y	y	n
ENSSSCG00000026387	y	n	n	y	y	n
ENSSSCG00000026427	y	n	n	y	y	n
ENSSSCG00000026851	y	n	n	y	y	n
ENSSSCG00000027013	y	n	n	y	y	n
ENSSSCG00000027130	y	y	y	n	n	n
ENSSSCG00000027256	y	n	n	y	y	n
ENSSSCG00000027286	y	n	n	y	y	n
ENSSSCG00000027372	n	n	y	n	y	y
ENSSSCG00000027407	y	n	n	y	y	n
ENSSSCG00000027428	y	n	y	y	n	n
ENSSSCG00000027466	y	n	n	y	y	n
ENSSSCG00000027525	y	y	y	y	y	n
ENSSSCG00000027550	y	n	n	y	y	n
ENSSSCG00000027628	y	n	n	y	y	n
ENSSSCG00000027667	y	n	n	y	y	n
ENSSSCG00000027857	n	n	y	n	y	y
ENSSSCG00000027860	n	n	y	n	y	y
ENSSSCG00000027922	y	y	y	n	n	n
ENSSSCG00000028033	y	n	n	y	y	n
ENSSSCG00000028282	y	n	n	y	y	n
ENSSSCG00000028481	y	n	n	y	y	n
ENSSSCG00000028504	y	n	n	y	y	n
ENSSSCG00000028549	y	n	n	y	y	n
ENSSSCG00000028559	y	y	y	n	n	n
ENSSSCG00000028695	y	n	n	y	y	n
ENSSSCG00000028777	y	n	y	y	n	n
ENSSSCG00000028855	y	n	n	y	y	n
ENSSSCG00000028856	y	n	n	y	y	n
ENSSSCG00000029066	y	y	y	n	n	n
ENSSSCG00000029119	y	n	n	y	y	n
ENSSSCG00000029185	y	n	n	y	y	n
ENSSSCG00000029199	y	n	n	y	y	n
ENSSSCG00000029300	y	n	n	y	y	n
ENSSSCG00000029326	y	n	n	y	y	n
ENSSSCG00000029331	y	n	n	y	y	n
ENSSSCG00000029507	y	n	y	y	n	n
ENSSSCG00000029558	y	n	n	y	y	n
ENSSSCG00000029760	y	y	y	n	n	n
ENSSSCG00000029790	y	n	n	y	y	n
ENSSSCG00000030067	y	n	n	y	y	n
ENSSSCG00000030076	y	y	y	n	n	n
ENSSSCG00000030115	y	n	n	y	y	n
ENSSSCG00000030174	y	n	n	y	y	n
ENSSSCG00000030206	y	n	n	y	y	n
ENSSSCG00000030284	y	n	n	y	y	n
ENSSSCG00000030378	y	y	n	y	y	n
ENSSSCG00000030467	n	n	y	n	y	y
ENSSSCG00000030469	y	n	n	y	y	n
ENSSSCG00000030616	n	n	y	n	y	y
ENSSSCG00000030843	y	n	n	y	y	n
ENSSSCG00000031086	y	n	y	y	n	n
ENSSSCG00000031450	n	y	n	y	y	n
ENSSSCG00000031487	y	n	n	y	y	n
ENSSSCG00000031503	y	y	y	n	n	n
ENSSSCG00000031518	y	y	y	n	y	n
ENSSSCG00000031608	y	n	n	y	y	n
ENSSSCG00000031610	n	n	y	n	y	y
ENSSSCG00000031692	y	n	n	y	y	n
ENSSSCG00000031733	y	n	n	y	y	n
ENSSSCG00000031741	y	y	n	y	y	n
ENSSSCG00000031875	n	y	y	y	y	n
ENSSSCG00000032193	y	y	n	n	y	n
ENSSSCG00000032241	n	n	y	n	y	y
ENSSSCG00000032269	y	n	n	y	y	n
ENSSSCG00000032330	y	n	n	y	y	n
ENSSSCG00000032367	y	n	n	y	y	n
ENSSSCG00000032451	y	n	n	y	y	n
ENSSSCG00000032531	n	n	y	n	y	y
ENSSSCG00000032561	n	n	y	n	y	y
ENSSSCG00000032601	y	n	n	y	y	n
ENSSSCG00000032672	y	y	y	n	n	n
ENSSSCG00000032710	y	n	n	y	y	n
ENSSSCG00000032720	y	n	n	y	y	n
ENSSSCG00000032768	y	y	y	n	n	n
ENSSSCG00000032787	y	n	n	y	y	n
ENSSSCG00000032828	y	n	n	y	y	n
ENSSSCG00000032877	y	n	n	y	y	n
ENSSSCG00000032909	y	n	n	y	y	n
ENSSSCG00000032950	n	y	n	y	y	n
ENSSSCG00000032953	y	n	n	y	y	n
ENSSSCG00000032960	y	y	n	n	y	n
ENSSSCG00000033000	y	n	n	y	y	n
ENSSSCG00000033013	y	y	n	n	y	n
ENSSSCG00000033051	y	y	n	y	y	n
ENSSSCG00000033082	y	n	n	y	y	n
ENSSSCG00000033185	y	n	n	y	y	n
ENSSSCG00000033332	y	n	n	y	y	n
ENSSSCG00000033350	y	n	n	y	y	n
ENSSSCG00000033413	y	n	n	y	y	n
ENSSSCG00000033442	y	y	n	n	y	n
ENSSSCG00000033443	y	n	n	y	y	n
ENSSSCG00000033444	y	n	n	y	y	n
ENSSSCG00000033526	y	n	y	y	n	n
ENSSSCG00000033574	y	n	n	y	y	n
ENSSSCG00000033586	y	y	n	n	y	n
ENSSSCG00000033591	n	n	y	n	y	y
ENSSSCG00000033627	y	n	n	y	y	n
ENSSSCG00000033695	y	n	n	y	y	n
ENSSSCG00000033721	n	y	y	y	y	n
ENSSSCG00000033745	y	n	n	y	y	n
ENSSSCG00000033822	y	n	n	y	y	n
ENSSSCG00000033858	n	y	n	y	n	y
ENSSSCG00000034070	y	y	n	n	y	n
ENSSSCG00000034096	y	n	n	y	y	n
ENSSSCG00000034127	n	y	y	y	y	n
ENSSSCG00000034195	y	y	n	y	y	n
ENSSSCG00000034266	n	y	y	n	y	n
ENSSSCG00000034280	y	n	n	y	y	n
ENSSSCG00000034350	y	n	y	y	n	n
ENSSSCG00000034524	y	n	n	y	y	n
ENSSSCG00000034607	y	y	n	y	y	n
ENSSSCG00000034761	y	n	n	y	y	n
ENSSSCG00000034820	y	n	y	y	n	n
ENSSSCG00000034858	y	y	y	n	y	n
ENSSSCG00000034993	y	n	n	y	y	n
ENSSSCG00000035195	y	n	n	y	y	n
ENSSSCG00000035199	y	n	n	y	y	n
ENSSSCG00000035249	y	n	n	n	y	y
ENSSSCG00000035256	n	n	y	y	y	n
ENSSSCG00000035293	y	y	y	n	n	y
ENSSSCG00000035355	y	n	n	y	y	n
ENSSSCG00000035521	y	n	n	y	y	n
ENSSSCG00000035539	n	n	y	n	y	y
ENSSSCG00000035555	y	y	n	n	y	n
ENSSSCG00000035615	y	n	n	y	y	n
ENSSSCG00000035675	y	n	n	y	y	n
ENSSSCG00000035891	y	y	y	n	n	n
ENSSSCG00000035998	y	n	n	y	y	n
ENSSSCG00000036022	y	n	n	y	y	n
ENSSSCG00000036026	y	n	n	y	y	n
ENSSSCG00000036049	y	n	n	y	y	n
ENSSSCG00000036060	n	y	y	y	y	n
ENSSSCG00000036075	y	n	n	y	y	n
ENSSSCG00000036135	y	n	n	y	y	n
ENSSSCG00000036201	y	n	n	y	y	n
ENSSSCG00000036224	y	n	n	y	y	n
ENSSSCG00000036227	n	n	y	n	y	y
ENSSSCG00000036328	y	n	n	y	y	n
ENSSSCG00000036512	y	n	y	n	n	y
ENSSSCG00000036538	y	y	y	n	n	n
ENSSSCG00000036570	y	n	n	y	y	n
ENSSSCG00000036589	y	y	y	n	n	n
ENSSSCG00000036746	y	n	n	y	y	n
ENSSSCG00000036756	y	n	n	y	y	n
ENSSSCG00000036775	y	n	n	y	y	n
ENSSSCG00000036776	y	n	n	y	y	n
ENSSSCG00000036796	y	y	y	n	n	n
ENSSSCG00000036835	y	n	n	y	y	n
ENSSSCG00000036948	y	y	y	n	n	n
ENSSSCG00000036964	y	n	n	y	y	n
ENSSSCG00000036976	y	n	n	y	y	n
ENSSSCG00000037015	y	y	n	n	y	n
ENSSSCG00000037066	y	n	n	y	y	n
ENSSSCG00000037087	n	y	n	y	y	n
ENSSSCG00000037232	y	n	n	y	y	n
ENSSSCG00000037307	y	n	n	y	y	n
ENSSSCG00000037336	y	y	n	n	y	n
ENSSSCG00000037399	y	n	n	y	y	n
ENSSSCG00000037527	n	n	y	n	y	y
ENSSSCG00000037581	y	y	y	n	n	n
ENSSSCG00000037583	n	n	y	n	y	y
ENSSSCG00000037605	y	n	n	y	y	n
ENSSSCG00000037762	y	n	n	y	y	n
ENSSSCG00000037794	y	y	n	n	y	n
ENSSSCG00000037803	y	n	n	y	y	n
ENSSSCG00000037816	y	n	n	y	y	n
ENSSSCG00000037847	y	y	n	n	y	n
ENSSSCG00000037852	y	y	y	n	n	n
ENSSSCG00000037912	y	n	n	y	y	n
ENSSSCG00000037954	y	n	y	y	n	n
ENSSSCG00000037955	n	n	y	n	y	y
ENSSSCG00000037970	y	y	n	y	y	n
ENSSSCG00000038001	y	n	n	y	y	n
ENSSSCG00000038006	y	n	n	y	y	n
ENSSSCG00000038051	y	n	n	y	y	n
ENSSSCG00000038220	y	n	n	n	y	y
ENSSSCG00000038254	y	n	y	y	n	n
ENSSSCG00000038255	y	n	n	y	y	n
ENSSSCG00000038285	y	n	n	y	y	n
ENSSSCG00000038320	y	n	n	y	y	n
ENSSSCG00000038429	y	n	n	y	y	n
ENSSSCG00000038453	y	y	y	n	y	n
ENSSSCG00000038500	y	n	n	y	y	n
ENSSSCG00000038543	y	n	n	y	y	n
ENSSSCG00000038607	y	n	n	y	y	n
ENSSSCG00000038643	y	n	n	y	y	n
ENSSSCG00000038715	y	n	n	y	y	n
ENSSSCG00000038738	y	n	n	n	y	y
ENSSSCG00000038783	y	n	n	y	y	n
ENSSSCG00000038786	y	y	y	y	n	n
ENSSSCG00000038840	y	n	n	y	y	n
ENSSSCG00000038869	y	n	n	y	y	n
ENSSSCG00000038873	y	n	n	y	y	n
ENSSSCG00000038918	y	n	n	y	y	n
ENSSSCG00000038969	y	n	y	y	n	n
ENSSSCG00000039148	y	n	n	y	y	n
ENSSSCG00000039196	y	n	n	y	y	n
ENSSSCG00000039224	y	n	n	y	y	n
ENSSSCG00000039267	y	n	n	y	y	n
ENSSSCG00000039271	y	n	y	y	y	n
ENSSSCG00000039348	y	n	n	y	y	n
ENSSSCG00000039408	n	n	y	y	y	n
ENSSSCG00000039425	n	y	y	y	n	n
ENSSSCG00000039468	y	n	n	y	y	n
ENSSSCG00000039506	y	n	y	y	n	y
ENSSSCG00000039587	y	n	n	y	y	n
ENSSSCG00000039607	y	n	n	y	y	n
ENSSSCG00000039681	y	n	n	y	y	n
ENSSSCG00000039854	y	y	y	n	n	n
ENSSSCG00000039926	y	n	y	y	n	n
ENSSSCG00000040125	y	y	n	y	y	n
ENSSSCG00000040151	y	n	n	y	y	n
ENSSSCG00000040205	y	y	y	n	n	n
ENSSSCG00000040208	y	n	n	y	y	n
ENSSSCG00000040411	y	n	y	y	n	n
ENSSSCG00000040412	y	n	n	y	y	n
ENSSSCG00000040445	y	n	n	y	y	n
ENSSSCG00000040579	n	y	y	n	y	n
ENSSSCG00000040581	n	n	y	n	y	y
ENSSSCG00000040666	y	n	n	y	y	n
ENSSSCG00000040678	y	n	n	y	y	n
ENSSSCG00000040727	y	n	n	y	y	n
ENSSSCG00000040793	y	n	n	y	y	n
Novel00001	y	n	y	y	y	n
Novel00003	y	n	n	y	y	n
Novel00009	y	y	n	y	y	n
Novel00022	y	n	n	y	y	n
Novel00041	y	n	n	y	y	n
Novel00050	y	y	y	n	n	n
Novel00062	y	n	n	y	y	n
Novel00069	y	n	n	y	y	n
Novel00092	y	y	y	n	n	n
Novel00166	y	n	n	y	y	n
Novel00171	y	n	n	y	y	n
Novel00263	n	y	y	y	y	n
Novel00272	y	y	y	n	n	n
Novel00273	y	n	y	y	n	n
Novel00324	y	y	y	n	n	n
Novel00339	y	n	n	y	y	n
Novel00351	y	n	n	y	y	n
Novel00363	y	n	n	y	y	n
Novel00426	y	y	n	n	y	n
Novel00439	y	n	n	y	y	n
Novel00458	y	y	y	n	n	n
Novel00481	y	n	n	y	y	n
Novel00493	y	n	n	y	y	n
Novel00497	y	n	n	y	y	n
Novel00550	y	n	n	y	y	n
Novel00552	y	y	y	n	n	n
Novel00594	y	n	n	y	y	n
Novel00614	y	y	y	n	n	n
Novel00628	y	n	n	y	y	n
Novel00629	y	n	n	y	y	n
Novel00630	y	y	y	n	n	n
Novel00662	y	y	n	n	y	n
Novel00772	y	n	n	y	y	n
Novel00790	y	y	y	n	n	n
Novel00804	y	n	n	y	y	n
Novel00812	y	n	n	y	y	n
Novel00813	y	n	n	y	y	n
Novel00895	n	y	y	y	n	n
Novel00908	y	n	n	y	y	n
Novel00912	y	n	n	y	y	n
Novel00961	y	n	y	y	y	n
Novel00986	y	n	n	y	y	n
Novel00989	y	n	n	y	y	n
Novel01040	y	n	n	y	y	n
Novel01051	y	n	y	y	n	n
Novel01085	y	y	y	y	y	n
Novel01107	y	y	y	y	n	n
Novel01128	n	n	y	y	y	n
Novel01149	y	n	n	y	y	n
Novel01150	y	n	y	y	y	n
Novel01181	y	n	n	y	y	n
Novel01182	y	n	n	y	y	n
Novel01216	y	n	n	y	y	n
Novel01228	y	n	n	y	y	n
Novel01229	y	n	n	y	y	n
Novel01230	y	n	n	y	y	n
Novel01237	n	y	y	y	y	n
Novel01238	y	y	n	y	y	n
Novel01267	y	n	n	y	y	n
Novel01297	y	y	y	n	n	n
Novel01302	y	n	n	y	y	n
Novel01314	y	n	n	y	y	n
y respects genes are differentially expressed genes; n respects genes are not differentially expressed genes;
