# Supplementary material for: Dynamic transcriptome profiles of postnatal porcine skeletal muscle growth and development
Source: BMC Genom Data. 2021 Sep 6;22:32. doi: 10.1186/s12863-021-00984-1 (PMC8419915; doi:10.1186/s12863-021-00984-1)
Supplement: Supplementary file 4 — Additional file 4: Table S4. The differentially expressed genes (DEGs) in the significantly different expression profiles. [file 12863_2021_984_MOESM4_ESM.xlsx]

## Sheet: Sheet1
Table S4. The differentially expressed genes (DEGs) in the significantly different expression profiles
Gene ID	Gene name	Profile	1D	14D	1M	2M
ENSSSCG00000007800	1-SEP	2	0	-3.08	-2.19	-0.99
ENSSSCG00000012619	6-SEP	2	0	-2	-1.35	-0.94
ENSSSCG00000023325	-	2	0	-1.21	-0.6	-0.51
ENSSSCG00000026554	FAM213B	2	0	-2.5	-0.94	-1.38
ENSSSCG00000033041	-	2	0	-2.63	-2.18	-1.43
ENSSSCG00000001097	RIPOR2	2	0	-1.39	-0.44	-0.57
ENSSSCG00000002140	-	2	0	-2.47	-1.48	-1.05
ENSSSCG00000002348	-	2	0	-2.6	-1.68	-1.16
ENSSSCG00000011209	UBE2E2	2	0	-1.12	-0.92	-0.86
ENSSSCG00000011664	RBP1	2	0	-3.56	-1.37	-2.33
ENSSSCG00000016679	-	2	0	-1.89	-0.96	-0.55
ENSSSCG00000022506	-	2	0	-1.33	-0.55	-0.21
ENSSSCG00000023277	-	2	0	-1.22	-0.81	-0.92
ENSSSCG00000024313	-	2	0	-1.23	-0.9	-0.97
ENSSSCG00000026111	-	2	0	-3.12	-2.4	-1.41
ENSSSCG00000027515	FCGBP	2	0	-2.53	-1.66	-1.41
ENSSSCG00000031666	C11orf95	2	0	-1.63	-1.01	-0.57
ENSSSCG00000032129	COX7B	2	0	-1.24	-0.82	-0.73
ENSSSCG00000034133	-	2	0	-2.57	-1.3	-1.19
ENSSSCG00000035199	PTGES3L	2	0	-2.39	-0.67	-0.75
ENSSSCG00000035424	-	2	0	-1.79	-1.24	-0.63
ENSSSCG00000035649	-	2	0	-4.55	-2.55	-2.34
ENSSSCG00000035662	-	2	0	-3.88	-1.76	-1.98
ENSSSCG00000036234	-	2	0	-4.02	-2.28	-2.39
ENSSSCG00000037067	-	2	0	-3.56	-1.37	-1.26
ENSSSCG00000038094	GPX7	2	0	-1.45	-1.08	-0.94
ENSSSCG00000038580	-	2	0	-1.72	-1.28	-0.9
ENSSSCG00000039926	-	2	0	-2.74	-0.9	-1.67
ENSSSCG00000040410	-	2	0	-2.27	-0.83	-0.88
NOVEL00052	--	2	0	-3.02	-1.71	-2.09
NOVEL00087	--	2	0	-2.6	-1.54	-1.94
NOVEL00174	--	2	0	-1.2	-0.79	-0.61
NOVEL00280	--	2	0	-1.72	-0.93	-0.56
NOVEL00304	--	2	0	-1.27	-0.8	-0.7
NOVEL00333	--	2	0	-3.62	-2.74	-1.57
NOVEL00352	--	2	0	-3.57	-1.81	-0.4
NOVEL00356	--	2	0	-2.9	-1.04	-1.56
NOVEL00442	--	2	0	-3.42	-1.95	-1.18
NOVEL00494	--	2	0	-6.15	-1.99	-1.84
NOVEL00538	--	2	0	-2.1	-1.1	-1.12
NOVEL00572	--	2	0	-3.66	-1.61	-0.49
NOVEL00613	--	2	0	-1.35	-0.48	-0.61
NOVEL00614	--	2	0	-8.41	-3.3	-3.5
NOVEL00667	--	2	0	-2.83	-2.1	-1.27
NOVEL00779	--	2	0	-3.56	-2.11	-1.45
NOVEL00862	--	2	0	-5.7	-1.41	-2.19
NOVEL00961	--	2	0	-6.25	-1.61	-2.42
NOVEL00989	--	2	0	-3.89	-1.76	-1.39
NOVEL01025	--	2	0	-3.2	-2.79	-1.88
NOVEL01051	--	2	0	-5.21	-2.14	-2.24
NOVEL01052	--	2	0	-3.87	-2.08	-1.17
NOVEL01075	--	2	0	-2.02	-0.97	-0.49
NOVEL01085	--	2	0	-5.46	-2.67	-2.66
NOVEL01144	--	2	0	-1.51	-0.66	-0.7
NOVEL01145	--	2	0	-1.27	-0.76	-0.79
NOVEL01243	--	2	0	-2.19	-1.16	-1.23
NOVEL01248	--	2	0	-6.86	-3.85	-1.53
NOVEL01263	--	2	0	-2.86	-1.01	-1.29
NOVEL01278	--	2	0	-2.78	-0.96	-1.6
ENSSSCG00000027986	ABCB8	2	0	-1.95	-1.45	-1.32
ENSSSCG00000003377	ACOT7	2	0	-4.34	-2.45	-1.63
ENSSSCG00000010746	ADAM12	2	0	-2.92	-1.25	-0.41
ENSSSCG00000016816	ADAMTS12	2	0	-2.22	-1.24	-0.43
ENSSSCG00000017109	ADAMTS16	2	0	-2.8	-1.17	-0.67
ENSSSCG00000038452	ADAMTS17	2	0	-2.93	-1.07	-0.7
ENSSSCG00000014259	ADAMTS19	2	0	-3.13	-2.46	-1.73
ENSSSCG00000024043	ADAMTS2	2	0	-2	-1.04	-0.38
ENSSSCG00000001765	ADAMTS7	2	0	-2.16	-1.11	-0.71
ENSSSCG00000015825	ADGRA2	2	0	-1.59	-0.76	-0.21
ENSSSCG00000024103	ADPRHL1	2	0	-3.19	-1.3	-1.48
ENSSSCG00000006816	AHCYL1	2	0	-1.44	-0.84	-0.44
ENSSSCG00000016568	AHCYL2	2	0	-1.47	-1.07	-0.84
ENSSSCG00000037878	AHSP	2	0	-4.17	-2.76	-2.81
ENSSSCG00000006885	ALG14	2	0	-1.67	-0.86	-0.51
ENSSSCG00000024136	AMPH	2	0	-1.81	-1.35	-1.19
ENSSSCG00000002015	AP1G2	2	0	-1.67	-0.82	-0.15
ENSSSCG00000002294	ARG2	2	0	-4.52	-1.65	-0.88
ENSSSCG00000004806	-	2	0	-2.81	-1.5	-0.35
ENSSSCG00000003472	ARHGEF19	2	0	-2.08	-1.27	-0.75
ENSSSCG00000005314	ARHGEF39	2	0	-3.32	-1.51	-0.38
ENSSSCG00000033154	ARL6IP5	2	0	-1.62	-1.18	-0.72
ENSSSCG00000012510	ARMCX2	2	0	-1.4	-0.87	-0.48
ENSSSCG00000034821	ARMCX4	2	0	-2	-0.89	-0.72
ENSSSCG00000010592	AS3MT	2	0	-3	-1.74	-1.84
ENSSSCG00000003201	ATF5	2	0	-4.26	-1.52	-1.99
ENSSSCG00000028924	AURKB	2	0	-1.99	-1.04	-0.25
ENSSSCG00000040139	B3GNT9	2	0	-1.63	-0.62	-0.29
ENSSSCG00000033526	BAG2	2	0	-2.04	-0.84	-1.39
ENSSSCG00000023045	BAHCC1	2	0	-1.94	-0.69	-0.41
ENSSSCG00000029163	BCAT1	2	0	-3.29	-2.15	-1.01
ENSSSCG00000000499	BEST3	2	0	-2.97	-1.87	-0.83
ENSSSCG00000012766	BGN	2	0	-1.54	-0.92	-0.53
ENSSSCG00000040186	C12orf57	2	0	-1.6	-0.75	-0.4
ENSSSCG00000035993	C1QTNF2	2	0	-2.01	-0.83	-0.6
ENSSSCG00000030325	C1QTNF6	2	0	-3.49	-2.11	-1.59
ENSSSCG00000007212	C20orf96	2	0	-5.73	-1.85	-1.39
ENSSSCG00000037106	C2orf40	2	0	-2.8	-1.72	-2
ENSSSCG00000003147	CA11	2	0	-1.25	-0.46	-0.57
ENSSSCG00000015320	CALCR	2	0	-2.55	-1.36	-0.82
ENSSSCG00000012584	CAPN6	2	0	-2.45	-1.19	-1.14
ENSSSCG00000006745	CASQ2	2	0	-4.43	-1.63	-2.43
ENSSSCG00000037954	CAVIN4	2	0	-2.8	-1.3	-1.37
ENSSSCG00000009717	CBR4	2	0	-1.78	-1.27	-0.87
ENSSSCG00000024261	CBX2	2	0	-1.37	-1.05	-0.8
ENSSSCG00000017160	CBX4	2	0	-1.23	-0.7	-0.34
ENSSSCG00000009842	CCDC60	2	0	-1.73	-0.88	-0.87
ENSSSCG00000040411	CCDC69	2	0	-2.19	-0.78	-1.24
ENSSSCG00000038162	CCL21	2	0	-1.73	-0.87	-0.53
ENSSSCG00000038694	CCND2	2	0	-1.81	-0.99	-1.19
ENSSSCG00000017392	CCR10	2	0	-1.99	-1.07	-1.09
ENSSSCG00000015961	CDCA7	2	0	-3.76	-2.04	-0.93
ENSSSCG00000015380	CDCA7L	2	0	-1.8	-1.48	-1.11
ENSSSCG00000002651	CDT1	2	0	-3.6	-1.77	-0.79
ENSSSCG00000035991	CENPM	2	0	-1.72	-1.41	-0.77
ENSSSCG00000039216	CENPN	2	0	-2.04	-0.9	-0.28
ENSSSCG00000008579	CENPO	2	0	-2.15	-1.04	-0.27
ENSSSCG00000035700	CENPW	2	0	-2.76	-1.45	-0.49
ENSSSCG00000005650	CERCAM	2	0	-1.74	-1.04	-0.72
ENSSSCG00000001959	CFL2	2	0	-1.19	-0.58	-0.25
ENSSSCG00000013509	CHAF1A	2	0	-2.06	-1.42	-0.6
ENSSSCG00000012056	CHAF1B	2	0	-2.73	-1.71	-1.3
ENSSSCG00000016687	CHN2	2	0	-2.68	-2.25	-1.9
ENSSSCG00000008010	CHTF18	2	0	-2.12	-0.97	-0.29
ENSSSCG00000009378	CKAP2	2	0	-3.93	-1.9	-0.36
ENSSSCG00000000171	CKAP4	2	0	-2.04	-0.93	-0.67
ENSSSCG00000014128	CKMT2	2	0	-2.26	-0.73	-0.89
ENSSSCG00000036814	CLEC11A	2	0	-2.68	-2	-0.95
ENSSSCG00000027256	CNIH1	2	0	-1.84	-1.11	-0.45
ENSSSCG00000039542	-	2	0	-2.03	-0.97	-0.55
ENSSSCG00000006857	COL11A1	2	0	-4	-2.67	-1.82
ENSSSCG00000003603	COL16A1	2	0	-2.06	-1.53	-0.7
ENSSSCG00000010607	COL17A1	2	0	-3.01	-1	-0.95
ENSSSCG00000036135	COL1A1	2	0	-3.18	-1.88	-1.23
ENSSSCG00000015326	COL1A2	2	0	-3.3	-1.86	-0.93
ENSSSCG00000016034	COL3A1	2	0	-2.74	-1.43	-0.42
ENSSSCG00000016244	COL4A4	2	0	-3.21	-2.15	-1.63
ENSSSCG00000012572	COL4A5	2	0	-2.12	-1.91	-1.31
ENSSSCG00000005751	COL5A1	2	0	-2.23	-1.1	-0.31
ENSSSCG00000033641	COL8A2	2	0	-2.49	-1.27	-0.41
ENSSSCG00000008854	CPE	2	0	-1.96	-1.4	-0.62
ENSSSCG00000032151	CPZ	2	0	-3.61	-2.5	-1.64
ENSSSCG00000021873	CRABP1	2	0	-3.96	-1.62	-1.75
ENSSSCG00000006472	CRABP2	2	0	-2.22	-1.5	-0.61
ENSSSCG00000007849	CRYM	2	0	-2.02	-1.81	-1.34
ENSSSCG00000006051	CTHRC1	2	0	-3.63	-2.08	-1.66
ENSSSCG00000013174	CTNND1	2	0	-1.32	-0.68	-0.14
ENSSSCG00000032213	DBI	2	0	-1.87	-1.29	-1.13
ENSSSCG00000003148	DBP	2	0	-2.2	-0.96	-1.13
ENSSSCG00000027525	DHCR24	2	0	-4.58	-2.41	-2.52
ENSSSCG00000035805	DLK1	2	0	-3.38	-0.87	-1.37
ENSSSCG00000038969	DMPK	2	0	-2.68	-1.16	-1.48
ENSSSCG00000008560	DPYSL5	2	0	-4.29	-1.1	-1.69
ENSSSCG00000007085	DSTN	2	0	-2.18	-1.4	-0.97
ENSSSCG00000013145	DTX4	2	0	-1.46	-0.68	-0.63
ENSSSCG00000007268	E2F1	2	0	-4.7	-2.01	-1.6
ENSSSCG00000000950	E2F7	2	0	-4.33	-1.83	-0.58
ENSSSCG00000032768	EBP	2	0	-2.69	-1.83	-1.84
ENSSSCG00000004656	-	2	0	-1.4	-0.81	-0.25
ENSSSCG00000009975	EMID1	2	0	-1.94	-1.15	-1.33
ENSSSCG00000008557	EMILIN1	2	0	-1.73	-0.78	-0.95
ENSSSCG00000007358	EMILIN3	2	0	-1.32	-1.09	-0.96
ENSSSCG00000009670	ESCO2	2	0	-3.83	-1.56	-0.83
ENSSSCG00000016900	ESM1	2	0	-3.8	-1.62	-1.52
ENSSSCG00000001862	ETFA	2	0	-1.41	-1.11	-0.9
ENSSSCG00000040728	EYA1	2	0	-2.2	-0.9	-0.46
ENSSSCG00000024015	FADS1	2	0	-1.94	-0.95	-0.56
ENSSSCG00000014076	FAM169A	2	0	-3.2	-2.13	-1.3
ENSSSCG00000026232	FAM184B	2	0	-1.91	-0.48	-0.57
ENSSSCG00000033654	FANCC	2	0	-3.26	-1.73	-0.4
ENSSSCG00000029944	FASN	2	0	-1.32	-0.87	-0.72
ENSSSCG00000008101	FBLN7	2	0	-2.93	-1.7	-1.06
ENSSSCG00000014256	FBN2	2	0	-2.96	-1.98	-1.02
ENSSSCG00000038786	-	2	0	-3.09	-1.66	-2.08
ENSSSCG00000003140	FGF21	2	0	-2.48	-1.76	-1.38
ENSSSCG00000032662	FGF6	2	0	-1.98	-0.52	-0.92
ENSSSCG00000014047	FGFR4	2	0	-2.36	-0.91	-1.05
ENSSSCG00000017422	FKBP10	2	0	-2.62	-1.63	-1.3
ENSSSCG00000021250	FKBP9	2	0	-1.6	-1.21	-0.62
ENSSSCG00000004052	FNDC1	2	0	-2.33	-1.43	-1.11
ENSSSCG00000009364	FREM2	2	0	-2.24	-1.66	-1.25
ENSSSCG00000001806	FSD2	2	0	-1.89	-0.62	-0.52
ENSSSCG00000015084	FXYD2	2	0	-2.96	-1.54	-1.74
ENSSSCG00000015617	G0S2	2	0	-3.57	-1.49	-1.55
ENSSSCG00000012376	GDPD2	2	0	-2.4	-1.45	-0.56
ENSSSCG00000009605	GFRA2	2	0	-1.76	-1.11	-0.65
ENSSSCG00000007649	GPC2	2	0	-2.36	-1.14	-0.2
ENSSSCG00000040400	GPR19	2	0	-2.75	-1.93	-1.06
ENSSSCG00000011599	GRIP2	2	0	-3.06	-1.06	-1.05
ENSSSCG00000002627	GSTA4	2	0	-1.48	-0.79	-0.53
ENSSSCG00000000002	GTSE1	2	0	-2.4	-2.19	-1.39
ENSSSCG00000007739	GUSB	2	0	-1.63	-0.99	-0.32
ENSSSCG00000014137	HAPLN1	2	0	-3.62	-1.87	-1.7
ENSSSCG00000030597	HAPLN3	2	0	-3.1	-2.13	-1.91
ENSSSCG00000035601	HAS3	2	0	-1.47	-0.88	-0.69
ENSSSCG00000032946	HMGN5	2	0	-3.75	-2.17	-0.86
ENSSSCG00000039193	HOXB9	2	0	-2.92	-0.87	-0.9
ENSSSCG00000015985	HOXD3	2	0	-2.47	-0.68	-0.75
ENSSSCG00000025924	IGFBP5	2	0	-1.82	-0.76	-1.09
ENSSSCG00000000261	IGFBP6	2	0	-1.62	-0.8	-0.54
ENSSSCG00000011717	IGSF10	2	0	-4.69	-2.4	-1.92
ENSSSCG00000016420	INSIG1	2	0	-2.62	-2.33	-1.81
ENSSSCG00000006475	IQGAP3	2	0	-2.78	-1.09	-0.77
ENSSSCG00000036237	ITGA7	2	0	-1.38	-0.66	-0.25
ENSSSCG00000022209	ITGB1BP2	2	0	-3.59	-1.59	-1.19
ENSSSCG00000015886	ITGB6	2	0	-4.3	-1.71	-0.75
ENSSSCG00000033695	KCTD15	2	0	-2.97	-0.96	-1.16
ENSSSCG00000000135	KCTD17	2	0	-2.29	-0.93	-0.7
ENSSSCG00000022868	KCTD4	2	0	-7.86	-2.08	-2.5
ENSSSCG00000009532	KDELC1	2	0	-1.19	-0.72	-0.3
ENSSSCG00000000105	KDELR3	2	0	-1.96	-1.46	-0.71
ENSSSCG00000029509	KIF22	2	0	-2.35	-0.82	-0.59
ENSSSCG00000012637	KLHL13	2	0	-1.18	-0.88	-0.56
ENSSSCG00000039546	KNTC1	2	0	-4.58	-1.91	-0.63
ENSSSCG00000015618	LAMB3	2	0	-3.11	-1.5	-0.87
ENSSSCG00000015022	LAYN	2	0	-2.83	-0.82	-0.88
ENSSSCG00000026784	LMNB2	2	0	-1.53	-0.62	-0.6
ENSSSCG00000001914	LOXL1	2	0	-2.85	-1.32	-1.66
ENSSSCG00000004990	LRFN5	2	0	-2.68	-1.58	-1.85
ENSSSCG00000011216	LRRC3B	2	0	-1.78	-1.29	-0.79
ENSSSCG00000023806	LRRN1	2	0	-2.46	-1.75	-0.98
ENSSSCG00000024917	LRRN4CL	2	0	-2.12	-1.13	-1
ENSSSCG00000040053	LSMEM1	2	0	-1.58	-0.57	-0.86
ENSSSCG00000000916	LUM	2	0	-2.93	-1.4	-0.23
ENSSSCG00000036360	LURAP1L	2	0	-2.3	-1.46	-0.97
ENSSSCG00000004835	MAGEL2	2	0	-1.78	-1.43	-1.26
ENSSSCG00000007391	MATN4	2	0	-2.51	-1.68	-1.19
ENSSSCG00000023539	MBOAT2	2	0	-3.21	-2.02	-1.7
ENSSSCG00000021749	MCF2L2	2	0	-2.26	-1.54	-0.68
ENSSSCG00000035059	MCM10	2	0	-4.52	-2.01	-0.78
ENSSSCG00000011624	MCM2	2	0	-4.33	-1.83	-1.22
ENSSSCG00000025488	MCM3	2	0	-4.35	-1.93	-0.97
ENSSSCG00000022823	MCM5	2	0	-2.1	-1.54	-0.77
ENSSSCG00000016554	MEST	2	0	-2.99	-1.51	-1.43
ENSSSCG00000036547	METTL7B	2	0	-1.38	-0.67	-0.7
ENSSSCG00000015945	METTL8	2	0	-2.08	-1.33	-0.82
ENSSSCG00000003479	MFAP2	2	0	-1.39	-1.23	-0.73
ENSSSCG00000031712	MFAP5	2	0	-1.47	-0.87	-0.44
ENSSSCG00000037697	MGP	2	0	-1.83	-0.77	-0.25
ENSSSCG00000034229	MIS18A	2	0	-2.25	-1.06	-0.37
ENSSSCG00000000075	MKL1	2	0	-1.96	-0.92	-0.72
ENSSSCG00000017605	MMD	2	0	-2	-0.6	-0.77
ENSSSCG00000037782	MRPS28	2	0	-1.18	-0.75	-0.53
ENSSSCG00000009684	MSRA	2	0	-2.02	-0.83	-1.01
ENSSSCG00000008289	MTHFD2	2	0	-1.89	-0.87	-0.28
ENSSSCG00000005975	MTSS1	2	0	-2.81	-1.67	-0.85
ENSSSCG00000012548	MUM1L1	2	0	-2.89	-1.41	-0.39
ENSSSCG00000004598	GCOM1	2	0	-1.31	-1.2	-0.77
ENSSSCG00000022687	NAA40	2	0	-1.19	-0.47	-0.53
ENSSSCG00000012504	NAP1L3	2	0	-2.07	-1.12	-0.42
ENSSSCG00000013351	NAV2	2	0	-3.01	-2.24	-1.11
ENSSSCG00000006059	NCALD	2	0	-1.5	-0.59	-0.41
ENSSSCG00000018091	ND5	2	0	-1.17	-1.06	-0.61
ENSSSCG00000027621	NDUFA4L2	2	0	-1.38	-0.63	-0.65
ENSSSCG00000037953	NDUFC1	2	0	-1.25	-0.78	-0.43
ENSSSCG00000016127	NDUFS1	2	0	-1.32	-1.08	-0.63
ENSSSCG00000015125	NECTIN1	2	0	-1.93	-0.85	-0.7
ENSSSCG00000015771	NEIL3	2	0	-4.03	-1.86	-0.5
ENSSSCG00000001921	NEO1	2	0	-1.6	-0.98	-0.97
ENSSSCG00000006474	NES	2	0	-1.97	-0.68	-0.9
ENSSSCG00000021638	NEU3	2	0	-2.48	-1.38	-0.9
ENSSSCG00000005424	NIPSNAP3B	2	0	-1.77	-0.83	-0.78
ENSSSCG00000023639	NRM	2	0	-2.13	-1.4	-0.95
ENSSSCG00000004291	NT5E	2	0	-2.78	-1.58	-1.02
ENSSSCG00000025492	NUDT13	2	0	-1.5	-0.9	-0.55
ENSSSCG00000040328	NXNL1	2	0	-4.53	-1.96	-1.99
ENSSSCG00000005593	OLFML2A	2	0	-1.51	-0.87	-0.57
ENSSSCG00000003861	ORC1	2	0	-2.12	-1.44	-0.68
ENSSSCG00000036446	PALD1	2	0	-1.36	-0.59	-0.19
ENSSSCG00000014184	PAM	2	0	-1.14	-0.57	-0.13
ENSSSCG00000027466	PCOLCE	2	0	-2.55	-1.03	-0.61
ENSSSCG00000021328	PCSK1N	2	0	-1.35	-0.65	-0.43
ENSSSCG00000014994	PDGFD	2	0	-2.22	-1.16	-0.32
ENSSSCG00000036168	PDSS2	2	0	-1.36	-1.11	-1.01
ENSSSCG00000034632	PDXP	2	0	-1.6	-0.84	-1.1
ENSSSCG00000011353	PFKFB4	2	0	-1.97	-1.26	-0.97
ENSSSCG00000005510	PHF19	2	0	-2.35	-1.05	-0.38
ENSSSCG00000029291	PIGZ	2	0	-2.22	-1.38	-1.27
ENSSSCG00000015283	PIK3C2B	2	0	-1.48	-0.64	-0.61
ENSSSCG00000026748	PLK1	2	0	-2.23	-1.09	-0.23
ENSSSCG00000011426	POC1A	2	0	-2.73	-1.13	-0.4
ENSSSCG00000033051	POLE	2	0	-5.04	-2.09	-1.22
ENSSSCG00000014437	PPARGC1B	2	0	-1.89	-0.83	-0.51
ENSSSCG00000022797	PPP1R3B	2	0	-2.73	-1.54	-1.55
ENSSSCG00000032029	PPP2R3B	2	0	-1.45	-1.16	-1.14
ENSSSCG00000014899	PRCP	2	0	-2.18	-1.02	-0.19
ENSSSCG00000038254	PRKRA	2	0	-2.21	-0.82	-1.16
ENSSSCG00000000730	PRMT8	2	0	-5.15	-2.47	-2.73
ENSSSCG00000024145	PRR11	2	0	-4.94	-1.75	-0.98
ENSSSCG00000032668	PRR12	2	0	-1.57	-0.89	-0.55
ENSSSCG00000012647	PRR32	2	0	-5.64	-3.18	-3.98
ENSSSCG00000013292	PRR5L	2	0	-2.56	-1.57	-1.31
ENSSSCG00000035594	PRSS22	2	0	-2.09	-1.52	-1.26
ENSSSCG00000008062	PRSS27	2	0	-3.8	-1.74	-2.45
ENSSSCG00000028135	-	2	0	-2.14	-1.27	-0.69
ENSSSCG00000017396	PSMC3IP	2	0	-2.27	-1.56	-0.78
ENSSSCG00000031977	PTCH2	2	0	-1.43	-0.85	-0.28
ENSSSCG00000005672	PTPA	2	0	-1.21	-0.69	-0.88
ENSSSCG00000034723	PYCR1	2	0	-2.21	-1.28	-1.14
ENSSSCG00000010533	PYROXD2	2	0	-1.72	-1.39	-1.2
ENSSSCG00000032672	RAB9B	2	0	-4.15	-3.64	-2.83
ENSSSCG00000034858	RAP1GAP2	2	0	-3.1	-1.81	-1.14
ENSSSCG00000008509	RASGRP3	2	0	-1.83	-0.88	-0.3
ENSSSCG00000029151	RASIP1	2	0	-1.24	-0.95	-0.9
ENSSSCG00000000152	RBFOX2	2	0	-1.75	-1.18	-0.9
ENSSSCG00000013049	RCOR2	2	0	-3.47	-0.84	-1.29
ENSSSCG00000025736	RECQL4	2	0	-2.8	-1.4	-0.7
ENSSSCG00000002267	RGMA	2	0	-1.29	-1.04	-1.06
ENSSSCG00000022390	RGN	2	0	-2.05	-0.77	-0.41
ENSSSCG00000022149	RMI2	2	0	-3.48	-1.65	-0.71
ENSSSCG00000034609	RNF112	2	0	-1.95	-1.51	-1.58
ENSSSCG00000036062	RNF122	2	0	-1.47	-0.68	-0.33
ENSSSCG00000009862	RNFT2	2	0	-3.16	-0.97	-0.95
ENSSSCG00000004218	RSPO3	2	0	-1.78	-1.31	-0.67
ENSSSCG00000011042	-	2	0	-1.18	-0.82	-0.4
ENSSSCG00000036553	SAMD12	2	0	-2.35	-1.71	-1.3
ENSSSCG00000009759	SCARB1	2	0	-1.18	-0.83	-0.7
ENSSSCG00000011729	-	2	0	-1.16	-0.56	-0.3
ENSSSCG00000021651	SCN2B	2	0	-3.63	-1.25	-0.83
ENSSSCG00000024299	SCN3B	2	0	-2.84	-1.7	-1.04
ENSSSCG00000040405	SERP2	2	0	-2.36	-1.64	-1.52
ENSSSCG00000010589	SFXN2	2	0	-2.51	-1.35	-0.85
ENSSSCG00000016092	SGO2	2	0	-2.64	-1.29	-0.27
ENSSSCG00000030113	SHISA2	2	0	-2.99	-0.92	-1.7
ENSSSCG00000034217	SKA2	2	0	-2.17	-1.29	-0.52
ENSSSCG00000011860	SLC12A8	2	0	-3.33	-2.05	-1.63
ENSSSCG00000007027	SLC20A2	2	0	-2.23	-0.99	-1.06
ENSSSCG00000002025	SLC22A17	2	0	-1.65	-0.97	-0.68
ENSSSCG00000007451	SLC2A10	2	0	-2.46	-1.47	-0.86
ENSSSCG00000040105	SLC34A3	2	0	-2.87	-0.81	-0.99
ENSSSCG00000002864	SLC7A10	2	0	-1.58	-1.08	-0.55
ENSSSCG00000009488	SLITRK5	2	0	-2.02	-1.05	-1.43
ENSSSCG00000009357	SMAD9	2	0	-1.92	-1.42	-0.88
ENSSSCG00000032720	SMPX	2	0	-2.59	-0.87	-0.8
ENSSSCG00000028124	SNRPN	2	0	-1.42	-0.84	-0.62
ENSSSCG00000006831	SORT1	2	0	-1.2	-0.84	-0.53
ENSSSCG00000021920	SOX12	2	0	-2.13	-0.98	-0.63
ENSSSCG00000017082	SPARC	2	0	-1.69	-1.01	-0.62
ENSSSCG00000007149	SPEF1	2	0	-1.71	-0.78	-0.46
ENSSSCG00000005654	SPTAN1	2	0	-1.57	-0.84	-0.22
ENSSSCG00000005970	SQLE	2	0	-2.71	-1.83	-1.56
ENSSSCG00000012482	SRPX2	2	0	-1.56	-1.24	-0.7
ENSSSCG00000037450	SSC5D	2	0	-1.88	-0.97	-0.77
ENSSSCG00000019004	ssc-mir-1	2	0	-4.25	-2.6	-1.6
ENSSSCG00000018790	ssc-mir-133a-1	2	0	-4.99	-3	-3.44
ENSSSCG00000018701	ssc-mir-378-1	2	0	-4.93	-1.69	-2.29
ENSSSCG00000027106	SSTR3	2	0	-3.14	-1.74	-2.12
ENSSSCG00000003757	SSX2IP	2	0	-1.46	-0.51	-0.4
ENSSSCG00000039271	ST8SIA2	2	0	-3.57	-1.33	-1.34
ENSSSCG00000032053	ST8SIA5	2	0	-2.2	-0.71	-0.63
ENSSSCG00000031518	STARD4	2	0	-4.42	-2.52	-1.43
ENSSSCG00000021205	STK26	2	0	-2.17	-1.41	-0.77
ENSSSCG00000026257	STMN1	2	0	-1.48	-0.97	-0.54
ENSSSCG00000020910	STYXL1	2	0	-1.96	-0.99	-0.45
ENSSSCG00000010926	SYT2	2	0	-2.79	-0.79	-1.34
ENSSSCG00000012527	TCEAL9	2	0	-2.2	-1.53	-0.71
ENSSSCG00000006546	TDRD10	2	0	-1.68	-0.83	-0.33
ENSSSCG00000024681	TECRL	2	0	-1.81	-0.95	-0.79
ENSSSCG00000023728	TECTA	2	0	-1.63	-1.4	-1.05
ENSSSCG00000035952	TGFB1I1	2	0	-1.61	-0.69	-0.77
ENSSSCG00000009377	THSD1	2	0	-1.39	-0.51	-0.4
ENSSSCG00000037309	TIGD7	2	0	-1.68	-0.89	-0.49
ENSSSCG00000037120	TK1	2	0	-2.85	-1.37	-0.62
ENSSSCG00000013004	TM7SF2	2	0	-1.96	-1.47	-1.46
ENSSSCG00000001773	TMED3	2	0	-1.56	-0.75	-0.28
ENSSSCG00000016064	TMEFF2	2	0	-2.02	-1.17	-0.86
ENSSSCG00000012490	TMEM35A	2	0	-2.73	-0.92	-0.6
ENSSSCG00000009283	TNFRSF19	2	0	-3.13	-1.02	-2.02
ENSSSCG00000011849	TNK2	2	0	-1.63	-0.85	-0.69
ENSSSCG00000017788	TP53I13	2	0	-1.21	-0.59	-0.58
ENSSSCG00000015462	TPK1	2	0	-1.55	-0.85	-0.64
ENSSSCG00000032721	TRAF3IP3	2	0	-1.34	-1.01	-0.49
ENSSSCG00000006216	TRIM55	2	0	-2.36	-1.08	-0.7
ENSSSCG00000000734	-	2	0	-2.35	-0.78	-0.65
ENSSSCG00000001868	TSPAN3	2	0	-1.31	-0.56	-0.41
ENSSSCG00000000735	TSPAN9	2	0	-3.27	-1.65	-1.25
ENSSSCG00000017238	TTYH2	2	0	-1.97	-0.6	-1.1
ENSSSCG00000006239	UBXN2B	2	0	-1.35	-0.98	-1.04
ENSSSCG00000009938	UNG	2	0	-1.6	-0.91	-0.84
ENSSSCG00000015589	VASH2	2	0	-2.75	-1.02	-0.72
ENSSSCG00000008638	YWHAQ	2	0	-1.14	-0.6	-0.31
ENSSSCG00000001421	ZBTB12	2	0	-1.39	-0.79	-0.86
ENSSSCG00000028076	ZBTB7C	2	0	-2.11	-1.26	-0.87
ENSSSCG00000000292	ZNF385A	2	0	-1.84	-1.32	-1.16
ENSSSCG00000011208	ZNF385D	2	0	-2.72	-1.45	-0.84
ENSSSCG00000005457	-	5	0	-2.07	-1.29	-0.35
ENSSSCG00000009172	PPP3CA	5	0	-1.28	-0.6	0.26
ENSSSCG00000015023	-	5	0	-1.73	-1.12	-0.24
ENSSSCG00000036505	-	5	0	-1.29	-0.79	0.45
ENSSSCG00000000849	-	5	0	-1.51	-1.09	-0.04
ENSSSCG00000001500	-	5	0	-2.8	-1.32	0.08
ENSSSCG00000003768	-	5	0	-1.33	-0.8	0.61
ENSSSCG00000004518	-	5	0	-3.73	-1.98	-0.36
ENSSSCG00000004969	-	5	0	-2.65	-1.3	-0.1
ENSSSCG00000005135	-	5	0	-1.74	-0.93	-0.11
ENSSSCG00000007454	-	5	0	-1.46	-1.28	-0.46
ENSSSCG00000008892	-	5	0	-1.87	-1.84	0.55
ENSSSCG00000009489	-	5	0	-2.68	-1.58	-0.31
ENSSSCG00000012459	-	5	0	-1.52	-1.08	-0.4
ENSSSCG00000013380	-	5	0	-2.73	-1.84	-0.38
ENSSSCG00000013715	-	5	0	-1.23	-1.43	0.36
ENSSSCG00000014267	-	5	0	-0.84	-1.11	0.84
ENSSSCG00000014909	-	5	0	-1.66	-1.69	-0.54
ENSSSCG00000015215	CHEK1	5	0	-2.42	-1.62	-0.37
ENSSSCG00000016002	-	5	0	-2.01	-1.4	0.51
ENSSSCG00000016597	-	5	0	-1.31	-1.42	0.42
ENSSSCG00000023771	-	5	0	-2.7	-2.13	-0.83
ENSSSCG00000027790	-	5	0	-1.92	-0.93	0.1
ENSSSCG00000029537	-	5	0	-3.68	-2.34	1.38
ENSSSCG00000029771	-	5	0	-2.48	-1.6	1.33
ENSSSCG00000031640	-	5	0	-1.12	-1.39	0.46
ENSSSCG00000032319	-	5	0	-2.4	-1.94	0.42
ENSSSCG00000034072	-	5	0	-2.38	-1.76	0.56
ENSSSCG00000034913	-	5	0	-2.73	-1.79	-0.58
ENSSSCG00000035072	-	5	0	-3.95	-2.24	-0.5
ENSSSCG00000035571	-	5	0	-2.06	-1.42	-0.23
ENSSSCG00000035742	MIR3064	5	0	-1.17	-0.85	0.64
ENSSSCG00000037351	-	5	0	-3.31	-2.16	1.94
ENSSSCG00000037794	-	5	0	-4.78	-3.24	-0.47
ENSSSCG00000038095	-	5	0	-3.09	-1.7	0.07
ENSSSCG00000038540	-	5	0	-1.77	-1.46	-0.69
ENSSSCG00000039062	-	5	0	-2.14	-2.44	-0.13
ENSSSCG00000039355	-	5	0	-1.23	-0.76	0.45
ENSSSCG00000040337	-	5	0	-1.81	-1.28	-0.22
ENSSSCG00000040685	-	5	0	-1.49	-1.15	0.59
NOVEL00015	--	5	0	-2.65	-1.3	0.09
NOVEL00033	--	5	0	-1.29	-1.53	-0.32
NOVEL00134	--	5	0	-2.41	-1.96	0.92
NOVEL00168	--	5	0	-1.85	-1.52	-0.53
NOVEL00366	--	5	0	-1.68	-1.34	-0.46
NOVEL00376	--	5	0	-2.17	-1.74	-0.22
NOVEL00387	--	5	0	-2.23	-1.78	0.5
NOVEL00426	--	5	0	-3.49	-1.98	-0.41
NOVEL00558	--	5	0	-1.32	-1.28	-0.09
NOVEL00731	--	5	0	-1.66	-1.74	0.46
NOVEL00833	--	5	0	-2.14	-1.48	-0.1
NOVEL00876	--	5	0	-2.05	-2.87	-0.17
NOVEL01109	--	5	0	-1.4	-0.77	-0.18
NOVEL01152	--	5	0	-2.61	-2.22	-0.66
NOVEL01275	--	5	0	-3.55	-2.83	-1.27
ENSSSCG00000017256	ABCA6	5	0	-1.17	-1.27	0.39
ENSSSCG00000026473	ABCA8	5	0	-1.17	-1.57	0.19
ENSSSCG00000011782	ABCC5	5	0	-0.9	-0.86	0.63
ENSSSCG00000009074	ABHD18	5	0	-1.56	-0.88	0.11
ENSSSCG00000016223	ACSL3	5	0	-2.26	-1.88	-0.02
ENSSSCG00000007585	ACTB	5	0	-1.81	-0.86	-0.03
ENSSSCG00000035218	ADA2	5	0	-2.82	-1.6	-0.16
ENSSSCG00000015297	ADAM22	5	0	-1.92	-1.04	0.33
ENSSSCG00000007145	ADAM33	5	0	-1.41	-0.67	0.04
ENSSSCG00000012026	ADAMTS1	5	0	-2	-1.47	0.15
ENSSSCG00000000795	ADAMTS20	5	0	-2.56	-1.96	0.06
ENSSSCG00000016943	ADAMTS6	5	0	-2.04	-1.13	0.64
ENSSSCG00000011496	ADAMTS9	5	0	-1.83	-0.87	0.28
ENSSSCG00000040366	ADAMTSL1	5	0	-2.51	-1.24	0.23
ENSSSCG00000001793	ADAMTSL3	5	0	-1.73	-1.43	-0.26
ENSSSCG00000010621	ADD3	5	0	-1.94	-1.42	0
ENSSSCG00000003761	ADGRL2	5	0	-1.39	-0.71	-0.13
ENSSSCG00000009661	ADRA1A	5	0	-3.17	-3.01	0.08
ENSSSCG00000040199	AFG1L	5	0	-1.67	-1.89	-0.81
ENSSSCG00000011695	AGTR1	5	0	-1.32	-1.46	-0.15
ENSSSCG00000015310	AKAP9	5	0	-1.8	-1.37	1.06
ENSSSCG00000025578	ALDH1A2	5	0	-2.57	-1.31	-0.03
ENSSSCG00000012591	AMOT	5	0	-1.3	-0.98	-0.37
ENSSSCG00000006035	ANGPT1	5	0	-3.97	-2.09	-0.4
ENSSSCG00000015522	ANGPTL1	5	0	-2.16	-1.44	1.01
ENSSSCG00000015360	ANKMY2	5	0	-1.5	-0.79	0.09
ENSSSCG00000016658	ANLN	5	0	-3.58	-1.95	-0.27
ENSSSCG00000008340	ANTXR1	5	0	-1.48	-1.19	-0.2
ENSSSCG00000014207	APC	5	0	-1.46	-1.03	0.75
ENSSSCG00000003088	APOE	5	0	-1.64	-1.14	0.54
ENSSSCG00000009229	ARHGAP24	5	0	-1.35	-0.66	-0.06
ENSSSCG00000023419	ARHGEF10	5	0	-1.37	-1.04	0.25
ENSSSCG00000012518	ARMCX5	5	0	-1.21	-1.16	-0.15
ENSSSCG00000009122	ARSJ	5	0	-2.48	-2.37	-0.6
ENSSSCG00000006995	ASAH1	5	0	-1.14	-1.21	0.42
ENSSSCG00000012132	ASB9	5	0	-1.51	-1.4	-0.34
ENSSSCG00000017861	ASPA	5	0	-1.38	-2.41	-0.43
ENSSSCG00000008072	ASPN	5	0	-2.84	-1.78	-0.18
ENSSSCG00000003736	ASXL3	5	0	-4.1	-3.27	-0.95
ENSSSCG00000005983	ATAD2	5	0	-2.81	-2.38	-0.19
ENSSSCG00000012606	ATP1B4	5	0	-2.23	-1.96	-0.35
ENSSSCG00000011916	ATP6V1A	5	0	-1.01	-1.04	0.54
ENSSSCG00000033383	AVPR1A	5	0	-2.06	-1.48	-0.6
ENSSSCG00000034351	B3GALT1	5	0	-1.96	-3.31	-0.44
ENSSSCG00000009093	BBS7	5	0	-1.53	-1.41	-0.07
ENSSSCG00000001816	BLM	5	0	-2.44	-1.88	-0.2
ENSSSCG00000001478	BMP5	5	0	-1.76	-1.56	-0.43
ENSSSCG00000010360	BMPR1A	5	0	-1.64	-0.91	0.1
ENSSSCG00000025120	BORA	5	0	-2.73	-1.42	0.27
ENSSSCG00000021384	BRIP1	5	0	-3.51	-2.98	-0.53
ENSSSCG00000000570	C2CD5	5	0	-0.75	-1.5	0.3
ENSSSCG00000038779	C5orf30	5	0	-2	-1.22	-0.37
ENSSSCG00000006415	CADM3	5	0	-1.18	-0.64	-0.01
ENSSSCG00000005271	CARNMT1	5	0	-1.14	-0.75	0.03
ENSSSCG00000034012	CASP3	5	0	-1.21	-0.76	0.17
ENSSSCG00000014997	-	5	0	-2.04	-1.36	0.69
ENSSSCG00000034146	CBX8	5	0	-2.09	-1.58	-0.38
ENSSSCG00000011928	CCDC80	5	0	-1.6	-0.85	0.36
ENSSSCG00000008406	CCDC88A	5	0	-2.07	-1.12	0.29
ENSSSCG00000017471	CDC6	5	0	-2.91	-2.32	-0.85
ENSSSCG00000002795	CDH11	5	0	-2.12	-1.02	-0.1
ENSSSCG00000015307	CDK14	5	0	-1.88	-1.44	-0.12
ENSSSCG00000014219	CDO1	5	0	-1.84	-1.11	-0.25
ENSSSCG00000008921	CENPC	5	0	-0.97	-1.34	0.96
ENSSSCG00000027147	CENPH	5	0	-2.46	-1.79	-0.26
ENSSSCG00000012491	CENPI	5	0	-1.77	-1.2	0.29
ENSSSCG00000003403	CENPS	5	0	-2.11	-1.48	-0.55
ENSSSCG00000030502	CEP170	5	0	-1.66	-0.93	0.45
ENSSSCG00000021918	CEP19	5	0	-1.78	-1.1	-0.1
ENSSSCG00000021138	CEP250	5	0	-1.28	-1.39	0.27
ENSSSCG00000010477	CEP55	5	0	-3.44	-2.19	-0.24
ENSSSCG00000012974	CFL1	5	0	-1.16	-0.62	-0.01
ENSSSCG00000034864	CHEK2	5	0	-2.61	-1.79	-0.17
ENSSSCG00000012018	CHODL	5	0	-2.35	-1.87	-0.71
ENSSSCG00000022031	CHST2	5	0	-1.71	-1.07	0.07
ENSSSCG00000008089	CKAP2L	5	0	-3.91	-1.86	0.16
ENSSSCG00000021161	CKS2	5	0	-2.07	-1.4	0.17
ENSSSCG00000011747	CLDN11	5	0	-2.51	-1.97	-0.76
ENSSSCG00000022961	CLMP	5	0	-1.39	-1.01	0.21
ENSSSCG00000008202	CNNM4	5	0	-1.49	-0.87	-0.07
ENSSSCG00000014009	CNOT6	5	0	-1.61	-1.5	1.39
ENSSSCG00000004484	COL12A1	5	0	-2.72	-1.67	0.06
ENSSSCG00000016035	COL5A2	5	0	-2.03	-1.27	-0.18
ENSSSCG00000027331	COL6A3	5	0	-1.39	-0.67	0.42
ENSSSCG00000016618	CPED1	5	0	-1.67	-1.25	0.3
ENSSSCG00000007170	CPXM1	5	0	-3.2	-1.74	-0.34
ENSSSCG00000006171	CRISPLD1	5	0	-2.89	-1.76	-0.37
ENSSSCG00000004192	CTGF	5	0	-2.21	-1.76	0.17
ENSSSCG00000008867	CTSO	5	0	-2.64	-1.68	-0.17
ENSSSCG00000033844	CYP1B1	5	0	-1.06	-1.08	0.95
ENSSSCG00000032687	CYP4V2	5	0	-1.24	-1.11	0.63
ENSSSCG00000022092	CYP7B1	5	0	-1.95	-1.14	-0.17
ENSSSCG00000039203	CYSLTR1	5	0	-1.7	-0.93	0.53
ENSSSCG00000016857	DAB2	5	0	-1.47	-0.93	0.03
ENSSSCG00000033919	DCLK1	5	0	-1.83	-1.31	-0.2
ENSSSCG00000010644	DCLRE1A	5	0	-1.44	-1.02	0.32
ENSSSCG00000000915	DCN	5	0	-1.51	-1.11	-0.07
ENSSSCG00000006970	DLC1	5	0	-1.2	-1.15	0.2
ENSSSCG00000015443	DLD	5	0	-1.29	-1.2	-0.18
ENSSSCG00000011833	DLG1	5	0	-1.5	-0.9	0.14
ENSSSCG00000005056	DLGAP5	5	0	-3.43	-2	-0.37
ENSSSCG00000028148	DMD	5	0	-1.09	-0.85	0.32
ENSSSCG00000005641	DNM1	5	0	-1.59	-1.16	-0.31
ENSSSCG00000000529	DNM1L	5	0	-1.43	-1.31	-0.06
ENSSSCG00000012634	DOCK11	5	0	-1.19	-1.47	0.47
ENSSSCG00000022521	DPY19L3	5	0	-1.59	-1.06	0.16
ENSSSCG00000009904	DYNLL1	5	0	-1.64	-1.37	-0.41
ENSSSCG00000011940	DZIP3	5	0	-1.87	-2.11	-0.62
ENSSSCG00000017046	EBF1	5	0	-1.45	-1.62	0.49
ENSSSCG00000009655	EBF2	5	0	-1.51	-1.37	-0.04
ENSSSCG00000028549	ECM2	5	0	-2.34	-1.25	0.5
ENSSSCG00000012121	EGFL6	5	0	-2.02	-1.21	-0.37
ENSSSCG00000040296	EHHADH	5	0	-1.91	-1.29	-0.09
ENSSSCG00000035012	ELOVL7	5	0	-1.79	-0.75	0.33
ENSSSCG00000009132	ENPEP	5	0	-2.05	-2.14	-0.65
ENSSSCG00000004193	ENPP1	5	0	-1.41	-0.84	0.36
ENSSSCG00000004199	EPB41L2	5	0	-1.17	-0.97	0.2
ENSSSCG00000003687	EPB41L3	5	0	-1.38	-0.99	0.43
ENSSSCG00000026130	EPHA3	5	0	-2.24	-1.69	-0.14
ENSSSCG00000027226	EPN3	5	0	-2.86	-1.62	-0.09
ENSSSCG00000016954	ERBIN	5	0	-1.18	-1.04	-0.03
ENSSSCG00000005207	ERMP1	5	0	-1.65	-1.78	0.14
ENSSSCG00000024591	ETV1	5	0	-1.83	-1.26	0.07
ENSSSCG00000036871	EXOC3L4	5	0	-1.79	-1.16	-0.37
ENSSSCG00000010473	EXOC6	5	0	-1.82	-1.74	-0.63
ENSSSCG00000028840	EZH2	5	0	-1.56	-1.07	-0.32
ENSSSCG00000016782	FAM105A	5	0	-1.25	-1.12	0.7
ENSSSCG00000013147	FAM111B	5	0	-1.96	-1.55	1.14
ENSSSCG00000008785	FAM114A1	5	0	-2.15	-1.36	-0.15
ENSSSCG00000025134	FAM171B	5	0	-2.52	-1.63	0.48
ENSSSCG00000033410	FAM212A	5	0	-1.19	-0.6	0.03
ENSSSCG00000024687	FANCA	5	0	-2.31	-2.09	-0.87
ENSSSCG00000011563	FANCD2	5	0	-2.51	-1.56	-0.25
ENSSSCG00000015896	FAP	5	0	-1.75	-1.24	0.03
ENSSSCG00000007000	FAT1	5	0	-1.89	-1.02	0.29
ENSSSCG00000004658	FBN1	5	0	-2.04	-1.29	0.46
ENSSSCG00000016878	FGF10	5	0	-3.14	-3.87	-0.14
ENSSSCG00000023303	FIGNL1	5	0	-1.93	-1.51	-0.53
ENSSSCG00000000180	FKBP11	5	0	-1.26	-0.8	0.18
ENSSSCG00000037575	FKBP14	5	0	-3.01	-1.48	-0.04
ENSSSCG00000015999	FKBP7	5	0	-1.98	-1.23	-0.23
ENSSSCG00000040166	FLRT2	5	0	-2.23	-1.32	-0.38
ENSSSCG00000016174	FN1	5	0	-2.16	-1.29	0.6
ENSSSCG00000011752	FNDC3B	5	0	-1.4	-1.26	0.24
ENSSSCG00000011056	FRMD4A	5	0	-1.28	-0.68	-0.05
ENSSSCG00000005027	FRMD6	5	0	-1.34	-0.55	0.31
ENSSSCG00000006873	FRRS1	5	0	-2.26	-1.14	0.11
ENSSSCG00000039426	FSTL1	5	0	-1.52	-0.94	-0.04
ENSSSCG00000004133	FUCA2	5	0	-1.22	-0.9	0.5
ENSSSCG00000038178	FUT10	5	0	-1.32	-0.97	0.06
ENSSSCG00000003743	GALNT1	5	0	-1.32	-1	0.03
ENSSSCG00000009705	GALNT7	5	0	-1.37	-1.09	0.15
ENSSSCG00000000874	GAS2L3	5	0	-1.7	-1.12	-0.19
ENSSSCG00000008613	GEN1	5	0	-2.81	-1.82	-0.16
ENSSSCG00000014074	GFM2	5	0	-1.69	-1.18	0.75
ENSSSCG00000037513	GINS4	5	0	-2.49	-1.5	-0.37
ENSSSCG00000004241	GJA1	5	0	-1.75	-0.84	0.54
ENSSSCG00000011677	GK5	5	0	-1.38	-1.27	0.5
ENSSSCG00000000848	GLT8D2	5	0	-1.78	-1.26	-0.27
ENSSSCG00000015407	GNAI1	5	0	-1.11	-1.11	0.21
ENSSSCG00000011741	GOLIM4	5	0	-2.27	-1.13	0.15
ENSSSCG00000024958	GPR173	5	0	-1.78	-1.37	-0.13
ENSSSCG00000021973	GPX8	5	0	-1.34	-0.71	0.01
ENSSSCG00000024613	GUCY1A2	5	0	-1.44	-1.43	1.22
ENSSSCG00000008866	GUCY1A3	5	0	-1.72	-0.99	0.72
ENSSSCG00000031701	GXYLT1	5	0	-1.18	-1.29	0.15
ENSSSCG00000005164	HACD4	5	0	-2.62	-2.18	1.74
ENSSSCG00000031821	HASPIN	5	0	-2.81	-1.6	-0.29
ENSSSCG00000008498	HEATR5B	5	0	-1.61	-0.95	0.81
ENSSSCG00000011859	HEG1	5	0	-1	-0.56	0.47
ENSSSCG00000010486	HELLS	5	0	-2.5	-2.12	-0.46
ENSSSCG00000016049	HIBCH	5	0	-1.62	-1.02	-0.3
ENSSSCG00000005096	HIF1A	5	0	-0.97	-0.72	0.57
ENSSSCG00000025293	HLTF	5	0	-1.72	-1.41	0.11
ENSSSCG00000015984	HOXD4	5	0	-1.45	-1.19	-0.11
ENSSSCG00000009077	HSPA4L	5	0	-2.37	-1.68	0.8
ENSSSCG00000005601	HSPA5	5	0	-1.87	-1.18	-0.32
ENSSSCG00000024312	ID4	5	0	-1.29	-0.71	0.4
ENSSSCG00000016164	IKZF2	5	0	-3.05	-1.36	0.32
ENSSSCG00000005203	IL33	5	0	-1.83	-1.49	0.6
ENSSSCG00000016916	IL6ST	5	0	-1.21	-0.81	0.58
ENSSSCG00000033791	IMPA1	5	0	-1.44	-1.15	-0.44
ENSSSCG00000013066	INCENP	5	0	-1.41	-1.23	-0.24
ENSSSCG00000003642	INPP5B	5	0	-1.72	-1.87	-0.33
ENSSSCG00000017306	ITGB3	5	0	-1.4	-0.68	0.35
ENSSSCG00000009526	ITGBL1	5	0	-1.31	-1.07	0.83
ENSSSCG00000024614	ITSN1	5	0	-1.29	-0.75	-0.13
ENSSSCG00000001061	JARID2	5	0	-1.15	-0.57	0.03
ENSSSCG00000022429	KAZALD1	5	0	-3.23	-2.56	-1.21
ENSSSCG00000029796	KBTBD11	5	0	-2.74	-1.5	-0.22
ENSSSCG00000015009	KDELC2	5	0	-2.61	-1.53	-0.2
ENSSSCG00000000917	KERA	5	0	-3.71	-2.66	-0.79
ENSSSCG00000005076	KIAA0586	5	0	-1.76	-1.31	0.23
ENSSSCG00000033593	CIP2A	5	0	-2.55	-1.43	0.14
ENSSSCG00000010457	KIF20B	5	0	-2.07	-2.57	0.48
ENSSSCG00000012352	KLF8	5	0	-2.17	-1.14	0.84
ENSSSCG00000004996	KLHL28	5	0	-1.9	-1.23	0.35
ENSSSCG00000014321	KLHL3	5	0	-1.18	-1.34	0.96
ENSSSCG00000000545	KLHL42	5	0	-1.66	-1.01	0.01
ENSSSCG00000029005	-	5	0	-1.33	-0.84	0.25
ENSSSCG00000015444	LAMB1	5	0	-1.36	-0.76	0.14
ENSSSCG00000040332	LBH	5	0	-1.07	-0.76	0.08
ENSSSCG00000029855	LHFPL6	5	0	-1.34	-0.94	-0.11
ENSSSCG00000014232	LOX	5	0	-1.54	-1.54	-0.27
ENSSSCG00000011854	LRCH3	5	0	-1.09	-1.21	0.29
ENSSSCG00000036452	LRRC17	5	0	-3.34	-1.87	-0.11
ENSSSCG00000006146	LRRCC1	5	0	-1.67	-2.15	0.98
ENSSSCG00000011461	LRTM1	5	0	-4.07	-3.86	-0.86
ENSSSCG00000021418	LSS	5	0	-2.27	-1.86	-0.5
ENSSSCG00000008510	LTBP1	5	0	-1.35	-0.75	0.24
ENSSSCG00000003532	LUZP1	5	0	-1.08	-0.58	0.22
ENSSSCG00000014221	LVRN	5	0	-1.78	-2.44	-0.65
ENSSSCG00000036256	MAD2L1	5	0	-1.63	-0.97	-0.08
ENSSSCG00000040835	MANSC1	5	0	-1.46	-0.68	0.18
ENSSSCG00000026041	MAP3K5	5	0	-1.93	-0.88	0.28
ENSSSCG00000008475	MAP4K3	5	0	-1.34	-0.77	-0.11
ENSSSCG00000011065	MASTL	5	0	-3.4	-2.15	-0.15
ENSSSCG00000006082	MATN2	5	0	-1.62	-1.06	0.06
ENSSSCG00000001946	MBIP	5	0	-1.47	-1.33	-0.42
ENSSSCG00000006273	MCM4	5	0	-2.3	-1.96	-0.86
ENSSSCG00000035564	MCM6	5	0	-1.33	-0.87	-0.12
ENSSSCG00000021885	MDFIC	5	0	-1.9	-1.27	0.71
ENSSSCG00000014149	MEF2C	5	0	-2.23	-1.3	-0.32
ENSSSCG00000033929	MEG3_2	5	0	-3.04	-1.86	-0.2
ENSSSCG00000039161	MEIS1	5	0	-1.42	-1.75	-0.65
ENSSSCG00000015357	MEOX2	5	0	-1.14	-0.79	0.28
ENSSSCG00000006325	MGST3	5	0	-1.42	-0.99	-0.39
ENSSSCG00000006132	MMP16	5	0	-3.19	-1.58	1.22
ENSSSCG00000005191	MPDZ	5	0	-1.3	-0.94	0.55
ENSSSCG00000009779	MPHOSPH9	5	0	-1.29	-1.23	-0.04
ENSSSCG00000014955	MRE11	5	0	-1.04	-1.59	0.42
ENSSSCG00000013102	MS4A7	5	0	-2.26	-1.56	0.84
ENSSSCG00000026833	MSANTD4	5	0	-1.99	-1.69	0.21
ENSSSCG00000014041	MXD3	5	0	-1.25	-1.19	-0.6
ENSSSCG00000007366	MYBL2	5	0	-2.88	-1.68	-0.48
ENSSSCG00000004661	MYEF2	5	0	-1.99	-1.28	0.24
ENSSSCG00000039795	MYL6	5	0	-1.49	-1.06	-0.08
ENSSSCG00000004979	MYO9A	5	0	-1.33	-1.26	1.21
ENSSSCG00000010476	MYOF	5	0	-1.51	-1.13	0.65
ENSSSCG00000014893	NARS2	5	0	-1.45	-0.95	0.18
ENSSSCG00000029249	NAV3	5	0	-2.69	-2.08	-0.29
ENSSSCG00000028169	NCAPG2	5	0	-1.16	-1.16	-0.25
ENSSSCG00000008125	NCAPH	5	0	-2.17	-1.28	-0.35
ENSSSCG00000011755	NCEH1	5	0	-2.53	-1.93	-0.78
ENSSSCG00000018086	ND4L	5	0	-1.11	-0.98	-0.38
ENSSSCG00000004149	NHSL1	5	0	-1.54	-1.27	-0.3
ENSSSCG00000005030	NID2	5	0	-1.5	-0.91	-0.12
ENSSSCG00000016778	NLN	5	0	-2.03	-1.47	-0.59
ENSSSCG00000022292	NPL	5	0	-1.07	-1.16	0.96
ENSSSCG00000006333	NUF2	5	0	-3.71	-1.74	-0.05
ENSSSCG00000032473	NYNRIN	5	0	-1.45	-1.18	-0.28
ENSSSCG00000034607	OGN	5	0	-3.18	-1.94	-0.46
ENSSSCG00000012403	-	5	0	-1	-1.27	0.61
ENSSSCG00000022676	OPHN1	5	0	-1.45	-1.11	0.53
ENSSSCG00000011230	OSBPL10	5	0	-2.38	-1.58	-0.58
ENSSSCG00000039793	-	5	0	-1.03	-0.96	0.61
ENSSSCG00000009671	PBK	5	0	-2.76	-1.61	-0.32
ENSSSCG00000010426	PCDH15	5	0	-2.61	-1.5	1.19
ENSSSCG00000030642	PCNA	5	0	-1.13	-1.1	-0.36
ENSSSCG00000014433	PCYOX1L	5	0	-1.28	-0.8	-0.18
ENSSSCG00000010627	PDCD4	5	0	-1.49	-1.22	0.3
ENSSSCG00000023924	PDE1A	5	0	-2.12	-1.96	0.69
ENSSSCG00000016073	PGAP1	5	0	-1.2	-1.12	0.67
ENSSSCG00000026722	PHF14	5	0	-1.38	-1.08	-0.13
ENSSSCG00000023974	PHF21A	5	0	-1.22	-0.87	-0.36
ENSSSCG00000023351	PLA2G4A	5	0	-2.17	-1.89	0.89
ENSSSCG00000007056	PLCB1	5	0	-1.19	-1.03	0.87
ENSSSCG00000016192	PLCD4	5	0	-1.82	-1.08	-0.28
ENSSSCG00000011750	PLD1	5	0	-1.57	-1.67	0.64
ENSSSCG00000002292	PLEKHH1	5	0	-3.85	-3.15	-1.46
ENSSSCG00000017511	PLXDC1	5	0	-1.58	-1.24	-0.3
ENSSSCG00000032782	PNPO	5	0	-1.56	-0.76	-0.02
ENSSSCG00000009361	POSTN	5	0	-3.79	-3.29	-0.93
ENSSSCG00000010261	PPA1	5	0	-1.13	-0.66	-0.15
ENSSSCG00000022324	PPFIA3	5	0	-1.24	-1.02	-0.46
ENSSSCG00000009101	PRDM5	5	0	-2.29	-2.37	0.45
ENSSSCG00000034491	PRICKLE1	5	0	-1.48	-1.34	-0.27
ENSSSCG00000001975	PRKD1	5	0	-1.2	-1.08	-0.57
ENSSSCG00000025463	PROS1	5	0	-1.6	-0.88	0.31
ENSSSCG00000001867	PSTPIP1	5	0	-2.61	-1.65	0.05
ENSSSCG00000005194	PTPRD	5	0	-2.7	-1.45	0.52
ENSSSCG00000028612	PTPRS	5	0	-1.42	-1.16	-0.2
ENSSSCG00000006014	RAD21	5	0	-1.1	-1.17	-0.15
ENSSSCG00000004766	RAD51	5	0	-2.67	-1.78	-0.66
ENSSSCG00000000722	RAD51AP1	5	0	-1.43	-1.5	-0.07
ENSSSCG00000028623	RARRES1	5	0	-1.91	-1.57	-0.1
ENSSSCG00000015888	RBMS1	5	0	-1.2	-0.87	0.55
ENSSSCG00000039512	RBP5	5	0	-1.94	-1.27	-0.09
ENSSSCG00000021060	RCBTB1	5	0	-1.28	-1.18	-0.56
ENSSSCG00000013318	RCN1	5	0	-1.92	-1.29	-0.33
ENSSSCG00000005338	RECK	5	0	-1.27	-0.83	-0.03
ENSSSCG00000014825	RELT	5	0	-1.65	-1.43	-0.62
ENSSSCG00000012150	REPS2	5	0	-1.67	-1.61	-0.41
ENSSSCG00000007855	REXO5	5	0	-1.27	-0.8	0.1
ENSSSCG00000037483	RFTN2	5	0	-1.29	-0.95	0.01
ENSSSCG00000040445	RND3	5	0	-1.78	-0.77	0.5
ENSSSCG00000008646	RNF144A	5	0	-1.25	-1.19	-0.32
ENSSSCG00000023141	RNLS	5	0	-1.91	-0.95	0.12
ENSSSCG00000012001	ROBO1	5	0	-2.88	-1.93	-0.53
ENSSSCG00000024377	RPS6KA5	5	0	-1.08	-1.35	-0.48
ENSSSCG00000033958	-	5	0	-2.6	-1.28	-0.09
ENSSSCG00000006610	S100A11	5	0	-1.58	-0.81	0.31
ENSSSCG00000039332	SEC16B	5	0	-1.74	-1.9	-0.4
ENSSSCG00000015398	SEMA3A	5	0	-3.43	-3.15	-1.39
ENSSSCG00000015396	SEMA3D	5	0	-2.05	-1.74	-0.08
ENSSSCG00000004663	SEMA6D	5	0	-1.7	-0.95	-0.18
ENSSSCG00000037002	SERTAD2	5	0	-1.21	-1.05	-0.43
ENSSSCG00000037015	SESN3	5	0	-2.69	-2.12	-0.67
ENSSSCG00000009004	SFRP2	5	0	-2.83	-1.97	-0.04
ENSSSCG00000035299	SFRP4	5	0	-1.39	-0.74	0.19
ENSSSCG00000017152	SGSH	5	0	-1.29	-1.11	-0.56
ENSSSCG00000012452	SH3BGRL	5	0	-1.95	-1.38	0.4
ENSSSCG00000009018	SH3D19	5	0	-1.44	-1.27	0.16
ENSSSCG00000005992	SHAS2	5	0	-1.68	-1.58	0.95
ENSSSCG00000016708	SKAP2	5	0	-1.29	-0.8	0.48
ENSSSCG00000000456	SLC16A7	5	0	-1.39	-1.62	1.28
ENSSSCG00000006848	SLC25A24	5	0	-1.57	-0.89	-0.03
ENSSSCG00000027157	SLC40A1	5	0	-0.85	-1.74	-0.04
ENSSSCG00000009486	SLITRK6	5	0	-3	-3.36	-1.11
ENSSSCG00000009193	SMARCAD1	5	0	-1.9	-1.75	0.42
ENSSSCG00000005403	SMC2	5	0	-1.89	-1.25	0.15
ENSSSCG00000011731	SMC4	5	0	-1.59	-1.24	0.43
ENSSSCG00000021793	SMIM14	5	0	-0.88	-0.8	0.54
ENSSSCG00000016381	SNED1	5	0	-1.31	-1	0.3
ENSSSCG00000006877	SNX7	5	0	-1.56	-0.77	0.22
ENSSSCG00000015924	SPC25	5	0	-2.81	-1.49	0.05
ENSSSCG00000025965	SPDL1	5	0	-2.96	-1.46	-0.09
ENSSSCG00000013393	SPON1	5	0	-1.59	-1.29	0.31
ENSSSCG00000032198	SPOPL	5	0	-1.62	-0.84	0.23
ENSSSCG00000039393	SPRED1	5	0	-1.15	-0.69	0.43
ENSSSCG00000015298	SRI	5	0	-1.34	-0.84	0.07
ENSSSCG00000012234	SRPX	5	0	-1.92	-1.12	-0.26
ENSSSCG00000034634	ssc-mir-6782	5	0	-1.92	-1.41	-0.09
ENSSSCG00000011443	STAB1	5	0	-1.61	-1.06	0.05
ENSSSCG00000003888	STIL	5	0	-2.24	-1.2	-0.03
ENSSSCG00000022496	STK39	5	0	-1.66	-1.74	-0.36
ENSSSCG00000015214	STT3A	5	0	-0.92	-0.87	0.29
ENSSSCG00000009405	SUCLA2	5	0	-1.14	-0.78	-0.29
ENSSSCG00000040344	TES	5	0	-1.22	-0.76	0.32
ENSSSCG00000010241	TET1	5	0	-3.88	-1.87	1.24
ENSSSCG00000016032	TFPI	5	0	-2.51	-1.6	0.36
ENSSSCG00000012034	TIAM1	5	0	-2.88	-2.05	-0.41
ENSSSCG00000038186	TIGD4	5	0	-2.12	-1.21	-0.17
ENSSSCG00000026592	TLR6	5	0	-2.44	-1.09	0.53
ENSSSCG00000005094	TMEM30B	5	0	-2.5	-1.72	-0.19
ENSSSCG00000040731	TMEM65	5	0	-1.35	-0.97	0.21
ENSSSCG00000008245	TMSB10	5	0	-1.53	-0.77	0.47
ENSSSCG00000027447	TMTC1	5	0	-2.28	-1.26	-0.15
ENSSSCG00000028905	TNIK	5	0	-2.25	-1.78	-0.41
ENSSSCG00000011213	TOP2B	5	0	-1.24	-1.15	0.11
ENSSSCG00000007235	TPX2	5	0	-2.09	-1.29	-0.37
ENSSSCG00000026977	TRAIP	5	0	-2.18	-1.42	-0.1
ENSSSCG00000037733	TRIQK	5	0	-1.53	-1.34	1.05
ENSSSCG00000004861	TSHZ1	5	0	-1.25	-1.04	-0.07
ENSSSCG00000002428	TTC8	5	0	-2.3	-1.5	-0.47
ENSSSCG00000025984	TTLL5	5	0	-1.51	-0.89	-0.12
ENSSSCG00000000798	TWF1	5	0	-0.76	-0.79	0.75
ENSSSCG00000010923	UBE2T	5	0	-1.46	-1.01	-0.36
ENSSSCG00000009502	UGGT2	5	0	-1.96	-1.12	0.05
ENSSSCG00000000457	USP15	5	0	-0.89	-0.87	0.52
ENSSSCG00000004351	USP45	5	0	-1.4	-2.07	1.3
ENSSSCG00000028974	UST	5	0	-1.42	-0.98	-0.16
ENSSSCG00000006862	VCAM1	5	0	-1.12	-1.28	0.72
ENSSSCG00000014136	VCAN	5	0	-2.26	-1.47	0.01
ENSSSCG00000008501	VIT	5	0	-1.69	-1.07	-0.02
ENSSSCG00000002506	VRK1	5	0	-1.34	-1.24	-0.36
ENSSSCG00000015175	VWA5A	5	0	-1.56	-1.04	0.64
ENSSSCG00000005052	WDHD1	5	0	-2.09	-1.82	-0.28
ENSSSCG00000027348	WIPF1	5	0	-1.56	-0.75	0.52
ENSSSCG00000035859	WNT5A	5	0	-2.08	-1.8	-0.55
ENSSSCG00000000466	XPOT	5	0	-1.3	-0.92	0.1
ENSSSCG00000028981	ZNF367	5	0	-1.84	-1.84	-0.68
ENSSSCG00000004263	ZUFSP	5	0	-1.23	-1.05	0.78
ENSSSCG00000006703	PRKAB2	7	0	-1.16	-0.05	0.23
ENSSSCG00000010214	-	7	0	-7.57	-2.04	-0.46
ENSSSCG00000016823	-	7	0	-3.88	-1.57	-0.43
ENSSSCG00000000951	-	7	0	-1.22	-0.11	-0.09
ENSSSCG00000003909	-	7	0	-1.22	-0.35	0.08
ENSSSCG00000004082	-	7	0	-1.27	-0.3	-0.11
ENSSSCG00000006737	IGSF3	7	0	-2.06	-0.07	0.47
ENSSSCG00000008722	-	7	0	-1.48	-0.49	0.38
ENSSSCG00000008765	-	7	0	-3.4	-1.44	0.07
ENSSSCG00000008981	-	7	0	-1.05	-0.08	-0.04
ENSSSCG00000010359	-	7	0	-2.04	-0.14	-0.37
ENSSSCG00000011676	-	7	0	-1.38	-0.42	0.22
ENSSSCG00000012377	-	7	0	-5.09	-1.92	-0.48
ENSSSCG00000015747	-	7	0	-1.08	-0.03	-0.25
ENSSSCG00000016157	-	7	0	-1.55	-0.07	-0.06
ENSSSCG00000017032	-	7	0	-5.14	-1.35	-0.49
ENSSSCG00000023187	-	7	0	-1.82	-0.3	0.52
ENSSSCG00000023710	REEP1	7	0	-1.42	-0.46	-0.17
ENSSSCG00000024692	RRBP1	7	0	-1.83	-0.74	-0.15
ENSSSCG00000028695	-	7	0	-5.47	-1.5	-0.95
ENSSSCG00000030938	-	7	0	-4.65	-0.47	-1.13
ENSSSCG00000031608	-	7	0	-1.68	0.47	0.55
ENSSSCG00000031692	-	7	0	-2.2	-0.29	-0.42
ENSSSCG00000032877	-	7	0	-1.67	0.07	0.45
ENSSSCG00000033422	-	7	0	-1.15	-0.11	0.08
ENSSSCG00000033745	-	7	0	-3.58	-0.02	-0.25
ENSSSCG00000034195	-	7	0	-5.45	-2.27	0.08
ENSSSCG00000034524	-	7	0	-1.25	-0.08	0.19
ENSSSCG00000034993	-	7	0	-4.04	-0.27	-0.92
ENSSSCG00000035998	-	7	0	-2.94	-0.05	1.25
ENSSSCG00000036078	-	7	0	-2.1	-0.45	0.16
ENSSSCG00000036244	-	7	0	-1.62	-0.03	-0.31
ENSSSCG00000036976	-	7	0	-2.01	-0.55	0.62
ENSSSCG00000037307	-	7	0	-3.47	-0.98	-0.3
ENSSSCG00000037487	-	7	0	-1.22	-0.06	0.35
ENSSSCG00000038618	RFLNB	7	0	-1.76	-0.4	0.44
NOVEL00009	--	7	0	-2.95	0.97	1.05
NOVEL00029	--	7	0	-3.16	-1.25	0.23
NOVEL00041	--	7	0	-6.69	-0.59	-1.08
NOVEL00106	--	7	0	-3.71	-1.68	-0.33
NOVEL00119	--	7	0	-3.93	0.4	0.09
NOVEL00147	--	7	0	-1.52	-0.18	0.22
NOVEL00164	--	7	0	-4.21	-0.37	1.4
NOVEL00341	--	7	0	-3.68	0.32	-0.18
NOVEL00370	--	7	0	-4.14	-1.41	-0.32
NOVEL00379	--	7	0	-3.78	-0.96	-0.74
NOVEL00428	--	7	0	-2.49	-0.99	0.39
NOVEL00481	--	7	0	-5.79	-0.17	-0.38
NOVEL00493	--	7	0	-5.96	-1.44	-0.92
NOVEL00548	--	7	0	-0.86	-0.13	0.29
NOVEL00629	--	7	0	-2.86	-0.6	-0.4
NOVEL00639	--	7	0	-2.29	-0.77	-0.16
NOVEL00680	--	7	0	-1.62	0.35	0.53
NOVEL00772	--	7	0	-3.45	-0.27	0.31
NOVEL00841	--	7	0	-2.39	0.01	1.02
NOVEL00853	--	7	0	-2.73	-0.78	-0.57
NOVEL00870	--	7	0	-2.03	-0.63	0.61
NOVEL00992	--	7	0	-2.96	-0.67	-0.16
NOVEL01040	--	7	0	-5.43	-1.46	-0.68
NOVEL01041	--	7	0	-1.55	-0.32	-0.32
NOVEL01042	--	7	0	-2.84	-1.09	0.04
NOVEL01149	--	7	0	-4.61	0.19	1.82
NOVEL01168	--	7	0	-1.8	-0.31	0.39
NOVEL01261	--	7	0	-5.93	-2.56	0.36
NOVEL01267	--	7	0	-6.6	-0.62	-1.45
NOVEL01277	--	7	0	-3.72	-1.2	-0.67
NOVEL01302	--	7	0	-2.45	-0.36	0.04
NOVEL01320	--	7	0	-2.74	-0.54	-0.41
ENSSSCG00000009784	ABCB9	7	0	-2	0.14	-0.06
ENSSSCG00000010272	ADAMTS14	7	0	-2.39	-0.78	0.04
ENSSSCG00000015249	ADAMTS8	7	0	-2.53	-0.65	-0.68
ENSSSCG00000039103	ADIPOQ	7	0	-2.19	-0.09	0.68
ENSSSCG00000010650	AFAP1L2	7	0	-1.52	-0.32	0.06
ENSSSCG00000023593	AFF1	7	0	-1.15	-0.22	0.43
ENSSSCG00000006872	AGL	7	0	-2.16	-0.55	0.17
ENSSSCG00000005627	AK1	7	0	-1.96	0.1	-0.41
ENSSSCG00000007022	ANK1	7	0	-1.65	0.43	0.14
ENSSSCG00000014083	ANKDD1B	7	0	-2.98	-1.26	0.05
ENSSSCG00000024158	ANO1	7	0	-0.88	0.22	0.12
ENSSSCG00000030843	APLN	7	0	-2.19	-0.28	0.29
ENSSSCG00000038869	APLNR	7	0	-3.24	-0.33	-0.52
ENSSSCG00000024205	ARHGEF26	7	0	-1.66	-0.52	0.09
ENSSSCG00000013772	ASF1B	7	0	-5.22	-1.51	-0.73
ENSSSCG00000015340	ASNS	7	0	-4.73	-0.17	-0.25
ENSSSCG00000025087	ASPH	7	0	-1.7	-0.34	0.18
ENSSSCG00000010896	ASPM	7	0	-7.42	-1.72	0.08
ENSSSCG00000012789	AVPR2	7	0	-1.2	0.2	0.45
ENSSSCG00000010800	B3GALT2	7	0	-3.08	-1.09	0.13
ENSSSCG00000033350	-	7	0	-3.02	-1.15	0.51
ENSSSCG00000030469	-	7	0	-5.13	-1.86	-0.57
ENSSSCG00000004782	BUB1B	7	0	-7.96	-1.29	-0.33
ENSSSCG00000040089	TEDC1	7	0	-2.42	-0.7	-0.63
ENSSSCG00000026900	C15orf41	7	0	-1.58	-0.54	-0.16
ENSSSCG00000023975	C15orf52	7	0	-1.72	-0.36	-0.1
ENSSSCG00000032022	C15orf62	7	0	-1.01	0.05	0.04
ENSSSCG00000027882	C1orf115	7	0	-1.11	-0.51	-0.07
ENSSSCG00000027875	CA14	7	0	-2.03	-0.16	-0.24
ENSSSCG00000015402	CACNA2D1	7	0	-2.14	-0.83	-0.06
ENSSSCG00000008433	CALM3	7	0	-1.34	-0.35	0.06
ENSSSCG00000009123	CAMK2D	7	0	-1.96	-0.56	0.61
ENSSSCG00000028113	CAPZA2	7	0	-0.98	-0.08	0.13
ENSSSCG00000006390	CASQ1	7	0	-2.34	0.16	-0.37
ENSSSCG00000012053	CBR3	7	0	-1.85	-0.57	0.25
ENSSSCG00000008983	CCDC158	7	0	-2.26	-0.5	-0.11
ENSSSCG00000029326	CCNB1	7	0	-4.6	-1.39	-0.13
ENSSSCG00000004588	CCNB2	7	0	-5.45	-1.76	-0.4
ENSSSCG00000012307	CCNB3	7	0	-4.78	-1.04	0.04
ENSSSCG00000026326	CCNF	7	0	-1.6	-0.59	-0.06
ENSSSCG00000023776	CCSAP	7	0	-1.98	-0.45	0.15
ENSSSCG00000039946	CD34	7	0	-1.08	-0.18	-0.06
ENSSSCG00000007116	CD93	7	0	-1.26	-0.02	0.1
ENSSSCG00000007151	CDC25B	7	0	-1.49	-0.3	0
ENSSSCG00000012996	CDC42EP2	7	0	-0.81	0.19	0.05
ENSSSCG00000021359	CDC42EP3	7	0	-2.43	0.11	0.03
ENSSSCG00000000683	CDCA3	7	0	-4.02	-1.37	-0.59
ENSSSCG00000013008	CDCA5	7	0	-4.55	-1.64	-0.64
ENSSSCG00000032909	CDCA8	7	0	-6.31	-1.41	-0.63
ENSSSCG00000003876	CDKN2C	7	0	-2.33	-0.45	-0.32
ENSSSCG00000022504	CDON	7	0	-1.41	-0.61	-0.13
ENSSSCG00000038543	CENPA	7	0	-5.3	-1.23	0.04
ENSSSCG00000023296	CENPE	7	0	-5.6	-1.98	0.09
ENSSSCG00000015581	CENPF	7	0	-5.82	-1.79	-0.39
ENSSSCG00000002768	CENPT	7	0	-5.81	-1.69	-0.54
ENSSSCG00000033574	CFAP54	7	0	-5.09	-0.62	1.03
ENSSSCG00000029482	CHST15	7	0	-0.88	0.1	0.22
ENSSSCG00000000672	CLSTN3	7	0	-2.72	-0.72	-0.65
ENSSSCG00000038151	CMTM3	7	0	-1.19	-0.16	0.35
ENSSSCG00000028387	CNKSR1	7	0	-1.22	-0.18	-0.27
ENSSSCG00000013614	CNN1	7	0	-4.18	0.19	-0.39
ENSSSCG00000005380	COL15A1	7	0	-1.93	-0.53	0.01
ENSSSCG00000028022	COL6A2	7	0	-1.2	-0.4	-0.03
ENSSSCG00000011973	COL8A1	7	0	-2.26	-0.38	0.29
ENSSSCG00000013883	COLGALT1	7	0	-1.04	-0.35	0.03
ENSSSCG00000006087	CPQ	7	0	-2.81	-0.54	0.62
ENSSSCG00000013263	CREB3L1	7	0	-1.66	-0.32	-0.45
ENSSSCG00000039224	CSPG5	7	0	-2.31	-0.86	-0.37
ENSSSCG00000001718	CYP39A1	7	0	-1.87	-0.64	0.15
ENSSSCG00000005524	DAB2IP	7	0	-2.11	-0.23	0.05
ENSSSCG00000031856	DACT1	7	0	-1.52	-0.55	-0.01
ENSSSCG00000040706	DBN1	7	0	-1.66	0.06	-0.05
ENSSSCG00000000745	DDX11	7	0	-1.5	-0.36	0.19
ENSSSCG00000016932	DEPDC1B	7	0	-4.88	-1.2	0.09
ENSSSCG00000027726	DLL1	7	0	-1.61	-0.04	0.15
ENSSSCG00000015379	-	7	0	-2.61	0.46	0.39
ENSSSCG00000035600	DNAJC12	7	0	-1.57	0.26	0.24
ENSSSCG00000036549	DPYSL3	7	0	-1.36	-0.57	0.08
ENSSSCG00000010317	DUPD1	7	0	-0.78	0.32	0.11
ENSSSCG00000010831	DUSP10	7	0	-2.49	0.9	0.08
ENSSSCG00000016020	DUSP19	7	0	-2.62	-0.42	-0.4
ENSSSCG00000009501	DZIP1	7	0	-1.87	-0.58	0.24
ENSSSCG00000032710	E2F2	7	0	-4.57	-1.25	-0.41
ENSSSCG00000013352	E2F8	7	0	-4.97	-1.29	-0.11
ENSSSCG00000035746	ECT2	7	0	-2.28	-0.92	0.31
ENSSSCG00000009134	EGF	7	0	-3.31	-0.41	0.17
ENSSSCG00000020666	EHD4	7	0	-2.04	-0.86	-0.07
ENSSSCG00000023803	ELK3	7	0	-1.2	-0.52	0.09
ENSSSCG00000027667	EML1	7	0	-1.4	0.14	0.48
ENSSSCG00000006001	ENPP2	7	0	-1.51	-0.46	0.47
ENSSSCG00000032303	ENTPD2	7	0	-1.86	-0.77	0.21
ENSSSCG00000020963	EPDR1	7	0	-1.84	-0.48	-0.23
ENSSSCG00000004336	EPHA7	7	0	-2.65	0.21	0.56
ENSSSCG00000000265	ESPL1	7	0	-4.02	-1.54	-0.42
ENSSSCG00000010865	EXO1	7	0	-4.63	-1.51	-0.1
ENSSSCG00000006009	EXT1	7	0	-1.02	-0.29	0.02
ENSSSCG00000029558	EXTL1	7	0	-4.76	-0.49	-1.06
ENSSSCG00000009680	EXTL3	7	0	-1.14	-0.32	-0.15
ENSSSCG00000006289	F5	7	0	-3.33	-0.17	1.37
ENSSSCG00000013073	FADS3	7	0	-1.29	-0.31	-0.35
ENSSSCG00000007200	FAM110A	7	0	-1.8	-0.45	-0.36
ENSSSCG00000017551	FAM117A	7	0	-1.29	-0.12	-0.31
ENSSSCG00000021852	FAM124B	7	0	-2.89	-0.14	0.2
ENSSSCG00000015802	FAM149A	7	0	-1.61	-0.58	0.25
ENSSSCG00000007351	FAM83D	7	0	-4.66	-1.45	-0.48
ENSSSCG00000002959	FAM98C	7	0	-1.38	-0.28	-0.39
ENSSSCG00000020879	FBXW7	7	0	-1.43	-0.59	0.04
ENSSSCG00000014217	FEM1C	7	0	-1.59	-0.2	-0.4
ENSSSCG00000027935	FHOD3	7	0	-1.11	0.23	0.22
ENSSSCG00000014007	FLT4	7	0	-2.24	-0.74	-0.31
ENSSSCG00000000739	FOXM1	7	0	-4.52	-1.74	-0.47
ENSSSCG00000030877	FRMPD4	7	0	-3.21	-0.63	0.98
ENSSSCG00000007586	FSCN1	7	0	-1.76	-0.35	-0.43
ENSSSCG00000038607	GADL1	7	0	-5.39	-1.11	-0.01
ENSSSCG00000006312	GPA33	7	0	-1.4	0.36	0.12
ENSSSCG00000015368	HDAC9	7	0	-2.67	-1.09	-0.29
ENSSSCG00000034297	HES2	7	0	-1.11	0.03	0.29
ENSSSCG00000009045	HHIP	7	0	-3.74	-1	-0.29
ENSSSCG00000016313	HJURP	7	0	-7.59	-1.39	-0.48
ENSSSCG00000017604	HLF	7	0	-2.1	-0.41	0.11
ENSSSCG00000017022	HMMR	7	0	-4.16	-1.67	-0.3
ENSSSCG00000035195	HNMT	7	0	-1.91	-0.42	-0.27
ENSSSCG00000005778	HSBP1L1	7	0	-2.08	-0.28	-0.22
ENSSSCG00000021739	HSD17B12	7	0	-1.61	-0.47	0.26
ENSSSCG00000012594	IL13RA2	7	0	-1.6	-0.71	-0.01
ENSSSCG00000007816	IL21R	7	0	-4.26	0.73	-0.6
ENSSSCG00000013766	IL27RA	7	0	-2.43	-0.72	0.11
ENSSSCG00000027812	IQSEC1	7	0	-0.78	0.27	0.05
ENSSSCG00000025810	KCNAB1	7	0	-4.21	-0.8	-0.21
ENSSSCG00000002432	KCNK13	7	0	-3.54	-0.53	1.09
ENSSSCG00000016574	KCP	7	0	-4.35	-1.51	-0.55
ENSSSCG00000032443	KIAA0895L	7	0	-1.75	-0.75	-0.1
ENSSSCG00000010471	KIF11	7	0	-5.64	-1.86	-0.25
ENSSSCG00000010912	KIF14	7	0	-6.44	-1.3	-0.27
ENSSSCG00000011309	KIF15	7	0	-5.14	-2.21	-0.42
ENSSSCG00000013332	KIF18A	7	0	-3.55	-1.03	0.13
ENSSSCG00000017342	KIF18B	7	0	-5.35	-0.98	-0.22
ENSSSCG00000014326	KIF20A	7	0	-5.73	-1.66	-0.77
ENSSSCG00000001510	KIFC1	7	0	-5.13	-1.69	-0.79
ENSSSCG00000035101	KLF5	7	0	-1.18	-0.14	0.04
ENSSSCG00000015937	KLHL23	7	0	-2.31	-0.69	0.36
ENSSSCG00000001487	KLHL31	7	0	-1.85	-0.69	-0.12
ENSSSCG00000012467	KLHL4	7	0	-3.36	-0.63	0.98
ENSSSCG00000013335	LGR4	7	0	-1.92	-0.7	0.24
ENSSSCG00000032269	LIMA1	7	0	-1.74	-0.51	0.12
ENSSSCG00000014248	LMNB1	7	0	-3.53	-1.3	-0.52
ENSSSCG00000033608	LOXL2	7	0	-2	-0.45	-0.26
ENSSSCG00000002779	LRRC36	7	0	-2.94	0.13	-0.02
ENSSSCG00000006867	LRRC39	7	0	-1.26	-0.53	-0.12
ENSSSCG00000008832	LRRC66	7	0	-1.67	-0.04	-0.3
ENSSSCG00000020984	LXN	7	0	-2.55	-0.44	0
ENSSSCG00000040607	MAF	7	0	-1.34	-0.11	-0.3
ENSSSCG00000012350	MAGEH1	7	0	-1.34	-0.54	0.09
ENSSSCG00000037803	MARCKS	7	0	-2.22	-0.87	-0.07
ENSSSCG00000015116	MCAM	7	0	-1.57	-0.12	0.11
ENSSSCG00000005344	MELK	7	0	-4.05	-1.06	0.13
ENSSSCG00000017376	MEOX1	7	0	-1.38	-0.36	0.16
ENSSSCG00000032580	MGST1	7	0	-1.78	-0.39	0.36
ENSSSCG00000004412	MICAL1	7	0	-1.21	-0.18	0.29
ENSSSCG00000026302	-	7	0	-5.69	-1.23	-0.05
ENSSSCG00000009914	MLEC	7	0	-1.41	-0.37	-0.31
ENSSSCG00000002806	MMP15	7	0	-1.76	-0.2	-0.47
ENSSSCG00000006187	MSC	7	0	-2.11	-0.2	-0.49
ENSSSCG00000005995	MTBP	7	0	-5.41	-1.88	-0.15
ENSSSCG00000004164	MTFR2	7	0	-3.97	-1.37	0.23
ENSSSCG00000005456	MUSK	7	0	-2.17	-0.31	0.38
ENSSSCG00000032974	MYADML2	7	0	-1.19	-0.2	-0.19
ENSSSCG00000027872	MYBL1	7	0	-3.99	-1.3	-0.11
ENSSSCG00000034654	MYOG	7	0	-0.96	0.28	0.2
ENSSSCG00000003697	NDC80	7	0	-6.4	-1.79	-0.37
ENSSSCG00000015604	NEK2	7	0	-6.98	-1.49	-0.23
ENSSSCG00000012408	NHSL2	7	0	-2.84	-0.7	-0.28
ENSSSCG00000010568	NPM3	7	0	-1.64	-0.58	-0.32
ENSSSCG00000006345	OLFML2B	7	0	-2.46	-0.51	-0.53
ENSSSCG00000037534	OPCML	7	0	-3.58	-0.99	0.76
ENSSSCG00000040208	PAG1	7	0	-2.77	-1.26	-0.13
ENSSSCG00000029331	PALLD	7	0	-1.89	-0.03	0.68
ENSSSCG00000031901	PAPSS1	7	0	-1.19	-0.43	0.24
ENSSSCG00000014395	PCDH12	7	0	-1.29	0.06	0.37
ENSSSCG00000009446	PCDH17	7	0	-1.68	-0.63	0.38
ENSSSCG00000038842	PCDH9	7	0	-5.04	-0.49	1.23
ENSSSCG00000004554	PCLAF	7	0	-5.54	-1.7	-0.49
ENSSSCG00000025020	PCSK9	7	0	-3.34	-0.59	0.67
ENSSSCG00000029790	PCYOX1	7	0	-1.55	-0.13	0.64
ENSSSCG00000033327	PDGFB	7	0	-1.39	-0.12	-0.27
ENSSSCG00000036049	PEG10	7	0	-2.98	-0.04	-0.65
ENSSSCG00000012440	PGK1	7	0	-1.36	0.11	0.2
ENSSSCG00000006717	PHGDH	7	0	-5.72	-0.34	-1.51
ENSSSCG00000006172	PI15	7	0	-2.14	-0.59	0.62
ENSSSCG00000004548	PIF1	7	0	-5.3	-1.45	-0.67
ENSSSCG00000017893	PIMREG	7	0	-6.63	-1.23	-0.78
ENSSSCG00000006163	PKIA	7	0	-1.25	-0.34	0.44
ENSSSCG00000001930	PKM	7	0	-1.45	0.35	0.04
ENSSSCG00000001844	PLIN1	7	0	-2.4	0.14	0.92
ENSSSCG00000011592	PLXND1	7	0	-1.24	-0.01	0.62
ENSSSCG00000002135	PNP	7	0	-1.6	0.04	0.47
ENSSSCG00000022742	PRDX6	7	0	-1.08	-0.03	-0.05
ENSSSCG00000008745	PROM1	7	0	-1.95	-0.58	-0.31
ENSSSCG00000005287	PSAT1	7	0	-4.19	-1.73	0.35
ENSSSCG00000007748	PSPH	7	0	-4.57	-0.84	-0.63
ENSSSCG00000006735	PTGFRN	7	0	-1.61	-0.36	-0.19
ENSSSCG00000000217	-	7	0	-2.87	-1.24	-0.16
ENSSSCG00000032601	RASSF2	7	0	-1.75	-0.02	0.75
ENSSSCG00000010199	RET	7	0	-2.3	0.16	0.1
ENSSSCG00000015563	RGL1	7	0	-1.41	-0.59	0.26
ENSSSCG00000027701	RP2	7	0	-2.21	-0.62	0.48
ENSSSCG00000031741	-	7	0	-4.62	-1.89	-0.54
ENSSSCG00000032007	RTN4	7	0	-1.76	-0.73	-0.23
ENSSSCG00000006328	RXRG	7	0	-2.1	-0.09	0.2
ENSSSCG00000009580	S1PR3	7	0	-1.57	-0.02	-0.39
ENSSSCG00000032279	SAPCD2	7	0	-4	-1.28	-0.9
ENSSSCG00000010554	SCD	7	0	-3.11	-1.43	-0.21
ENSSSCG00000009112	SEC24D	7	0	-2.3	-0.95	0.27
ENSSSCG00000022446	SEL1L3	7	0	-2.58	-0.46	-0.04
ENSSSCG00000023784	SEMA3C	7	0	-2.87	-1.08	0.51
ENSSSCG00000006635	SEMA6C	7	0	-1.3	0.07	-0.13
ENSSSCG00000017818	SERPINF1	7	0	-2.18	-0.54	0.01
ENSSSCG00000039468	SERPINH1	7	0	-2.3	-0.6	-0.36
ENSSSCG00000011207	SGO1	7	0	-5.85	-1.98	-0.63
ENSSSCG00000029219	SH3BGR	7	0	-1.23	0.03	-0.26
ENSSSCG00000002849	-	7	0	-7.94	-2.27	-0.14
ENSSSCG00000016835	SKP2	7	0	-2.48	-0.48	0.03
ENSSSCG00000016841	SLC1A3	7	0	-1.26	0.07	0.73
ENSSSCG00000028282	SLC1A4	7	0	-2.69	-0.13	0.48
ENSSSCG00000015105	SLC37A4	7	0	-1.48	0.16	0.02
ENSSSCG00000014851	SLCO2B1	7	0	-2.15	-0.32	0.14
ENSSSCG00000038873	SLMAP	7	0	-1.57	-0.66	0.03
ENSSSCG00000009040	SMAD1	7	0	-1.11	0.03	0.48
ENSSSCG00000008215	SMYD1	7	0	-1.97	-0.54	0.2
ENSSSCG00000031337	SNX18	7	0	-1.32	-0.39	0.24
ENSSSCG00000021464	SOAT1	7	0	-1.77	-0.29	0.49
ENSSSCG00000015135	SORL1	7	0	-2.96	-1.33	-0.17
ENSSSCG00000001081	SOX4	7	0	-1.47	-0.48	0.34
ENSSSCG00000033444	SPC24	7	0	-3.9	-1.55	-0.43
ENSSSCG00000031329	ST8SIA1	7	0	-1.75	-0.21	0.77
ENSSSCG00000002412	STON2	7	0	-1.66	-0.59	0.14
ENSSSCG00000007456	SULF2	7	0	-1.24	-0.4	0.23
ENSSSCG00000005110	SYNE2	7	0	-2.18	-0.81	0.22
ENSSSCG00000009111	SYNPO2	7	0	-1.29	-0.03	-0.03
ENSSSCG00000021906	SYT7	7	0	-1.88	-0.3	0.39
ENSSSCG00000008677	-	7	0	-3.6	-1.32	-0.24
ENSSSCG00000001392	TCF19	7	0	-4.66	-1.83	-0.56
ENSSSCG00000002385	TGFB3	7	0	-2.19	-0.57	-0.16
ENSSSCG00000033822	THRSP	7	0	-3.61	0.11	0.26
ENSSSCG00000032330	THY1	7	0	-3.23	-0.93	0.16
ENSSSCG00000003950	TIE1	7	0	-0.88	-0.01	0.39
ENSSSCG00000033000	TIMP4	7	0	-2.18	-0.25	0.07
ENSSSCG00000013113	TMEM132A	7	0	-1.92	-0.43	-0.26
ENSSSCG00000034615	TNFAIP8L1	7	0	-1.33	-0.19	0.03
ENSSSCG00000007424	TNNC2	7	0	-1.04	-0.1	-0.29
ENSSSCG00000033260	TNNI2	7	0	-1.73	-0.24	-0.43
ENSSSCG00000031903	TNNT3	7	0	-1.54	0	-0.33
ENSSSCG00000017473	TOP2A	7	0	-8.29	-1.94	-0.45
ENSSSCG00000031819	TP53I11	7	0	-1.21	-0.23	-0.17
ENSSSCG00000004570	-	7	0	-1.23	0.23	-0.14
ENSSSCG00000032698	TPPP	7	0	-1.58	0.07	-0.28
ENSSSCG00000021068	TRAF5	7	0	-1.72	-0.65	0.33
ENSSSCG00000038500	TRIB1	7	0	-1.78	-0.01	-0.03
ENSSSCG00000017199	TRIM47	7	0	-1.12	-0.35	-0.14
ENSSSCG00000023176	TROAP	7	0	-4.54	-1.56	-0.3
ENSSSCG00000004466	TTK	7	0	-4.66	-1.64	-0.35
ENSSSCG00000040678	TYMS	7	0	-5.1	-1.61	-0.47
ENSSSCG00000015136	UBASH3B	7	0	-1.99	-0.68	0.47
ENSSSCG00000007423	UBE2C	7	0	-4.77	-1.35	-0.18
ENSSSCG00000013517	UHRF1	7	0	-5.29	-1.95	-0.91
ENSSSCG00000002389	VASH1	7	0	-2.49	-0.2	-0.12
ENSSSCG00000032398	VGLL3	7	0	-1.74	-0.19	0.68
ENSSSCG00000015917	XIRP2	7	0	-2.06	-0.53	0.61
ENSSSCG00000015756	XKR5	7	0	-4.31	-1.09	-0.84
ENSSSCG00000008806	YIPF7	7	0	-2.02	-0.11	0.16
ENSSSCG00000009120	ZGRF1	7	0	-4.33	-2.08	-0.26
ENSSSCG00000039175	-	8	0	-0.2	0.34	2.99
ENSSSCG00000015883	7-MAR	8	0	-0.73	-0.76	2.01
ENSSSCG00000004666	-	8	0	-0.54	0.2	1.11
ENSSSCG00000006455	-	8	0	0.09	0.98	3.12
ENSSSCG00000015664	-	8	0	-1.73	-0.92	1.16
ENSSSCG00000026389	SYNJ2BP	8	0	-0.69	-0.2	1.03
ENSSSCG00000030197	CD2AP	8	0	-1.38	-0.62	0.57
ENSSSCG00000034914	-	8	0	-2.33	3.85	7.51
ENSSSCG00000036618	-	8	0	0.27	0.81	3
ENSSSCG00000038141	TICAM2	8	0	-1.57	-0.62	0.69
ENSSSCG00000038825	-	8	0	-0.9	-0.26	1.13
ENSSSCG00000039876	-	8	0	-1.37	-1.27	2.26
ENSSSCG00000040942	-	8	0	-0.69	0.24	1.67
ENSSSCG00000000191	-	8	0	0.09	-0.03	2.97
ENSSSCG00000002259	-	8	0	-0.81	-0.51	1.54
ENSSSCG00000003655	-	8	0	-1.79	-1.83	2.14
ENSSSCG00000005278	-	8	0	-1.63	0.92	5.16
ENSSSCG00000005282	-	8	0	-0.97	-0.32	2.16
ENSSSCG00000006636	-	8	0	-1.59	-0.64	1
ENSSSCG00000008419	NRXN1	8	0	-1.81	-0.32	4.5
ENSSSCG00000008511	-	8	0	-1.77	-1.18	1.96
ENSSSCG00000008762	-	8	0	-0.78	-0.21	1.11
ENSSSCG00000009338	FRY	8	0	-1.66	0.21	1.79
ENSSSCG00000009953	-	8	0	-0.71	-0.7	2.22
ENSSSCG00000010850	-	8	0	-1.01	-0.42	2.02
ENSSSCG00000011344	-	8	0	-1.76	-0.34	1.71
ENSSSCG00000012006	-	8	0	-0.77	-0.93	1.53
ENSSSCG00000012126	-	8	0	-0.17	-0.32	1.22
ENSSSCG00000013100	-	8	0	-1.42	-0.83	0.74
ENSSSCG00000013101	-	8	0	-0.67	-0.62	1.65
ENSSSCG00000013785	-	8	0	0.23	-0.21	4.98
ENSSSCG00000013788	-	8	0	-0.19	0.44	3.29
ENSSSCG00000014618	-	8	0	0.01	0.34	4
ENSSSCG00000015697	-	8	0	-0.98	-1.2	2.23
ENSSSCG00000016119	-	8	0	-1.94	-1.14	3.59
ENSSSCG00000016451	-	8	0	-1.99	-0.99	1.15
ENSSSCG00000016475	-	8	0	-1.69	0.96	3.65
ENSSSCG00000017095	SEMA5A	8	0	-1.18	-0.35	2.9
ENSSSCG00000017749	-	8	0	0.32	0.66	2.83
ENSSSCG00000020921	-	8	0	-1.65	-0.88	1.78
ENSSSCG00000020967	-	8	0	-0.02	0.57	2.56
ENSSSCG00000021273	-	8	0	-1.82	-0.26	3.12
ENSSSCG00000023584	-	8	0	-0.11	1.35	3.69
ENSSSCG00000023868	-	8	0	-1.24	-0.24	2.78
ENSSSCG00000024495	-	8	0	-0.63	0.84	2.8
ENSSSCG00000026653	-	8	0	-0.33	-0.1	2.94
ENSSSCG00000027613	-	8	0	-0.99	-0.41	2.4
ENSSSCG00000029414	-	8	0	-0.83	-0.26	2.3
ENSSSCG00000029596	-	8	0	-1.6	0.91	3.86
ENSSSCG00000030088	-	8	0	0.03	0.69	2.93
ENSSSCG00000030110	-	8	0	-0.5	0.63	2.31
ENSSSCG00000031610	-	8	0	-2.33	-1.23	3.13
ENSSSCG00000031744	-	8	0	-1.82	-0.31	2.68
ENSSSCG00000031830	-	8	0	-0.54	-0.19	2.19
ENSSSCG00000032422	-	8	0	-1.54	-0.94	1.25
ENSSSCG00000033029	-	8	0	-1.99	1.25	3.08
ENSSSCG00000033089	-	8	0	-1.6	-0.64	1.85
ENSSSCG00000033136	-	8	0	-0.1	-0.1	2.81
ENSSSCG00000033521	-	8	0	-1.97	0.47	3.31
ENSSSCG00000033894	-	8	0	-1.11	-1.03	3.04
ENSSSCG00000033909	-	8	0	-0.63	0.26	2.25
ENSSSCG00000034008	-	8	0	-1.41	0.17	4.22
ENSSSCG00000034284	-	8	0	-1.14	-0.13	1.57
ENSSSCG00000034555	-	8	0	-0.91	-0.02	2.36
ENSSSCG00000034761	-	8	0	-2.43	-0.63	1.88
ENSSSCG00000035189	-	8	0	-1.56	-1.03	1.28
ENSSSCG00000035732	-	8	0	-0.94	-0.1	3.12
ENSSSCG00000036224	-	8	0	-3.07	-0.32	2.56
ENSSSCG00000037324	-	8	0	-0.46	-0.45	2.63
ENSSSCG00000037418	-	8	0	0	0.14	2.86
ENSSSCG00000037426	-	8	0	-0.27	0.58	3.25
ENSSSCG00000037545	-	8	0	-0.45	0.21	2.04
ENSSSCG00000038144	-	8	0	0.04	0.7	2.95
ENSSSCG00000038469	-	8	0	-0.65	0.38	0.98
ENSSSCG00000038483	-	8	0	-1.3	1.07	4.28
ENSSSCG00000038840	-	8	0	-4.9	-1.28	1.91
ENSSSCG00000039009	-	8	0	-1.12	0.57	2.24
ENSSSCG00000039407	-	8	0	-0.3	0.4	2.23
ENSSSCG00000039581	-	8	0	-1.44	1	4.25
ENSSSCG00000039706	-	8	0	-3.66	0.76	3.28
ENSSSCG00000040016	-	8	0	-0.31	0.13	2.66
ENSSSCG00000040071	-	8	0	-0.96	-0.65	1.82
NOVEL00120	--	8	0	-1.33	-0.34	2.05
NOVEL00175	--	8	0	-2.45	-1.16	1.32
NOVEL00185	--	8	0	-0.75	0.47	1.36
NOVEL00342	--	8	0	-2.93	-2.25	2.52
NOVEL00406	--	8	0	-0.98	-0.46	4.01
NOVEL00451	--	8	0	-0.74	0.01	4.07
NOVEL00473	--	8	0	-1.84	0.08	1.91
NOVEL00484	--	8	0	-1.04	-1.12	2.22
NOVEL00537	--	8	0	-2.19	1.66	4.87
NOVEL00599	--	8	0	-0.16	-0.12	2.55
NOVEL00835	--	8	0	-0.89	-0.19	1.02
NOVEL00874	--	8	0	-0.5	-0.31	4.44
NOVEL00924	--	8	0	-0.53	-0.98	3.41
NOVEL01011	--	8	0	-0.14	0.58	1.94
NOVEL01061	--	8	0	-1.31	-0.48	0.7
ENSSSCG00000037563	5_8S_rRNA	8	0	-0.83	0.22	1.78
ENSSSCG00000016613	AASS	8	0	-1.03	-0.64	0.84
ENSSSCG00000011959	ABI3BP	8	0	-2.22	-1	0.78
ENSSSCG00000004145	-	8	0	-1.14	-0.18	1.62
ENSSSCG00000031789	ACSL5	8	0	-0.55	-0.07	1.35
ENSSSCG00000036702	ACTN1	8	0	-0.62	0.05	0.96
ENSSSCG00000004595	ADAM10	8	0	-0.34	-0.52	1.25
ENSSSCG00000039408	ADCY7	8	0	-1.01	0.04	1.34
ENSSSCG00000013556	ADGRE1	8	0	0.07	1.15	3.3
ENSSSCG00000004139	ADGRG6	8	0	-1.26	-0.16	2.1
ENSSSCG00000004166	AHI1	8	0	-1.35	-0.82	0.83
ENSSSCG00000031733	AKAP12	8	0	-2.18	-0.92	0.89
ENSSSCG00000011946	ALCAM	8	0	-0.91	-0.62	1.36
ENSSSCG00000028996	ALDH1A1	8	0	-1.16	0.54	1.59
ENSSSCG00000004822	ALDH1A3	8	0	-1.89	-0.49	0.74
ENSSSCG00000000839	ALDH1L2	8	0	-1.81	-0.24	0.99
ENSSSCG00000000810	AMIGO2	8	0	-1.1	-0.28	0.73
ENSSSCG00000015753	ANGPT2	8	0	-1.17	-0.19	1.91
ENSSSCG00000009125	ANK2	8	0	-1.24	-0.41	1.28
ENSSSCG00000005267	ANXA1	8	0	-0.89	-0.26	1.39
ENSSSCG00000029606	AOX1	8	0	-1.43	-0.97	1.24
ENSSSCG00000036074	AP1S2	8	0	-0.03	-0.15	1.86
ENSSSCG00000004634	AP4E1	8	0	-0.44	-0.16	2.15
ENSSSCG00000000884	APAF1	8	0	-1	-0.17	0.72
ENSSSCG00000030156	APBB1IP	8	0	-1.07	-0.4	1.34
ENSSSCG00000033623	-	8	0	-0.22	0.17	2.3
ENSSSCG00000008768	ARAP2	8	0	-1.34	0.1	1.66
ENSSSCG00000022968	ARFGEF3	8	0	-2.24	0.4	3.81
ENSSSCG00000015671	ARHGAP15	8	0	-0.28	0.14	2.93
ENSSSCG00000021612	ARHGAP28	8	0	-2.45	-0.78	3.16
ENSSSCG00000006372	ARHGAP30	8	0	-0.52	0.77	3.05
ENSSSCG00000012790	ARHGAP4	8	0	-0.78	0.02	1.97
ENSSSCG00000014976	ARHGAP42	8	0	-1.74	-0.8	0.85
ENSSSCG00000027565	ARHGAP45	8	0	-0.57	0.29	1.83
ENSSSCG00000033337	ARHGDIB	8	0	-0.97	0	1.33
ENSSSCG00000039889	ARL14EP	8	0	-0.16	-0.14	1.88
ENSSSCG00000034293	ARL4C	8	0	-1.32	-0.25	1.58
ENSSSCG00000031456	ARL5B	8	0	-0.27	0.31	1.42
ENSSSCG00000000607	ART4	8	0	-3.12	-1.29	1.01
ENSSSCG00000008812	ATP10D	8	0	-1.8	-0.64	1.09
ENSSSCG00000008803	ATP8A1	8	0	-0.52	-0.67	2.84
ENSSSCG00000004646	ATP8B4	8	0	-1.93	-0.82	3.92
ENSSSCG00000011679	ATR	8	0	-0.64	-0.47	1.22
ENSSSCG00000001065	ATXN1	8	0	-0.08	0.41	1.28
ENSSSCG00000023873	AZIN1	8	0	-1.3	-0.17	0.77
ENSSSCG00000001958	BAZ1A	8	0	0.15	0.13	1.89
ENSSSCG00000011943	BBX	8	0	-1.45	-0.54	2.14
ENSSSCG00000016968	BDP1	8	0	-0.75	-0.55	3
ENSSSCG00000000223	BIN2	8	0	-0.89	-0.27	2.38
ENSSSCG00000027529	BIRC3	8	0	-0.28	-0.45	1.31
ENSSSCG00000025156	BRWD3	8	0	-1.43	-0.96	1.28
ENSSSCG00000010467	BTAF1	8	0	-1.16	-1.17	1.46
ENSSSCG00000015662	C4BPA	8	0	-0.8	0.29	2.09
ENSSSCG00000029371	C5AR1	8	0	-0.48	0.29	2.3
ENSSSCG00000016535	CALD1	8	0	-0.61	-0.6	0.98
ENSSSCG00000003672	CAP1	8	0	-0.51	-0.32	0.86
ENSSSCG00000008239	CAPG	8	0	-1.25	-0.99	1.5
ENSSSCG00000034390	CARD11	8	0	0.17	0.41	3.17
ENSSSCG00000028711	CASP1	8	0	-0.78	0.35	2.51
ENSSSCG00000028157	CASP8	8	0	-0.88	-0.4	0.98
ENSSSCG00000010648	CCDC186	8	0	-1.15	-1.04	3.78
ENSSSCG00000010966	CCL19	8	0	-1.22	0.33	2.68
ENSSSCG00000037900	CCND1	8	0	-1.2	-0.4	0.41
ENSSSCG00000011322	CCR1	8	0	0.21	0.76	3.6
ENSSSCG00000024311	CCR2	8	0	-0.51	0.89	3
ENSSSCG00000024344	CCR5	8	0	0.15	0.8	3.56
ENSSSCG00000023557	CCRL2	8	0	-1.73	-0.18	1.3
ENSSSCG00000004485	CD109	8	0	-1.78	-0.75	0.9
ENSSSCG00000033146	CD163	8	0	-0.42	-0.03	2.14
ENSSSCG00000011925	CD200R1	8	0	-2.05	-1.28	1.43
ENSSSCG00000002893	CD22	8	0	-1.62	-0.42	1.19
ENSSSCG00000006374	CD244	8	0	-1.07	0.49	2.38
ENSSSCG00000017236	CD300C	8	0	-0.51	0.24	2.16
ENSSSCG00000037541	-	8	0	-1.92	-0.14	2.1
ENSSSCG00000033849	CD37	8	0	-0.35	0.51	2.18
ENSSSCG00000008742	CD38	8	0	-0.88	0.5	3.53
ENSSSCG00000040140	CD3E	8	0	-0.47	1.19	4.38
ENSSSCG00000015094	CD3G	8	0	-0.67	2.33	4.81
ENSSSCG00000011942	CD47	8	0	-0.51	-0.3	0.85
ENSSSCG00000006379	CD48	8	0	-0.56	0.33	3.05
ENSSSCG00000006800	CD53	8	0	-0.6	0.12	2.42
ENSSSCG00000006381	CD84	8	0	-0.68	0.72	3.59
ENSSSCG00000011877	CD86	8	0	-0.58	0.27	3
ENSSSCG00000008217	CD8A	8	0	-0.51	2.44	4.98
ENSSSCG00000031598	CDADC1	8	0	0.11	0.41	1.68
ENSSSCG00000028182	CDK17	8	0	-0.74	-0.16	1.68
ENSSSCG00000034516	CDKL1	8	0	-1.13	-0.09	1.17
ENSSSCG00000015531	CEP350	8	0	-0.55	-0.79	2.46
ENSSSCG00000004249	CEP85L	8	0	-1.05	0.07	3.71
ENSSSCG00000009138	CFI	8	0	-0.51	-0.52	2.88
ENSSSCG00000033591	CHD9	8	0	-0.83	-1.01	3.12
ENSSSCG00000014934	CHORDC1	8	0	-0.53	-0.2	1.14
ENSSSCG00000011236	CLASP2	8	0	-1.01	-0.45	0.95
ENSSSCG00000023026	CLCN5	8	0	-1.97	-0.33	1.35
ENSSSCG00000040904	CLDN1	8	0	-0.87	-0.41	0.8
ENSSSCG00000039998	CLIC2	8	0	-0.43	-0.04	1.23
ENSSSCG00000005997	COL14A1	8	0	-1.57	-0.57	0.49
ENSSSCG00000037430	COL6A6	8	0	-3.51	-1.37	1.35
ENSSSCG00000016690	CREB5	8	0	-1.51	0.61	1.93
ENSSSCG00000004371	CRYBG1	8	0	-1.48	-0.93	1.35
ENSSSCG00000014441	CSF1R	8	0	-0.4	-0.43	1.37
ENSSSCG00000000136	CSF2RB	8	0	-1.41	-0.98	1.56
ENSSSCG00000025795	CSF3R	8	0	0.25	0.71	2.86
ENSSSCG00000007131	CST7	8	0	-0.13	1.28	3.94
ENSSSCG00000036480	CTNNA3	8	0	-2.69	-0.97	1.62
ENSSSCG00000014924	CTSC	8	0	-0.55	0.07	0.92
ENSSSCG00000006648	CTSS	8	0	-0.32	-0.15	1.39
ENSSSCG00000009399	CYSLTR2	8	0	-1.3	-0.9	1.04
ENSSSCG00000000130	CYTH4	8	0	-0.58	-0.29	1.85
ENSSSCG00000029753	CYTIP	8	0	-0.15	0.29	3.04
ENSSSCG00000037935	CYYR1	8	0	-0.68	-0.34	1.51
ENSSSCG00000011977	DCBLD2	8	0	-1.57	-0.71	0.9
ENSSSCG00000006338	DDR2	8	0	-2	-1.28	2.01
ENSSSCG00000032092	DDX5	8	0	-0.97	-0.59	0.63
ENSSSCG00000013546	DENND1C	8	0	-0.53	0.27	2.65
ENSSSCG00000009431	DGKH	8	0	-0.13	-0.35	3.66
ENSSSCG00000015930	DHRS9	8	0	-1.67	-0.55	2.27
ENSSSCG00000012474	DIAPH2	8	0	-1	-0.9	1.47
ENSSSCG00000027857	DMXL1	8	0	-0.42	-0.48	2.76
ENSSSCG00000032517	DMXL2	8	0	-2.12	-0.98	0.94
ENSSSCG00000003766	DNAJB4	8	0	-1.61	0.21	1.67
ENSSSCG00000016237	DOCK10	8	0	-1.13	-0.48	1.57
ENSSSCG00000017008	DOCK2	8	0	-0.67	0.67	2.84
ENSSSCG00000005240	DOCK8	8	0	-1.15	-0.59	1.28
ENSSSCG00000035941	DSEL	8	0	-1.51	-0.96	1.22
ENSSSCG00000001499	DST	8	0	0.04	0.11	1.66
ENSSSCG00000021866	EDDM3B	8	0	-1.52	0.35	2.32
ENSSSCG00000025182	ELK4	8	0	-0.59	-0.39	2.7
ENSSSCG00000024149	ELOVL5	8	0	-0.96	-0.15	1.11
ENSSSCG00000010497	-	8	0	-1.42	-0.97	1.04
ENSSSCG00000027860	ERAP2	8	0	-0.97	-0.23	2.17
ENSSSCG00000009144	ETNPPL	8	0	-0.91	-0.21	2.95
ENSSSCG00000015235	ETS1	8	0	-0.46	-0.15	0.82
ENSSSCG00000034139	EYA4	8	0	-0.94	-0.24	0.73
ENSSSCG00000024310	F13A1	8	0	0.04	0.23	1.74
ENSSSCG00000035355	F2R	8	0	-1.21	-0.05	0.73
ENSSSCG00000037582	F2RL2	8	0	-1.5	-0.61	0.87
ENSSSCG00000033703	FAM111A	8	0	-1.76	-0.89	1.45
ENSSSCG00000015386	FAM126A	8	0	-0.86	-0.49	0.68
ENSSSCG00000036339	FAM126B	8	0	-0.81	-0.46	1.24
ENSSSCG00000015567	FAM129A	8	0	-1.58	-0.82	1.05
ENSSSCG00000029125	FAM13B	8	0	-1.06	-0.34	1.04
ENSSSCG00000008873	FAM198B	8	0	-1.58	-0.55	0.71
ENSSSCG00000024201	FAM208A	8	0	-0.56	-0.49	1.3
ENSSSCG00000031898	CALHM5	8	0	-1.6	-0.85	0.73
ENSSSCG00000006729	FAM46C	8	0	-0.8	0.21	1.26
ENSSSCG00000005967	FAM84B	8	0	-0.79	-0.25	1.17
ENSSSCG00000036155	FAT4	8	0	-2.29	-1.41	1.54
ENSSSCG00000014190	FBXL17	8	0	-1.25	-0.14	0.97
ENSSSCG00000011885	FBXO40	8	0	-1.78	0.11	1.58
ENSSSCG00000006357	FCER1G	8	0	-0.31	0.07	2.1
ENSSSCG00000022661	FCHO2	8	0	-0.41	-0.6	1.87
ENSSSCG00000026210	-	8	0	-1.39	0.71	3.75
ENSSSCG00000028185	FGD3	8	0	-0.34	0.09	2.33
ENSSSCG00000000530	FGD4	8	0	-2.8	-1.06	2.36
ENSSSCG00000036213	FGF2	8	0	-1.25	-1.45	1.7
ENSSSCG00000000554	FGFR1OP2	8	0	-0.87	-0.62	0.74
ENSSSCG00000015413	FGL2	8	0	-1.39	-0.74	0.85
ENSSSCG00000034262	FIGN	8	0	-2.2	-0.23	1.23
ENSSSCG00000011972	FILIP1L	8	0	-1.56	-0.83	0.79
ENSSSCG00000015237	FLI1	8	0	-0.74	-0.5	0.7
ENSSSCG00000011471	FLNB	8	0	-0.62	0.05	1.27
ENSSSCG00000022236	FOLR1	8	0	-1.29	-0.72	0.73
ENSSSCG00000011511	FRMD4B	8	0	-0.45	-0.22	1.14
ENSSSCG00000008826	FRYL	8	0	-0.88	-0.58	2.24
ENSSSCG00000005426	FSD1L	8	0	-1.39	-0.25	0.74
ENSSSCG00000016855	FYB1	8	0	-1.51	-1.1	2.86
ENSSSCG00000005277	GCNT1	8	0	-1.06	-0.51	0.83
ENSSSCG00000027826	-	8	0	-0.76	0.13	2.27
ENSSSCG00000027196	-	8	0	-0.65	0.37	2.37
ENSSSCG00000031897	GIMAP7	8	0	-0.74	1.14	3.62
ENSSSCG00000016452	GIMAP8	8	0	-1.09	0.18	2.26
ENSSSCG00000016763	GLI3	8	0	-1.02	0.06	0.71
ENSSSCG00000000519	GLIPR1	8	0	-0.92	-0.55	2.74
ENSSSCG00000016056	GLS	8	0	-0.55	-0.28	1.06
ENSSSCG00000026294	GMFB	8	0	-0.67	-0.68	0.85
ENSSSCG00000040981	GMFG	8	0	-0.86	-0.31	2.19
ENSSSCG00000013473	GNA15	8	0	-0.6	0.1	2.23
ENSSSCG00000033763	GNAQ	8	0	-0.78	-0.24	2.27
ENSSSCG00000037583	GNB4	8	0	-1.86	-1.04	3.05
ENSSSCG00000028092	GNG2	8	0	-1.41	-0.43	0.55
ENSSSCG00000008228	GNLY	8	0	-0.49	0.8	2.83
ENSSSCG00000012229	GP91-PHOX	8	0	-1.53	-0.97	2.36
ENSSSCG00000021734	GPR174	8	0	-0.65	0.17	3.42
ENSSSCG00000035592	GPR55	8	0	-0.78	2.5	4.52
ENSSSCG00000039821	GPRIN3	8	0	-1.31	-0.38	1.55
ENSSSCG00000007240	HCK	8	0	-0.67	0.01	2.3
ENSSSCG00000011884	HCLS1	8	0	-1.14	-0.11	1.39
ENSSSCG00000020912	HECTD2	8	0	-1.25	-0.75	1
ENSSSCG00000016068	HECW2	8	0	-0.85	-0.7	1.5
ENSSSCG00000004138	HIVEP2	8	0	-0.91	0.03	0.56
ENSSSCG00000014048	HK3	8	0	-0.98	-0.67	1.29
ENSSSCG00000035595	HMCN1	8	0	-0.2	0.43	2.99
ENSSSCG00000009237	HPSE	8	0	-0.78	-0.42	2.03
ENSSSCG00000009334	HSPH1	8	0	-1.36	0.79	2.19
ENSSSCG00000013655	ICAM1	8	0	-0.77	0.42	1.35
ENSSSCG00000013901	IFI30	8	0	-0.8	0.03	2.14
ENSSSCG00000033115	IFNAR1	8	0	-0.71	-0.19	1.17
ENSSSCG00000032368	IFN-OMEGA-6	8	0	-1.67	-1.65	2.41
ENSSSCG00000000857	IGF1	8	0	-2.13	-0.42	1.51
ENSSSCG00000015255	IGSF9B	8	0	-2.26	-0.18	3.54
ENSSSCG00000015644	IKBKE	8	0	-1.71	-0.69	1.72
ENSSSCG00000038345	IKZF1	8	0	-0.05	0.96	3.11
ENSSSCG00000017494	IKZF3	8	0	-0.48	1.25	4.08
ENSSSCG00000015085	IL10RA	8	0	-0.51	0.17	1.99
ENSSSCG00000011463	IL17RD	8	0	-2.08	-0.47	1.75
ENSSSCG00000022849	IL2RA	8	0	-0.56	-0.19	1.15
ENSSSCG00000029668	IL2RB	8	0	-0.34	1.06	3.26
ENSSSCG00000009050	INPP4B	8	0	-1.14	-0.74	1.7
ENSSSCG00000016298	INPP5D	8	0	-0.55	0.02	1.73
ENSSSCG00000017673	INTS2	8	0	-1.61	-0.94	1.35
ENSSSCG00000001814	IQGAP1	8	0	-0.86	-0.53	1.05
ENSSSCG00000016573	IRF5	8	0	-0.88	0	1.72
ENSSSCG00000016885	ITGA1	8	0	-1.51	-0.18	3.08
ENSSSCG00000015955	ITGA6	8	0	-1.71	-0.47	1.74
ENSSSCG00000007797	ITGAL	8	0	-0.85	-0.12	1.52
ENSSSCG00000016027	ITGAV	8	0	-0.69	-0.42	0.95
ENSSSCG00000025133	ITGB2	8	0	-0.9	0.15	2.12
ENSSSCG00000015375	ITGB8	8	0	-0.87	-0.65	1.26
ENSSSCG00000038003	ITK	8	0	-0.22	1.37	4.44
ENSSSCG00000040100	ITPKB	8	0	-0.94	-0.25	0.92
ENSSSCG00000000555	ITPR2	8	0	-0.55	-0.01	2.59
ENSSSCG00000039337	ITPRIPL2	8	0	-1.44	-0.81	1.08
ENSSSCG00000009071	JADE1	8	0	-0.96	-0.57	1.83
ENSSSCG00000005215	JAK2	8	0	-0.82	-0.66	0.95
ENSSSCG00000013888	JAK3	8	0	-0.9	-0.08	2.28
ENSSSCG00000008710	JAKMIP1	8	0	-1.61	1.97	4.49
ENSSSCG00000015089	JAML	8	0	-1	-0.58	1.46
ENSSSCG00000010226	JMJD1C	8	0	-0.94	-0.6	1.38
ENSSSCG00000011500	KBTBD8	8	0	0.09	0.78	2.58
ENSSSCG00000020749	KCNAB2	8	0	-1.99	-1.09	1.08
ENSSSCG00000009468	KCTD12	8	0	-2.24	-1.64	1.85
ENSSSCG00000040719	KIAA0040	8	0	-1.02	0.05	0.9
ENSSSCG00000009090	KIAA1109	8	0	-0.96	-0.98	1.65
ENSSSCG00000000779	KIF21A	8	0	-1.87	-0.29	1.01
ENSSSCG00000030186	KIF2A	8	0	-0.76	-0.69	0.76
ENSSSCG00000008787	KLHL5	8	0	-1.04	-0.8	0.93
ENSSSCG00000025686	KMO	8	0	-0.5	0.26	1.89
ENSSSCG00000033524	KRR1	8	0	-0.51	-0.7	1.52
ENSSSCG00000015673	KYNU	8	0	-1.41	-0.41	2.46
ENSSSCG00000004425	LAMA4	8	0	-1.62	-0.65	0.52
ENSSSCG00000025034	LAPTM5	8	0	-0.67	0.12	1.85
ENSSSCG00000034280	-	8	0	-1.3	-0.18	0.88
ENSSSCG00000033768	LAX1	8	0	-0.84	1.85	3.8
ENSSSCG00000003608	LCK	8	0	-0.15	1.7	4.15
ENSSSCG00000009412	LCP1	8	0	-0.45	0.73	3.04
ENSSSCG00000017006	LCP2	8	0	-0.61	-0.08	2.76
ENSSSCG00000028536	LHFPL2	8	0	-1.35	-0.33	0.54
ENSSSCG00000016850	LIFR	8	0	-0.42	-0.46	2.78
ENSSSCG00000014173	LNPEP	8	0	-0.85	-0.97	1.5
ENSSSCG00000036063	LPAR6	8	0	-1.66	-0.57	0.62
ENSSSCG00000002828	LPCAT2	8	0	-0.85	-0.22	1.25
ENSSSCG00000000563	LRMP	8	0	-0.65	0.09	1.85
ENSSSCG00000000423	LRP1	8	0	-0.67	-0.63	0.93
ENSSSCG00000000625	LRP6	8	0	-1.27	-0.66	2.44
ENSSSCG00000000784	LRRK2	8	0	-1.64	-1.52	1.81
ENSSSCG00000016652	LRRN3	8	0	-2.14	0.5	1.95
ENSSSCG00000031487	LSP1	8	0	-1.21	-0.41	0.49
ENSSSCG00000032355	LY86	8	0	-0.62	0.25	2.16
ENSSSCG00000006375	LY9	8	0	-0.93	0.89	3.1
ENSSSCG00000010151	LYST	8	0	-0.67	-0.82	1.63
ENSSSCG00000003654	MACF1	8	0	-1.1	-0.79	1.1
ENSSSCG00000011497	MAGI1	8	0	-0.74	-0.23	1
ENSSSCG00000004244	MAN1A1	8	0	-1.43	-0.99	1.06
ENSSSCG00000014195	MAN2A1	8	0	-1.86	-0.76	0.61
ENSSSCG00000016974	MAP1B	8	0	-1.36	-0.73	0.99
ENSSSCG00000016918	MAP3K1	8	0	-0.36	-0.32	1.51
ENSSSCG00000002962	MAP4K1	8	0	-0.95	-0.2	2.16
ENSSSCG00000009505	MBNL2	8	0	-1.6	-0.44	0.78
ENSSSCG00000014203	-	8	0	-0.12	-0.32	2.46
ENSSSCG00000017672	MED13	8	0	-0.61	-0.55	1.39
ENSSSCG00000006281	METTL11B	8	0	-1.34	-0.78	0.76
ENSSSCG00000025478	MIB1	8	0	0.03	0.1	1.96
ENSSSCG00000002716	MLKL	8	0	-1.86	-1.01	1.04
ENSSSCG00000014984	MMP27	8	0	-0.83	-0.94	2.59
ENSSSCG00000011038	MRC1	8	0	-1.39	-0.91	1.54
ENSSSCG00000034506	MS4A2	8	0	-1.92	-1.16	1.18
ENSSSCG00000006979	MSR1	8	0	-0.23	-0.6	2.63
ENSSSCG00000010300	MSS51	8	0	-0.57	1.35	2.62
ENSSSCG00000012832	MXRA5	8	0	-1.84	-0.48	1.27
ENSSSCG00000009473	MYCBP2	8	0	-0.63	-0.68	1.79
ENSSSCG00000000145	MYH9	8	0	-0.91	-0.05	0.93
ENSSSCG00000014324	MYOT	8	0	-0.63	0.37	1.13
ENSSSCG00000008792	N4BP2	8	0	-1.9	-2.27	3.4
ENSSSCG00000029547	NAB1	8	0	-0.79	-0.47	0.83
ENSSSCG00000022903	NAPEPLD	8	0	-0.26	0	2.77
ENSSSCG00000015559	NCF2	8	0	-0.26	0.83	2.76
ENSSSCG00000000137	NCF4	8	0	-0.86	-0.23	1.62
ENSSSCG00000000295	NCKAP1L	8	0	-0.93	0.05	2.42
ENSSSCG00000004222	NCOA7	8	0	-1.07	-0.95	1.02
ENSSSCG00000017748	NF1	8	0	-0.85	-0.64	2.22
ENSSSCG00000002755	NFAT5	8	0	-0.55	-0.35	1.93
ENSSSCG00000005022	NIN	8	0	-1.14	-1.13	2.57
ENSSSCG00000003231	NKG7	8	0	-0.06	0.3	2.71
ENSSSCG00000039751	NLRC5	8	0	-0.02	0.31	1.7
ENSSSCG00000013940	NLRP3	8	0	-0.36	-0.01	2.11
ENSSSCG00000016678	NOD1	8	0	-1.69	-0.93	0.81
ENSSSCG00000006709	NOTCH2	8	0	-0.82	-0.84	0.89
ENSSSCG00000014927	NOX4	8	0	-0.49	-0.22	1.72
ENSSSCG00000021038	NRIP1	8	0	-0.51	0.5	3.33
ENSSSCG00000011102	NRP1	8	0	-0.99	-0.46	0.8
ENSSSCG00000026383	NRP2	8	0	-0.62	-0.12	0.88
ENSSSCG00000000896	NTN4	8	0	-0.75	-0.06	1
ENSSSCG00000010959	NTRK2	8	0	-1.83	-1.24	1.76
ENSSSCG00000017785	NUFIP2	8	0	0.05	0.24	2.71
ENSSSCG00000035544	NUSAP1	8	0	-1.22	-0.95	0.99
ENSSSCG00000008073	OMD	8	0	-1.53	-1.1	1.05
ENSSSCG00000005273	OSTF1	8	0	-0.75	-0.4	0.75
ENSSSCG00000009817	P2RX7	8	0	-1.3	-0.73	0.66
ENSSSCG00000011713	P2RY12	8	0	-0.38	0.21	2.91
ENSSSCG00000002341	PAPLN	8	0	-1.19	-0.24	1.18
ENSSSCG00000016882	PARP8	8	0	-1.68	-0.47	0.93
ENSSSCG00000032749	PCDH18	8	0	-1.62	-0.9	0.96
ENSSSCG00000012479	PCDH19	8	0	-1.58	-0.86	2.5
ENSSSCG00000037319	PDCD1	8	0	-3.45	-0.42	2.94
ENSSSCG00000032561	PDCD1LG2	8	0	-1.52	-0.9	1.78
ENSSSCG00000028662	PDE3A	8	0	-2.24	-1.36	2.2
ENSSSCG00000008841	PDGFRA	8	0	-1.89	-1.09	1.42
ENSSSCG00000016810	PDZD2	8	0	-1.49	-1.1	1.51
ENSSSCG00000001869	PEAK1	8	0	-0.09	-0.09	2.2
ENSSSCG00000004132	PHACTR2	8	0	-0.86	-0.32	1.64
ENSSSCG00000030467	PHC3	8	0	-0.35	-0.77	3.25
ENSSSCG00000022942	PHF6	8	0	-0.76	-0.87	0.95
ENSSSCG00000004473	PHIP	8	0	-0.54	-0.75	4.67
ENSSSCG00000000521	PHLDA1	8	0	-1.63	-0.89	0.8
ENSSSCG00000022081	PHLDB2	8	0	-1.36	-0.7	1.36
ENSSSCG00000035230	PIEZO1	8	0	-0.94	-0.17	0.58
ENSSSCG00000010509	PIK3AP1	8	0	-1.05	-0.23	2.29
ENSSSCG00000025406	PIK3C2A	8	0	-0.49	-0.61	3.2
ENSSSCG00000003395	PIK3CD	8	0	-0.84	-0.81	2.04
ENSSSCG00000027272	PIK3CG	8	0	-0.93	-0.07	1.87
ENSSSCG00000017991	PIK3R5	8	0	-0.45	0.08	1.56
ENSSSCG00000004779	PLCB2	8	0	0.41	0.71	3.06
ENSSSCG00000002688	PLCG2	8	0	-1.55	-0.63	1.2
ENSSSCG00000008348	PLEK	8	0	-0.84	-0.01	1.99
ENSSSCG00000033367	PLEKHA2	8	0	-0.34	-0.08	1.31
ENSSSCG00000015281	PLEKHA6	8	0	-1.54	-0.4	1.47
ENSSSCG00000016925	PLK2	8	0	-0.94	0.02	0.73
ENSSSCG00000034163	PLN	8	0	-1.17	0.02	0.81
ENSSSCG00000011689	PLOD2	8	0	-1.74	-0.64	0.78
ENSSSCG00000012597	PLS3	8	0	-0.6	-0.2	1.07
ENSSSCG00000032444	PLXDC2	8	0	-1.42	-0.86	0.86
ENSSSCG00000000907	PLXNC1	8	0	-1.21	-0.85	2.09
ENSSSCG00000000549	PPFIBP1	8	0	-0.26	-0.25	1.22
ENSSSCG00000024999	PPIP5K2	8	0	-1.02	-0.71	0.96
ENSSSCG00000023434	PPM1L	8	0	-0.83	-0.27	2.2
ENSSSCG00000038973	PPP1R12A	8	0	-0.99	-0.68	2.76
ENSSSCG00000016640	PPP1R3A	8	0	-0.06	-0.38	2.37
ENSSSCG00000007530	PPP1R3D	8	0	-1.52	0.19	1.21
ENSSSCG00000033185	PPP2R3A	8	0	-2.17	-0.62	0.77
ENSSSCG00000006199	PREX2	8	0	-0.86	-0.43	2.72
ENSSSCG00000037706	PRKAR2B	8	0	-1.58	-0.09	0.84
ENSSSCG00000033674	PRKCB	8	0	-1.67	0.17	1.79
ENSSSCG00000008495	PRKD3	8	0	-0.78	-0.59	1.03
ENSSSCG00000007034	-	8	0	-1.71	-0.45	2.62
ENSSSCG00000005466	PTBP3	8	0	-0.49	-0.38	1.35
ENSSSCG00000024439	PTGER4	8	0	-0.54	0.15	1.75
ENSSSCG00000006764	PTPN22	8	0	-0.36	0.79	3.58
ENSSSCG00000025537	PTPN6	8	0	-1	-0.21	1.71
ENSSSCG00000037669	PTPN7	8	0	-0.36	0.12	2.52
ENSSSCG00000010908	PTPRC	8	0	-1.49	-0.02	3.26
ENSSSCG00000011485	PTPRG	8	0	-1.06	-0.9	1
ENSSSCG00000023709	PTPRJ	8	0	-0.99	-0.51	1.57
ENSSSCG00000007656	PVRIG	8	0	-0.34	1.1	3.26
ENSSSCG00000004612	RAB27A	8	0	-0.43	-0.16	1.63
ENSSSCG00000026571	RAB8B	8	0	-0.69	-0.6	1.17
ENSSSCG00000021944	RAC2	8	0	-1.06	0.87	3.23
ENSSSCG00000032377	RALGAPA1	8	0	-0.59	-0.51	1.43
ENSSSCG00000015523	RALGPS2	8	0	-1.69	-0.59	0.92
ENSSSCG00000008881	RAPGEF2	8	0	-0.54	-0.12	0.85
ENSSSCG00000014146	RASA1	8	0	-0.73	-0.81	1.24
ENSSSCG00000004791	RASGRP1	8	0	-1.35	-0.76	0.8
ENSSSCG00000031970	RASSF5	8	0	-1.31	0.02	1.39
ENSSSCG00000034948	RASSF9	8	0	-2.14	-0.87	0.92
ENSSSCG00000038455	RBM24	8	0	-0.87	0.09	0.76
ENSSSCG00000008796	RBM47	8	0	-1.64	-1.15	2.53
ENSSSCG00000015498	RC3H1	8	0	-0.64	-0.29	1.44
ENSSSCG00000036476	REEP3	8	0	-0.41	-0.14	1.27
ENSSSCG00000008388	REL	8	0	-0.47	-0.57	1.45
ENSSSCG00000040822	RERGL	8	0	-0.54	-0.14	1.89
ENSSSCG00000014039	RGS14	8	0	-0.46	0.9	2.77
ENSSSCG00000037241	RGS2	8	0	-0.39	-0.23	1.06
ENSSSCG00000008794	RHOH	8	0	-0.34	-0.08	2.63
ENSSSCG00000000167	RIC8B	8	0	-0.93	-0.34	0.55
ENSSSCG00000037355	RNF115	8	0	0.03	-0.1	1.26
ENSSSCG00000003729	RNF125	8	0	-0.85	-0.5	0.86
ENSSSCG00000021893	ROCK1	8	0	-0.74	-0.75	0.96
ENSSSCG00000008629	ROCK2	8	0	-0.39	-0.27	4.13
ENSSSCG00000036139	RRM2B	8	0	-1.23	-0.73	2.04
ENSSSCG00000032857	S100A12	8	0	-2.8	-0.64	1.54
ENSSSCG00000006578	S100A4	8	0	-1.02	0.06	2.54
ENSSSCG00000006588	S100A9	8	0	-1.59	0.13	1.44
ENSSSCG00000038062	SAMSN1	8	0	-0.33	-0.18	2.31
ENSSSCG00000030643	SELENOI	8	0	-0.88	-1.16	2.05
ENSSSCG00000006287	SELL	8	0	-0.77	0.64	2.79
ENSSSCG00000024480	SFMBT2	8	0	-1.6	-0.55	1.22
ENSSSCG00000006466	SH2D2A	8	0	-1.33	1.07	3.41
ENSSSCG00000012309	SHROOM4	8	0	-0.29	0.06	1.84
ENSSSCG00000004357	SIM1	8	0	-0.76	0.6	3.16
ENSSSCG00000010169	SIPA1L2	8	0	-0.57	0.33	1.34
ENSSSCG00000005949	SLA	8	0	-0.16	0.17	2.85
ENSSSCG00000033020	SLA2	8	0	-0.34	0.54	2.09
ENSSSCG00000001469	SLA-DMB	8	0	-0.59	-0.12	1.26
ENSSSCG00000006382	-	8	0	-0.44	0.83	5.4
ENSSSCG00000039798	SLC11A1	8	0	-0.15	0.93	3
ENSSSCG00000013114	SLC15A3	8	0	-0.95	-0.65	1.29
ENSSSCG00000006808	SLC16A4	8	0	-1.19	0.26	2.32
ENSSSCG00000011929	SLC35A5	8	0	-0.7	-0.75	0.92
ENSSSCG00000032043	SLC35D1	8	0	-1.42	-0.38	0.67
ENSSSCG00000031954	SLC39A10	8	0	-0.45	0.47	1.9
ENSSSCG00000009169	SLC39A8	8	0	-0.4	-0.45	1.57
ENSSSCG00000000838	SLC41A2	8	0	-2.28	-0.67	1.74
ENSSSCG00000008943	SLC4A4	8	0	-2	-0.36	1.48
ENSSSCG00000034167	SLC5A3	8	0	-0.66	-0.46	3.52
ENSSSCG00000028643	SLC6A20	8	0	-1.23	-0.91	1.07
ENSSSCG00000006987	SLC7A2	8	0	-1.09	-0.08	1.4
ENSSSCG00000036418	SLC8A1	8	0	-1.02	-0.38	0.95
ENSSSCG00000032531	SMG1	8	0	-0.13	-0.33	3.88
ENSSSCG00000037598	SNX10	8	0	-0.55	-0.43	1.7
ENSSSCG00000025741	SNX20	8	0	-0.86	0.22	1.74
ENSSSCG00000032692	SPIN3	8	0	-1.34	-0.46	1.23
ENSSSCG00000035256	-	8	0	-0.48	1.51	3.13
ENSSSCG00000029815	SRGAP1	8	0	-1.24	-0.81	2.12
ENSSSCG00000023374	SRGN	8	0	-0.8	-0.45	2.1
ENSSSCG00000026110	SRPK2	8	0	-1.54	-0.43	0.91
ENSSSCG00000036293	SRSF10	8	0	-0.35	-0.44	1.03
ENSSSCG00000025770	ST6GAL1	8	0	-1.46	-0.55	1.16
ENSSSCG00000035539	ST8SIA4	8	0	-0.32	-0.43	3.46
ENSSSCG00000009348	STARD13	8	0	-1.68	-0.85	0.69
ENSSSCG00000022478	STK10	8	0	-0.96	-0.41	0.96
ENSSSCG00000016067	STK17B	8	0	-0.79	-0.48	1.22
ENSSSCG00000008499	STRN	8	0	-0.49	-0.4	1.86
ENSSSCG00000013576	STXBP2	8	0	-0.3	0.52	2.43
ENSSSCG00000015485	SUCO	8	0	-0.33	-0.54	2.02
ENSSSCG00000009589	SYK	8	0	-0.61	0.47	2.6
ENSSSCG00000017298	TANC2	8	0	-2.43	-0.82	1.43
ENSSSCG00000012912	TBC1D10C	8	0	-1	0.09	2.34
ENSSSCG00000004242	TBC1D32	8	0	-0.49	-0.7	2.31
ENSSSCG00000022993	TBC1D8B	8	0	-1.21	-0.57	0.89
ENSSSCG00000017517	TBX21	8	0	-0.52	0.81	2.89
ENSSSCG00000016504	TBXAS1	8	0	-1.16	0.49	2.36
ENSSSCG00000004535	TCF4	8	0	-1.32	-0.74	1.08
ENSSSCG00000012644	TENM1	8	0	-1.82	-1.08	3.43
ENSSSCG00000014894	TENM4	8	0	-1.95	-0.41	0.87
ENSSSCG00000009157	TET2	8	0	-1.52	-0.61	2.39
ENSSSCG00000008292	TET3	8	0	-0.72	-0.69	2.13
ENSSSCG00000038138	TFEC	8	0	-2.08	-0.98	1.88
ENSSSCG00000015322	TFPI2	8	0	-0.75	-0.48	0.68
ENSSSCG00000010816	TGFB2	8	0	-0.96	0.19	0.99
ENSSSCG00000003584	THEMIS2	8	0	-0.57	0.12	1.81
ENSSSCG00000015350	THSD7A	8	0	-1.55	-0.8	1.4
ENSSSCG00000023409	TIA1	8	0	-0.75	-0.85	1.15
ENSSSCG00000009002	TLR2	8	0	-1.03	-0.52	1.81
ENSSSCG00000015801	TLR3	8	0	-2.02	-1.21	1.49
ENSSSCG00000005503	TLR4	8	0	-0.13	-0.06	2.67
ENSSSCG00000012118	TLR8	8	0	-0.72	-0.37	1.72
ENSSSCG00000031170	TMEM123	8	0	-1.47	-0.71	0.57
ENSSSCG00000038968	TMEM263	8	0	-1.02	-0.46	0.56
ENSSSCG00000005951	TMEM71	8	0	-2.08	0.21	2.1
ENSSSCG00000004626	TMOD3	8	0	-0.92	-0.73	1.43
ENSSSCG00000000887	TMPO	8	0	-1.55	-0.88	1
ENSSSCG00000005494	TNC	8	0	-1.81	-0.2	1.7
ENSSSCG00000001404	TNF	8	0	-2.07	0.25	2.06
ENSSSCG00000004154	TNFAIP3	8	0	-0.86	-0.24	0.86
ENSSSCG00000040617	TNFAIP8	8	0	-1.43	-0.57	0.83
ENSSSCG00000006634	TNFAIP8L2	8	0	-0.46	0.02	2.28
ENSSSCG00000004898	TNFRSF11A	8	0	-0.16	-0.16	1.43
ENSSSCG00000009542	TNFSF13B	8	0	0.1	0.92	3.7
ENSSSCG00000034087	TNFSF15	8	0	-4.06	-1.02	1.58
ENSSSCG00000013849	TPM4	8	0	-1.47	-0.49	0.47
ENSSSCG00000023842	TRAT1	8	0	-1.74	1.38	4.03
ENSSSCG00000001616	TREML2	8	0	-2	0.36	2.48
ENSSSCG00000033222	TRIM14	8	0	-0.97	-0.49	1.47
ENSSSCG00000024022	TRPC6	8	0	-1.64	1	3
ENSSSCG00000006018	TRPS1	8	0	-1.42	-0.77	1.7
ENSSSCG00000004718	TTBK2	8	0	0.29	0.12	3.61
ENSSSCG00000006733	TTF2	8	0	-1.54	-0.81	0.96
ENSSSCG00000003760	TTLL7	8	0	-1.27	0.11	1.2
ENSSSCG00000002919	TYROBP	8	0	-0.16	0.33	2.18
ENSSSCG00000004123	UTRN	8	0	-0.75	-0.86	1.37
ENSSSCG00000006746	VANGL1	8	0	-1.06	-0.25	0.76
ENSSSCG00000013553	VAV1	8	0	-0.99	-0.03	2.16
ENSSSCG00000010313	VCL	8	0	-0.66	0.4	2.07
ENSSSCG00000030581	VGLL4	8	0	-1.02	-0.35	0.89
ENSSSCG00000006071	VPS13B	8	0	-0.94	-0.86	1.44
ENSSSCG00000036747	WAS	8	0	-0.53	0.08	1.9
ENSSSCG00000006298	XCL1	8	0	-0.02	1	3.52
ENSSSCG00000031942	YES1	8	0	-0.94	-0.53	0.92
ENSSSCG00000008193	ZAP70	8	0	-1.52	1.04	3.57
ENSSSCG00000023724	ZBTB1	8	0	-1.88	-0.47	0.75
ENSSSCG00000022073	ZBTB38	8	0	-0.97	-0.75	1.22
ENSSSCG00000015014	ZC3H12C	8	0	-0.64	-0.06	1.44
ENSSSCG00000016130	ZDBF2	8	0	-1.32	-0.75	2.53
ENSSSCG00000011025	ZEB1	8	0	-0.65	-0.35	1.41
ENSSSCG00000021343	ZEB2	8	0	-1.29	-0.74	0.8
ENSSSCG00000006169	ZFHX4	8	0	-1.77	-0.93	1.77
ENSSSCG00000029408	ZFP30	8	0	-0.74	-0.76	1.15
ENSSSCG00000001247	ZFP57	8	0	-1.38	-0.48	1.22
ENSSSCG00000033860	ZMAT3	8	0	-0.22	-0.38	1.47
ENSSSCG00000004725	ZNF106	8	0	-0.74	0.72	1.72
ENSSSCG00000040959	ZNF131	8	0	-0.7	-0.73	0.92
ENSSSCG00000010911	ZNF281	8	0	-0.36	-0.3	1.8
ENSSSCG00000002937	ZNF420	8	0	-1.27	-1.1	1.1
ENSSSCG00000031592	ZNF462	8	0	-0.28	0.41	1.66
ENSSSCG00000014540	-	18	0	0.66	-0.27	-0.52
ENSSSCG00000005982	-	18	0	0.05	-0.93	-0.97
ENSSSCG00000007920	-	18	0	0.97	-1.13	-0.65
ENSSSCG00000010024	RNF185	18	0	0.98	-0.39	-0.34
ENSSSCG00000012348	-	18	0	0.56	-1.18	-1.09
ENSSSCG00000013470	-	18	0	0.84	-0.57	-0.37
ENSSSCG00000024500	-	18	0	0.62	-0.76	-0.49
ENSSSCG00000025106	-	18	0	0.47	-0.76	-0.81
ENSSSCG00000031450	-	18	0	1.16	-2.01	-1.85
ENSSSCG00000033553	-	18	0	1.33	-1.01	-1.9
ENSSSCG00000037431	-	18	0	0.95	-0.28	-0.5
NOVEL00003	--	18	0	2.77	-0.78	-1.66
NOVEL00288	--	18	0	2.09	-1.04	-0.65
NOVEL00340	--	18	0	1	-0.95	-1.57
NOVEL00344	--	18	0	1.26	-1.45	-1.16
NOVEL00423	--	18	0	0.08	-1.41	-1.52
NOVEL00435	--	18	0	1.54	-0.63	-1.35
NOVEL00669	--	18	0	0.55	-0.75	-1.18
NOVEL00748	--	18	0	0.89	-0.81	-1.64
NOVEL00963	--	18	0	1.02	-1.62	-1.45
NOVEL01069	--	18	0	0.54	-0.34	-0.58
NOVEL01122	--	18	0	0.29	-0.88	-1.24
NOVEL01174	--	18	0	1.27	-1.38	-0.94
ENSSSCG00000009755	AACS	18	0	0.37	-1.17	-0.84
ENSSSCG00000037979	AARSD1	18	0	0.58	-0.23	-0.5
ENSSSCG00000017947	ACADVL	18	0	0.44	-1.08	-1.3
ENSSSCG00000021265	ACR	18	0	1.17	-2.01	-2.56
ENSSSCG00000002989	AKT2	18	0	0.37	-0.53	-0.81
ENSSSCG00000009940	ALKBH2	18	0	0.43	-0.88	-0.59
ENSSSCG00000013262	AMBRA1	18	0	0.76	-0.45	-0.2
ENSSSCG00000011385	APEH	18	0	0.77	-0.39	-0.4
ENSSSCG00000013927	ARMC6	18	0	0.41	-1.35	-1.11
ENSSSCG00000001503	B3GALT4	18	0	0.67	-0.59	-0.7
ENSSSCG00000039681	B9D1	18	0	1.35	-0.41	-0.54
ENSSSCG00000017142	BAIAP2	18	0	0.23	-0.82	-0.73
ENSSSCG00000037673	-	18	0	0.64	-0.58	-0.39
ENSSSCG00000028788	BORCS6	18	0	0.91	-0.43	-0.36
ENSSSCG00000032153	C19orf12	18	0	0.86	-0.65	-0.75
ENSSSCG00000039535	CAMK2B	18	0	0.65	-0.12	-0.48
ENSSSCG00000013755	CCDC130	18	0	1.12	-0.67	-0.38
ENSSSCG00000008303	CCT7	18	0	0.52	-0.28	-0.49
ENSSSCG00000017524	CDK5RAP3	18	0	1	-0.48	-0.27
ENSSSCG00000001565	CDKN1A	18	0	0.54	-0.61	-1.17
ENSSSCG00000032367	CEBPD	18	0	1.52	-0.56	-0.61
ENSSSCG00000016545	CHCHD3	18	0	0.73	-0.14	-0.37
ENSSSCG00000017835	CLUH	18	0	0.96	-0.42	-0.31
ENSSSCG00000037237	COMTD1	18	0	0.32	-0.6	-0.86
ENSSSCG00000009268	CRYL1	18	0	0.83	-0.42	-0.54
ENSSSCG00000017488	CSF3	18	0	0.46	-1.56	-2.18
ENSSSCG00000034101	D2HGDH	18	0	0.5	-0.38	-0.57
ENSSSCG00000013094	DDB1	18	0	0.63	-0.51	-0.55
ENSSSCG00000032711	DMAC2	18	0	0.45	-0.37	-0.66
ENSSSCG00000022874	DNAJA3	18	0	0.57	-0.24	-0.49
ENSSSCG00000000093	DNAL4	18	0	0.71	-0.55	-0.64
ENSSSCG00000010565	DPCD	18	0	0.82	-0.32	-0.42
ENSSSCG00000007098	DTD1	18	0	0.59	-0.43	-0.46
ENSSSCG00000007527	-	18	0	2.6	-0.66	-1.71
ENSSSCG00000010853	EPHX1	18	0	0.87	-0.49	-0.76
ENSSSCG00000003229	ETFB	18	0	0.16	-0.77	-1.08
ENSSSCG00000008877	ETFDH	18	0	0.17	-1.02	-1.16
ENSSSCG00000003470	FAM131C	18	0	1.32	-0.71	-1.11
ENSSSCG00000017356	FAM171A2	18	0	0.91	-0.63	-0.77
ENSSSCG00000004347	FBXL4	18	0	1.23	-0.92	-0.61
ENSSSCG00000026044	FDFT1	18	0	0.71	-0.74	-0.86
ENSSSCG00000037912	FITM2	18	0	1.42	-0.93	-0.52
ENSSSCG00000001624	FRS3	18	0	0.99	-0.26	-0.47
ENSSSCG00000026155	FSCN2	18	0	0.54	-1.04	-1.34
ENSSSCG00000023004	FZD9	18	0	1.16	-0.8	-1.19
ENSSSCG00000008572	GAREM2	18	0	0.7	-1.5	-1.3
ENSSSCG00000040103	GET4	18	0	0.72	-0.19	-0.48
ENSSSCG00000010798	GGA2	18	0	0.53	-0.68	-0.75
ENSSSCG00000034173	GID8	18	0	0.82	-0.26	-0.32
ENSSSCG00000036580	GPR27	18	0	1.22	-0.77	-0.44
ENSSSCG00000009554	GRTP1	18	0	0.58	-0.26	-0.61
ENSSSCG00000007720	GTF2IRD1	18	0	0.2	-1.19	-1.38
ENSSSCG00000032110	GTF3C5	18	0	0.87	-0.23	-0.38
ENSSSCG00000034502	H6PD	18	0	0.43	-0.56	-0.62
ENSSSCG00000024892	NSG1	18	0	0.53	-0.39	-0.88
ENSSSCG00000003940	HYI	18	0	0.54	-0.6	-0.71
ENSSSCG00000001852	IDH2	18	0	0.46	-0.54	-0.8
ENSSSCG00000015734	IMP4	18	0	0.66	-0.12	-0.46
ENSSSCG00000015570	IVNS1ABP	18	0	0.73	-1.34	-0.72
ENSSSCG00000001659	KLC4	18	0	0.6	-0.82	-0.78
ENSSSCG00000038643	KLF11	18	0	1.17	-1.1	-0.59
ENSSSCG00000033518	LLGL2	18	0	1.11	-1.02	-0.8
ENSSSCG00000031201	LMOD1	18	0	1.14	-0.64	-1.01
ENSSSCG00000007359	LPIN3	18	0	1.47	-0.96	-0.52
ENSSSCG00000003449	LRRC38	18	0	0.17	-2.56	-2.83
ENSSSCG00000039516	LRRC47	18	0	0.74	-0.21	-0.44
ENSSSCG00000007687	LRWD1	18	0	0.61	-0.46	-0.43
ENSSSCG00000012295	MAGIX	18	0	0.92	-0.57	-0.58
ENSSSCG00000029185	MAPRE3	18	0	1.27	-0.56	-0.88
ENSSSCG00000013570	MCOLN1	18	0	0.87	-0.55	-0.38
ENSSSCG00000033577	MED30	18	0	0.86	-0.73	-0.58
ENSSSCG00000005669	MIGA2	18	0	1.13	-0.55	-0.26
ENSSSCG00000003435	MIIP	18	0	1.29	-1.12	-0.88
ENSSSCG00000017519	MRPL10	18	0	0.21	-0.84	-0.9
ENSSSCG00000005759	MRPS2	18	0	0.97	-0.34	-0.48
ENSSSCG00000037369	MTG2	18	0	0.39	-0.85	-0.58
ENSSSCG00000034905	MVD	18	0	0.33	-0.8	-1.26
ENSSSCG00000030309	NDRG2	18	0	0.92	-0.51	-0.32
ENSSSCG00000012650	OCRL	18	0	0.74	-0.4	-0.32
ENSSSCG00000036709	OSCP1	18	0	1.16	-0.74	-0.92
ENSSSCG00000021333	PAK4	18	0	0.73	-0.31	-0.63
ENSSSCG00000039650	PCYT2	18	0	0.74	-0.59	-0.63
ENSSSCG00000027198	PDK2	18	0	0.72	-0.14	-0.47
ENSSSCG00000025252	PEX5	18	0	0.75	-0.36	-0.26
ENSSSCG00000011133	PFKFB3	18	0	0.65	-0.87	-1.26
ENSSSCG00000004811	PGPEP1L	18	0	0.57	-0.87	-0.84
ENSSSCG00000007282	PIGU	18	0	0.77	-0.53	-0.3
ENSSSCG00000011157	PITRM1	18	0	0.26	-0.51	-0.92
ENSSSCG00000035863	PLIN2	18	0	0.82	-1.46	-1.2
ENSSSCG00000013513	PLIN5	18	0	0.48	-2.07	-2.64
ENSSSCG00000006493	PMF1	18	0	0.81	-1.15	-0.58
ENSSSCG00000012841	PNPLA2	18	0	0.89	-1.05	-1.66
ENSSSCG00000028920	POLDIP2	18	0	0.63	-0.2	-0.43
ENSSSCG00000005761	PPP1R26	18	0	0.95	-0.27	-0.67
ENSSSCG00000024413	PPP2R1A	18	0	0.61	-0.35	-0.43
ENSSSCG00000010860	PSEN2	18	0	0.92	-0.32	-0.91
ENSSSCG00000013600	RAB11B	18	0	0.38	-0.4	-0.69
ENSSSCG00000007513	RAB22A	18	0	0.73	-0.43	-0.33
ENSSSCG00000003905	RAD54L	18	0	0.87	-0.37	-0.43
ENSSSCG00000007575	RADIL	18	0	1.06	-0.55	-0.8
ENSSSCG00000021130	RPP21	18	0	0.62	-0.33	-0.42
ENSSSCG00000017169	SEC14L1	18	0	0.74	-0.2	-0.56
ENSSSCG00000017262	SLC16A6	18	0	0.59	-1.62	-1.35
ENSSSCG00000012855	SLC22A18	18	0	1.06	-1.02	-1.09
ENSSSCG00000011498	SLC25A26	18	0	0.47	-0.66	-0.65
ENSSSCG00000032950	SLC25A34	18	0	0.55	-1.82	-1.92
ENSSSCG00000012993	SLC25A45	18	0	1.14	-0.4	-0.89
ENSSSCG00000021040	SLC26A11	18	0	0.66	-0.09	-0.42
ENSSSCG00000022846	SLC4A3	18	0	0.25	-1.6	-1.53
ENSSSCG00000017885	SMTNL2	18	0	0.85	-0.39	-1.06
ENSSSCG00000007425	SNX21	18	0	0.97	-0.54	-0.42
ENSSSCG00000024756	SPG7	18	0	0.64	-0.29	-0.53
ENSSSCG00000039594	SSBP3	18	0	0.76	-0.15	-0.43
ENSSSCG00000039782	STOML2	18	0	0.7	-0.23	-0.31
ENSSSCG00000028063	TACC2	18	0	0.74	-0.41	-0.43
ENSSSCG00000017136	TBCD	18	0	0.7	-0.44	-0.47
ENSSSCG00000037459	TCTA	18	0	0.25	-0.84	-0.84
ENSSSCG00000005842	TMEM141	18	0	0.82	-0.38	-0.49
ENSSSCG00000031876	TMEM159	18	0	0.82	-0.4	-0.33
ENSSSCG00000033168	TMEM161A	18	0	0.4	-0.5	-0.7
ENSSSCG00000027423	TMEM53	18	0	0.52	-0.66	-0.76
ENSSSCG00000027928	TMEM9	18	0	0.93	-0.58	-0.89
ENSSSCG00000015047	TTC12	18	0	1.36	-0.61	-0.68
ENSSSCG00000000003	TTC38	18	0	1.22	-0.79	-0.71
ENSSSCG00000017394	TUBG1	18	0	0.97	-0.4	-0.63
ENSSSCG00000018519	U6	18	0	1.83	-0.89	-0.76
ENSSSCG00000037734	UBE2M	18	0	0.71	-0.16	-0.49
ENSSSCG00000003398	UBE4B	18	0	0.75	-0.7	-0.4
ENSSSCG00000013510	UBXN6	18	0	0.88	-0.53	-0.59
ENSSSCG00000001384	VARS2	18	0	0.83	-0.68	-0.61
ENSSSCG00000003204	VRK3	18	0	0.92	-0.46	-0.2
ENSSSCG00000007580	WIPI2	18	0	1.08	-0.34	-0.45
ENSSSCG00000003055	XRCC1	18	0	0.71	-0.38	-0.24
ENSSSCG00000035430	YPEL3	18	0	0.79	-0.45	-0.77
ENSSSCG00000037875	ZNF688	18	0	0.72	-0.41	-0.42
ENSSSCG00000015828	ZNF703	18	0	0.6	-0.7	-1.02
ENSSSCG00000037024	ZNF784	18	0	0.76	-0.67	-0.57
ENSSSCG00000031525	11-MAR	22	0	3.29	-0.1	0.4
ENSSSCG00000001414	-	22	0	1.03	0.02	-0.21
ENSSSCG00000001571	MTCH1	22	0	1.37	-0.28	-0.22
ENSSSCG00000020706	-	22	0	1.24	-0.02	0.26
ENSSSCG00000021427	-	22	0	1.82	0.01	0.11
ENSSSCG00000023160	-	22	0	1.88	0.24	0.3
ENSSSCG00000025151	-	22	0	1.24	0.34	0.07
ENSSSCG00000027013	-	22	0	3.25	0.29	0.62
ENSSSCG00000030300	MT2A	22	0	3.27	0.29	0.1
ENSSSCG00000000071	-	22	0	1.24	-0.28	0.14
ENSSSCG00000000377	-	22	0	0.84	-0.26	-0.16
ENSSSCG00000001004	SLC22A23	22	0	2.23	0.36	0.42
ENSSSCG00000001550	ARMC12	22	0	3.65	0.12	-0.65
ENSSSCG00000002003	-	22	0	1.1	-0.29	0.07
ENSSSCG00000002855	-	22	0	1.44	-0.54	-0.27
ENSSSCG00000002875	-	22	0	1.06	0.4	0.18
ENSSSCG00000002996	-	22	0	0.94	-0.17	-0.36
ENSSSCG00000003352	-	22	0	0.96	-0.16	-0.1
ENSSSCG00000004556	-	22	0	1.32	-0.25	0.23
ENSSSCG00000004674	-	22	0	1.14	0.04	-0.22
ENSSSCG00000005643	-	22	0	1.35	-0.07	0.21
ENSSSCG00000006665	-	22	0	1.07	-0.13	-0.12
ENSSSCG00000007688	-	22	0	1.17	0.07	-0.16
ENSSSCG00000007735	RABGEF1	22	0	1.79	0.19	0.48
ENSSSCG00000008035	-	22	0	1.01	-0.14	0.01
ENSSSCG00000008056	-	22	0	1.17	0.06	-0.02
ENSSSCG00000008057	-	22	0	1.59	-0.27	0.18
ENSSSCG00000008287	-	22	0	1.23	-0.07	-0.15
ENSSSCG00000008987	-	22	0	1.86	0.33	0.31
ENSSSCG00000010029	DRG1	22	0	1.57	-0.04	-0.03
ENSSSCG00000011434	-	22	0	3.71	0.26	0.85
ENSSSCG00000012578	-	22	0	1.11	0.15	-0.08
ENSSSCG00000012654	-	22	0	2.49	0.26	0.56
ENSSSCG00000012916	-	22	0	1.03	-0.22	-0.29
ENSSSCG00000013836	-	22	0	1.26	-0.03	0.05
ENSSSCG00000016323	COPS8	22	0	1.7	0.32	0.19
ENSSSCG00000017108	-	22	0	0.96	-0.1	-0.05
ENSSSCG00000017796	-	22	0	1.67	0.21	0.02
ENSSSCG00000017941	-	22	0	1.32	0.18	0.13
ENSSSCG00000021155	-	22	0	1.47	0.05	-0.14
ENSSSCG00000022164	-	22	0	0.97	0.39	-0.17
ENSSSCG00000022906	-	22	0	1.19	0.05	-0.05
ENSSSCG00000023091	-	22	0	1.37	-0.17	0.2
ENSSSCG00000024045	-	22	0	2	0.19	-0.73
ENSSSCG00000024950	-	22	0	1.31	0.01	-0.05
ENSSSCG00000027374	-	22	0	1.18	0.17	0.19
ENSSSCG00000027689	-	22	0	0.95	0.04	-0.47
ENSSSCG00000027840	-	22	0	1.11	0.09	-0.2
ENSSSCG00000027988	-	22	0	0.77	-0.14	-0.28
ENSSSCG00000028635	-	22	0	1.69	0.18	0.3
ENSSSCG00000030183	-	22	0	1.13	-0.15	0.21
ENSSSCG00000031870	-	22	0	1.25	-0.19	0.24
ENSSSCG00000032451	-	22	0	3.23	-0.78	0.19
ENSSSCG00000032503	-	22	0	6.64	2.12	1.24
ENSSSCG00000032606	-	22	0	1.15	0.22	-0.05
ENSSSCG00000033423	-	22	0	1.63	-0.11	0.09
ENSSSCG00000033482	-	22	0	1.55	0.35	-0.01
ENSSSCG00000033653	-	22	0	1.58	0.38	0.33
ENSSSCG00000033883	-	22	0	0.98	-0.03	-0.44
ENSSSCG00000034868	-	22	0	0.85	-0.28	-0.28
ENSSSCG00000034927	-	22	0	1.46	0.08	-0.08
ENSSSCG00000036022	-	22	0	1.39	-0.08	-0.3
ENSSSCG00000036109	-	22	0	1.64	0.09	-0.35
ENSSSCG00000036658	PSMD8	22	0	1.15	-0.16	-0.3
ENSSSCG00000037399	-	22	0	2.16	0.19	0.59
ENSSSCG00000037605	-	22	0	2.92	0.51	0.7
ENSSSCG00000038429	-	22	0	4.19	1.43	0.44
ENSSSCG00000038852	-	22	0	0.91	-0.17	-0.19
ENSSSCG00000038938	-	22	0	1.32	0.05	0.2
ENSSSCG00000039476	-	22	0	1.45	0.24	-0.26
ENSSSCG00000039538	-	22	0	1.25	-0.37	-0.37
ENSSSCG00000039915	-	22	0	1.04	-0.32	-0.34
ENSSSCG00000040236	-	22	0	1.59	0.4	0.18
ENSSSCG00000040412	-	22	0	3.18	0.78	0.78
NOVEL00022	--	22	0	3.42	-0.05	0.18
NOVEL00171	--	22	0	4.86	0.04	0.71
NOVEL00313	--	22	0	2.57	0.75	-0.35
NOVEL00339	--	22	0	3.09	-0.78	0.49
NOVEL00351	--	22	0	3.01	-0.36	0.18
NOVEL00361	--	22	0	1.99	-0.34	0
NOVEL00363	--	22	0	4.07	-0.38	0.04
NOVEL00535	--	22	0	3.49	0.58	0.63
NOVEL00550	--	22	0	5.09	1.67	0.63
NOVEL00594	--	22	0	4.05	0.26	-0.06
NOVEL00812	--	22	0	1.82	-0.36	0.07
NOVEL00814	--	22	0	3.94	-1.38	-1.13
[truncated: 1,038 more rows]
