# Supplementary material for: Dynamic transcriptome profiles of postnatal porcine skeletal muscle growth and development
Source: BMC Genom Data. 2021 Sep 6;22:32. doi: 10.1186/s12863-021-00984-1 (PMC8419915; doi:10.1186/s12863-021-00984-1)
Supplement: Supplementary file 5 — Additional file 5: Table S5. The significantly enriched Gene Ontology terms (q < 0.05) of the differentially expressed genes (DEGs) in clusters I and II. [file 12863_2021_984_MOESM5_ESM.xlsx]

## Sheet: GO_cluster I
Table S5. Significantly enriched Gene Ontology terms (q < 0.05) of the differentially expressed genes (DEGs) in cluster I
Category	GO ID	Description	Ratio	P value	q value	Gene ID	Gene Name
BP	GO:1903047	mitotic cell cycle process	100/1267	2.16e-16	9.74e-13	ENSSSCG00000009172/ENSSSCG00000010214/ENSSSCG00000004969/ENSSSCG00000011209/ENSSSCG00000015215/ENSSSCG00000017032/ENSSSCG00000016658/ENSSSCG00000005267/ENSSSCG00000014207/ENSSSCG00000023419/ENSSSCG00000028924/ENSSSCG00000001816/ENSSSCG00000030469/ENSSSCG00000004782/ENSSSCG00000029326/ENSSSCG00000012307/ENSSSCG00000037900/ENSSSCG00000038694/ENSSSCG00000023776/ENSSSCG00000017471/ENSSSCG00000013008/…	PPP3CA/-/-/UBE2E2/CHEK1/-/ANLN/ANXA1/APC/ARHGEF10/AURKB/BLM/-/BUB1B/CCNB1/CCNB3/CCND1/CCND2/CCSAP/CDC6/CDCA5/CDCA8/CDK14/CDKN2C/CDT1/CENPA/CENPC/CENPE/CENPF/CEP55/CHEK2/CKAP2/DACT1/E2F1/E2F7/ECT2/EGF/EML1/ESPL1/EYA1/EZH2/FGF10/FOXM1/GEN1/GNAI1/HASPIN/HECW2/ID4/IGF1/IQGAP3/JADE1/KIF11/KIF14/KIF18A/KIF18B/KIF20A/KIF20B/KIF22/KIF2A/KIFC1/KNTC1/MASTL/MRE11/MTBP/MYBL2/NCAPH/NDC80/NEK2/NES/NUSAP1/PDGFB…
BP	GO:0097435	supramolecular fiber organization	93/1267	1.75e-13	2.93e-10	ENSSSCG00000030197/ENSSSCG00000009338/ENSSSCG00000015747/ENSSSCG00000028695/ENSSSCG00000036702/ENSSSCG00000010272/ENSSSCG00000024043/ENSSSCG00000015310/ENSSSCG00000014207/ENSSSCG00000003088/ENSSSCG00000021612/ENSSSCG00000023419/ENSSSCG00000008239/ENSSSCG00000028113/ENSSSCG00000006390/ENSSSCG00000006745/ENSSSCG00000008406/ENSSSCG00000038162/ENSSSCG00000023776/ENSSSCG00000012996/ENSSSCG00000021359/…	CD2AP/FRY/-/-/ACTN1/ADAMTS14/ADAMTS2/AKAP9/APC/APOE/ARHGAP28/ARHGEF10/CAPG/CAPZA2/CASQ1/CASQ2/CCDC88A/CCL21/CCSAP/CDC42EP2/CDC42EP3/CFL1/CFL2/CKAP2/COL11A1/COL1A1/COL1A2/COL3A1/COL5A1/COL5A2/COLGALT1/CTGF/CYP1B1/DBN1/DDR2/DIAPH2/DLG1/DPYSL3/DSTN/FAT1/FHOD3/FRYL/FSCN1/GDPD2/GMFB/GMFG/HCLS1/KIF18A/KIF18B/LCP1/LIMA1/LOX/LOXL2/LUM/MAGEL2/MARCKS/MEF2C/MFAP5/MICAL1/NAV3/NCKAP1L/NF1/NIN/NRP1/PCDH15/PDGF…
BP	GO:0048285	organelle fission	79/1267	2.21e-13	2.93e-10	ENSSSCG00000007800/ENSSSCG00000004969/ENSSSCG00000017032/ENSSSCG00000014207/ENSSSCG00000023419/ENSSSCG00000010896/ENSSSCG00000028924/ENSSSCG00000021384/ENSSSCG00000030469/ENSSSCG00000004782/ENSSSCG00000029326/ENSSSCG00000023776/ENSSSCG00000007151/ENSSSCG00000017471/ENSSSCG00000013008/ENSSSCG00000032909/ENSSSCG00000002651/ENSSSCG00000008921/ENSSSCG00000023296/ENSSSCG00000003403/ENSSSCG00000034864/…	SEPT1/-/-/APC/ARHGEF10/ASPM/AURKB/BRIP1/-/BUB1B/CCNB1/CCSAP/CDC25B/CDC6/CDCA5/CDCA8/CDT1/CENPC/CENPE/CENPS/CHEK2/DCN/DNM1/DNM1L/EGF/EML1/ESPL1/FANCA/FANCD2/FIGNL1/GEN1/GNAI1/HASPIN/HECW2/IGF1/KIF11/KIF14/KIF18A/KIF18B/KIF20A/KIF20B/KIF22/KIF2A/KIFC1/MASTL/MRE11/MTBP/MTFR2/MYBL2/NCAPH/NDC80/NEK2/NUSAP1/PDE3A/PDGFB/PDXP/PLCB1/PLK1/PLK2/POC1A/PSMC3IP/PTPA/RAD21/RAD51/SEC16B/SGO1/SGO2/SMC2/SMC4/SPC25…
BP	GO:0000280	nuclear division	74/1267	2.6e-13	2.93e-10	ENSSSCG00000007800/ENSSSCG00000004969/ENSSSCG00000017032/ENSSSCG00000014207/ENSSSCG00000023419/ENSSSCG00000010896/ENSSSCG00000028924/ENSSSCG00000021384/ENSSSCG00000030469/ENSSSCG00000004782/ENSSSCG00000029326/ENSSSCG00000023776/ENSSSCG00000007151/ENSSSCG00000017471/ENSSSCG00000013008/ENSSSCG00000032909/ENSSSCG00000002651/ENSSSCG00000008921/ENSSSCG00000023296/ENSSSCG00000003403/ENSSSCG00000034864/…	SEPT1/-/-/APC/ARHGEF10/ASPM/AURKB/BRIP1/-/BUB1B/CCNB1/CCSAP/CDC25B/CDC6/CDCA5/CDCA8/CDT1/CENPC/CENPE/CENPS/CHEK2/EGF/EML1/ESPL1/FANCA/FANCD2/FIGNL1/GEN1/GNAI1/HASPIN/HECW2/IGF1/KIF11/KIF14/KIF18A/KIF18B/KIF20A/KIF20B/KIF22/KIF2A/KIFC1/MASTL/MRE11/MTBP/MYBL2/NCAPH/NDC80/NEK2/NUSAP1/PDE3A/PDGFB/PDXP/PLCB1/PLK1/PLK2/POC1A/PSMC3IP/PTPA/RAD21/RAD51/SGO1/SGO2/SMC2/SMC4/SPC25/SPDL1/STIL/STMN1/TOP2A/TOP2…
BP	GO:0001568	blood vessel development	89/1267	3.54e-12	3.19e-09	ENSSSCG00000026389/ENSSSCG00000011496/ENSSSCG00000015825/ENSSSCG00000025578/ENSSSCG00000006035/ENSSSCG00000015753/ENSSSCG00000008340/ENSSSCG00000038869/ENSSSCG00000003088/ENSSSCG00000010360/ENSSSCG00000029371/ENSSSCG00000024311/ENSSSCG00000036135/ENSSSCG00000015326/ENSSSCG00000016034/ENSSSCG00000005751/ENSSSCG00000004192/ENSSSCG00000033844/ENSSSCG00000005524/ENSSSCG00000000915/ENSSSCG00000027726/…	SYNJ2BP/ADAMTS9/ADGRA2/ALDH1A2/ANGPT1/ANGPT2/ANTXR1/APLNR/APOE/BMPR1A/C5AR1/CCR2/COL1A1/COL1A2/COL3A1/COL5A1/CTGF/CYP1B1/DAB2IP/DCN/DLL1/E2F7/E2F8/EGF/ELK3/ENPEP/ENPP2/ESM1/ETS1/EYA1/FGF10/FLT4/FOLR1/GJA1/HDAC9/HEG1/HIF1A/HPSE/ITGAV/ITGB3/KLF5/LAMA4/LOX/LOXL2/LTBP1/LUZP1/MCAM/MEF2C/MEIS1/MEOX2/MIB1/MYH9/NF1/NRP1/NRP2/NTRK2/PDGFB/PDGFRA/PGK1/PLXDC1/PLXND1/PRCP/PRICKLE1/PRKCB/RASA1/RASIP1/RECK/ROBO…
BP	GO:0007067	mitotic nuclear division	54/1267	5.64e-12	4.2e-09	ENSSSCG00000004969/ENSSSCG00000017032/ENSSSCG00000014207/ENSSSCG00000023419/ENSSSCG00000028924/ENSSSCG00000030469/ENSSSCG00000004782/ENSSSCG00000029326/ENSSSCG00000023776/ENSSSCG00000017471/ENSSSCG00000013008/ENSSSCG00000032909/ENSSSCG00000002651/ENSSSCG00000008921/ENSSSCG00000023296/ENSSSCG00000034864/ENSSSCG00000009134/ENSSSCG00000027667/ENSSSCG00000000265/ENSSSCG00000008613/ENSSSCG00000015407/…	-/-/APC/ARHGEF10/AURKB/-/BUB1B/CCNB1/CCSAP/CDC6/CDCA5/CDCA8/CDT1/CENPC/CENPE/CHEK2/EGF/EML1/ESPL1/GEN1/GNAI1/HASPIN/HECW2/IGF1/KIF11/KIF14/KIF18A/KIF18B/KIF20B/KIF22/KIF2A/KIFC1/MTBP/MYBL2/NCAPH/NDC80/NEK2/NUSAP1/PDGFB/PDXP/PLK1/PLK2/POC1A/PTPA/RAD21/SGO1/SMC2/SMC4/SPC25/SPDL1/STIL/STMN1/TPX2/UBE2C
BP	GO:0030036	actin cytoskeleton organization	91/1267	6.52e-12	4.2e-09	ENSSSCG00000030197/ENSSSCG00000004969/ENSSSCG00000009338/ENSSSCG00000015747/ENSSSCG00000028695/ENSSSCG00000007585/ENSSSCG00000036702/ENSSSCG00000008340/ENSSSCG00000005267/ENSSSCG00000021612/ENSSSCG00000023419/ENSSSCG00000003472/ENSSSCG00000003672/ENSSSCG00000008239/ENSSSCG00000028113/ENSSSCG00000006390/ENSSSCG00000006745/ENSSSCG00000008406/ENSSSCG00000038162/ENSSSCG00000012996/ENSSSCG00000021359/…	CD2AP/-/FRY/-/-/ACTB/ACTN1/ANTXR1/ANXA1/ARHGAP28/ARHGEF10/ARHGEF19/CAP1/CAPG/CAPZA2/CASQ1/CASQ2/CCDC88A/CCL21/CDC42EP2/CDC42EP3/CFL1/CFL2/CNN1/-/CSF1R/CTGF/DBN1/DIAPH2/DLG1/DOCK2/DPYSL3/DSTN/EPB41L2/EPB41L3/EPHA3/FAT1/FGF10/FHOD3/FLNB/FRMD6/FRYL/FSCN1/GAS2L3/GDPD2/GMFB/GMFG/HCLS1/IQSEC1/ITGB3/LCP1/LIMA1/MAGEL2/MARCKS/MEF2C/MICAL1/MKL1/MTSS1/MYH9/NCKAP1L/NF1/NRP1/OPHN1/PALLD/PCDH15/PDGFRA/PDXP/PHL…
BP	GO:0007059	chromosome segregation	59/1267	1.41e-11	7.11e-09	ENSSSCG00000007800/ENSSSCG00000004518/ENSSSCG00000004969/ENSSSCG00000017032/ENSSSCG00000014207/ENSSSCG00000028924/ENSSSCG00000021384/ENSSSCG00000030469/ENSSSCG00000004782/ENSSSCG00000029326/ENSSSCG00000017471/ENSSSCG00000013008/ENSSSCG00000032909/ENSSSCG00000002651/ENSSSCG00000008921/ENSSSCG00000023296/ENSSSCG00000015581/ENSSSCG00000003403/ENSSSCG00000002768/ENSSSCG00000000745/ENSSSCG00000035746/…	SEPT1/-/-/-/APC/AURKB/BRIP1/-/BUB1B/CCNB1/CDC6/CDCA5/CDCA8/CDT1/CENPC/CENPE/CENPF/CENPS/CENPT/DDX11/ECT2/ESCO2/ESPL1/FAM83D/FANCD2/FBXW7/GEN1/HASPIN/HECW2/HJURP/INCENP/KIF11/KIF14/KIF18A/KIF18B/KIF22/KIFC1/MIS18A/MRE11/NCAPH/NDC80/NEK2/NUSAP1/PLK1/RAD21/RGS14/RMI2/SGO1/SGO2/SKA2/SMARCAD1/SMC2/SMC4/SPC25/SPDL1/TOP2A/TOP2B/TTK/UBE2C
BP	GO:0001944	vasculature development	90/1267	1.42e-11	7.11e-09	ENSSSCG00000026389/ENSSSCG00000011496/ENSSSCG00000015825/ENSSSCG00000025578/ENSSSCG00000006035/ENSSSCG00000015753/ENSSSCG00000008340/ENSSSCG00000038869/ENSSSCG00000003088/ENSSSCG00000010360/ENSSSCG00000029371/ENSSSCG00000024311/ENSSSCG00000036135/ENSSSCG00000015326/ENSSSCG00000016034/ENSSSCG00000005751/ENSSSCG00000004192/ENSSSCG00000033844/ENSSSCG00000005524/ENSSSCG00000000915/ENSSSCG00000027726/…	SYNJ2BP/ADAMTS9/ADGRA2/ALDH1A2/ANGPT1/ANGPT2/ANTXR1/APLNR/APOE/BMPR1A/C5AR1/CCR2/COL1A1/COL1A2/COL3A1/COL5A1/CTGF/CYP1B1/DAB2IP/DCN/DLL1/E2F7/E2F8/EGF/ELK3/ENPEP/ENPP2/ESM1/ETS1/EYA1/FGF10/FLT4/FOLR1/GJA1/HDAC9/HEG1/HIF1A/HPSE/ITGAV/ITGB3/KLF5/LAMA4/LOX/LOXL2/LTBP1/LUZP1/MCAM/MEF2C/MEIS1/MEOX2/MIB1/MYH9/NF1/NRP1/NRP2/NTRK2/PDCD4/PDGFB/PDGFRA/PGK1/PLXDC1/PLXND1/PRCP/PRICKLE1/PRKCB/RASA1/RASIP1/REC…
BP	GO:0072358	cardiovascular system development	91/1267	1.77e-11	7.41e-09	ENSSSCG00000026389/ENSSSCG00000011496/ENSSSCG00000015825/ENSSSCG00000025578/ENSSSCG00000006035/ENSSSCG00000015753/ENSSSCG00000008340/ENSSSCG00000038869/ENSSSCG00000003088/ENSSSCG00000010360/ENSSSCG00000029371/ENSSSCG00000024311/ENSSSCG00000036135/ENSSSCG00000015326/ENSSSCG00000016034/ENSSSCG00000005751/ENSSSCG00000004192/ENSSSCG00000033844/ENSSSCG00000005524/ENSSSCG00000000915/ENSSSCG00000027726/…	SYNJ2BP/ADAMTS9/ADGRA2/ALDH1A2/ANGPT1/ANGPT2/ANTXR1/APLNR/APOE/BMPR1A/C5AR1/CCR2/COL1A1/COL1A2/COL3A1/COL5A1/CTGF/CYP1B1/DAB2IP/DCN/DLL1/E2F7/E2F8/EGF/ELK3/ENPEP/ENPP2/ESM1/ETS1/EYA1/FGF10/FLT4/FOLR1/GJA1/HDAC9/HEG1/HIF1A/HPSE/ITGAV/ITGB3/KLF5/LAMA4/LOX/LOXL2/LTBP1/LUZP1/MCAM/MEF2C/MEIS1/MEOX2/MIB1/MYH9/NF1/NRP1/NRP2/NTRK2/PDCD4/PDGFB/PDGFRA/PGK1/PLXDC1/PLXND1/PRCP/PRICKLE1/PRKCB/RASA1/RASIP1/REC…
BP	GO:0000819	sister chromatid segregation	41/1267	1.81e-11	7.41e-09	ENSSSCG00000004969/ENSSSCG00000017032/ENSSSCG00000014207/ENSSSCG00000028924/ENSSSCG00000030469/ENSSSCG00000004782/ENSSSCG00000029326/ENSSSCG00000017471/ENSSSCG00000013008/ENSSSCG00000032909/ENSSSCG00000002651/ENSSSCG00000008921/ENSSSCG00000023296/ENSSSCG00000000745/ENSSSCG00000000265/ENSSSCG00000020879/ENSSSCG00000008613/ENSSSCG00000031821/ENSSSCG00000016068/ENSSSCG00000010912/ENSSSCG00000013332/…	-/-/APC/AURKB/-/BUB1B/CCNB1/CDC6/CDCA5/CDCA8/CDT1/CENPC/CENPE/DDX11/ESPL1/FBXW7/GEN1/HASPIN/HECW2/KIF14/KIF18A/KIF18B/KIF22/KIFC1/MRE11/NCAPH/NDC80/NEK2/NUSAP1/PLK1/RAD21/RMI2/SGO1/SGO2/SMC2/SMC4/SPDL1/TOP2A/TOP2B/TTK/UBE2C
BP	GO:0030155	regulation of cell adhesion	88/1267	4.56e-11	1.71e-08	ENSSSCG00000015883/ENSSSCG00000001097/ENSSSCG00000011959/ENSSSCG00000004595/ENSSSCG00000039103/ENSSSCG00000006035/ENSSSCG00000015753/ENSSSCG00000005267/ENSSSCG00000030156/ENSSSCG00000002294/ENSSSCG00000034390/ENSSSCG00000034012/ENSSSCG00000011928/ENSSSCG00000038162/ENSSSCG00000024311/ENSSSCG00000040140/ENSSSCG00000011942/ENSSSCG00000003603/ENSSSCG00000036135/ENSSSCG00000011973/ENSSSCG00000033844/…	MARCH7/RIPOR2/ABI3BP/ADAM10/ADIPOQ/ANGPT1/ANGPT2/ANXA1/APBB1IP/ARG2/CARD11/CASP3/CCDC80/CCL21/CCR2/CD3E/CD47/COL16A1/COL1A1/COL8A1/CYP1B1/CYTIP/DLG1/DLL1/DMD/DOCK8/DUSP10/EGFL6/EMILIN1/EPHA3/EPHA7/ETS1/FANCA/FANCD2/FN1/HSD17B12/ICAM1/IGF1/IL6ST/ITGA6/ITGAV/ITGB3/ITPKB/JAK2/JAK3/KIF14/LAMA4/LAX1/LCK/MACF1/NCKAP1L/NF1/NLRP3/NRP1/PAG1/PDCD1LG2/PHLDB2/PIEZO1/PLXNC1/PLXND1/PNP/PPP1R12A/PTPN22/PTPN6/PT…
BP	GO:0030198	extracellular matrix organization	45/1267	5.91e-11	2.05e-08	ENSSSCG00000011959/ENSSSCG00000010272/ENSSSCG00000024043/ENSSSCG00000000795/ENSSSCG00000011496/ENSSSCG00000008340/ENSSSCG00000011928/ENSSSCG00000006857/ENSSSCG00000036135/ENSSSCG00000015326/ENSSSCG00000016034/ENSSSCG00000016244/ENSSSCG00000005751/ENSSSCG00000016035/ENSSSCG00000013883/ENSSSCG00000006648/ENSSSCG00000033844/ENSSSCG00000006338/ENSSSCG00000012121/ENSSSCG00000008557/ENSSSCG00000015896/…	ABI3BP/ADAMTS14/ADAMTS2/ADAMTS20/ADAMTS9/ANTXR1/CCDC80/COL11A1/COL1A1/COL1A2/COL3A1/COL4A4/COL5A1/COL5A2/COLGALT1/CTSS/CYP1B1/DDR2/EGFL6/EMILIN1/FAP/FGFR4/FSCN1/HAS3/HSD17B12/ITGB3/KAZALD1/LCP1/LOX/LOXL2/LUM/NF1/OLFML2A/OLFML2B/PDGFRA/PHLDB2/POSTN/RECK/SERPINH1/SFRP2/SHAS2/SULF2/TGFB2/TNF/VIT
BP	GO:0043062	extracellular structure organization	45/1267	7.35e-11	2.37e-08	ENSSSCG00000011959/ENSSSCG00000010272/ENSSSCG00000024043/ENSSSCG00000000795/ENSSSCG00000011496/ENSSSCG00000008340/ENSSSCG00000011928/ENSSSCG00000006857/ENSSSCG00000036135/ENSSSCG00000015326/ENSSSCG00000016034/ENSSSCG00000016244/ENSSSCG00000005751/ENSSSCG00000016035/ENSSSCG00000013883/ENSSSCG00000006648/ENSSSCG00000033844/ENSSSCG00000006338/ENSSSCG00000012121/ENSSSCG00000008557/ENSSSCG00000015896/…	ABI3BP/ADAMTS14/ADAMTS2/ADAMTS20/ADAMTS9/ANTXR1/CCDC80/COL11A1/COL1A1/COL1A2/COL3A1/COL4A4/COL5A1/COL5A2/COLGALT1/CTSS/CYP1B1/DDR2/EGFL6/EMILIN1/FAP/FGFR4/FSCN1/HAS3/HSD17B12/ITGB3/KAZALD1/LCP1/LOX/LOXL2/LUM/NF1/OLFML2A/OLFML2B/PDGFRA/PHLDB2/POSTN/RECK/SERPINH1/SFRP2/SHAS2/SULF2/TGFB2/TNF/VIT
BP	GO:0048514	blood vessel morphogenesis	75/1267	1.66e-10	4.99e-08	ENSSSCG00000026389/ENSSSCG00000011496/ENSSSCG00000015825/ENSSSCG00000006035/ENSSSCG00000015753/ENSSSCG00000038869/ENSSSCG00000003088/ENSSSCG00000010360/ENSSSCG00000029371/ENSSSCG00000024311/ENSSSCG00000016034/ENSSSCG00000004192/ENSSSCG00000033844/ENSSSCG00000005524/ENSSSCG00000000915/ENSSSCG00000027726/ENSSSCG00000000950/ENSSSCG00000013352/ENSSSCG00000009134/ENSSSCG00000023803/ENSSSCG00000009132/…	SYNJ2BP/ADAMTS9/ADGRA2/ANGPT1/ANGPT2/APLNR/APOE/BMPR1A/C5AR1/CCR2/COL3A1/CTGF/CYP1B1/DAB2IP/DCN/DLL1/E2F7/E2F8/EGF/ELK3/ENPEP/ENPP2/ESM1/ETS1/EYA1/FGF10/FLT4/FOLR1/GJA1/HDAC9/HEG1/HIF1A/HPSE/ITGAV/ITGB3/KLF5/LOX/LOXL2/MCAM/MEIS1/MEOX2/MYH9/NF1/NRP1/NRP2/NTRK2/PDGFRA/PGK1/PLXDC1/PLXND1/PRCP/PRKCB/RASA1/RASIP1/ROBO1/ROCK1/ROCK2/RSPO3/SERPINF1/SFRP2/SHAS2/SOX4/SPARC/SPRED1/SRPX2/STAB1/STARD13/SYK/TC…
BP	GO:0030199	collagen fibril organization	18/1267	3.62e-10	1.02e-07	ENSSSCG00000010272/ENSSSCG00000024043/ENSSSCG00000006857/ENSSSCG00000036135/ENSSSCG00000015326/ENSSSCG00000016034/ENSSSCG00000005751/ENSSSCG00000016035/ENSSSCG00000013883/ENSSSCG00000033844/ENSSSCG00000006338/ENSSSCG00000014232/ENSSSCG00000033608/ENSSSCG00000000916/ENSSSCG00000017748/ENSSSCG00000039468/ENSSSCG00000009004/ENSSSCG00000010816	ADAMTS14/ADAMTS2/COL11A1/COL1A1/COL1A2/COL3A1/COL5A1/COL5A2/COLGALT1/CYP1B1/DDR2/LOX/LOXL2/LUM/NF1/SERPINH1/SFRP2/TGFB2
BP	GO:0009611	response to wounding	62/1267	8.18e-10	2.17e-07	ENSSSCG00000007585/ENSSSCG00000005267/ENSSSCG00000003088/ENSSSCG00000003472/ENSSSCG00000034012/ENSSSCG00000004485/ENSSSCG00000039542/ENSSSCG00000016034/ENSSSCG00000005751/ENSSSCG00000011977/ENSSSCG00000036549/ENSSSCG00000010831/ENSSSCG00000023803/ENSSSCG00000032303/ENSSSCG00000028840/ENSSSCG00000024310/ENSSSCG00000035355/ENSSSCG00000006289/ENSSSCG00000006357/ENSSSCG00000016878/ENSSSCG00000000554/…	ACTB/ANXA1/APOE/ARHGEF19/CASP3/CD109/-/COL3A1/COL5A1/DCBLD2/DPYSL3/DUSP10/ELK3/ENTPD2/EZH2/F13A1/F2R/F5/FCER1G/FGF10/FGFR1OP2/FN1/FOLR1/GJA1/HIF1A/HPSE/IGF1/ITGB3/JAML/LBH/MATN2/MCAM/MYH9/MYOF/NF1/P2RY12/PDGFB/PDGFRA/PHLDB2/PIK3CD/PLEK/PRCP/PROS1/PTPN6/PTPRS/RAB27A/RGMA/SLC11A1/SLC1A3/SULF2/SYK/SYT7/TFPI/TFPI2/TGFB2/TLR4/TMEFF2/TNC/UBASH3B/VASH1/VCL/WNT5A
BP	GO:0016337	single organismal cell-cell adhesion	71/1267	1.08e-09	2.7e-07	ENSSSCG00000015883/ENSSSCG00000001097/ENSSSCG00000007585/ENSSSCG00000039103/ENSSSCG00000005267/ENSSSCG00000002294/ENSSSCG00000001478/ENSSSCG00000034390/ENSSSCG00000034012/ENSSSCG00000038162/ENSSSCG00000024311/ENSSSCG00000040140/ENSSSCG00000011942/ENSSSCG00000036480/ENSSSCG00000033844/ENSSSCG00000011833/ENSSSCG00000005240/ENSSSCG00000010831/ENSSSCG00000004336/ENSSSCG00000015235/ENSSSCG00000024687/…	MARCH7/RIPOR2/ACTB/ADIPOQ/ANXA1/ARG2/BMP5/CARD11/CASP3/CCL21/CCR2/CD3E/CD47/CTNNA3/CYP1B1/DLG1/DOCK8/DUSP10/EPHA7/ETS1/FANCA/FANCD2/GCNT1/ICAM1/IGF1/IL6ST/ITGA6/ITGA7/ITGAL/ITGAV/ITGB2/ITGB3/ITPKB/JAK3/LAMB1/LAX1/LCK/MYH9/NCKAP1L/NLRP3/NT5E/P2RY12/PAG1/PDCD1LG2/PDGFRA/PIEZO1/PLEK/PNP/PTPN22/PTPN6/RAC2/RASGRP1/RC3H1/RET/ROCK1/S100A9/SHAS2/STK10/SYK/TBX21/THY1/TNF/TNFAIP8L2/TNFSF13B/UBASH3B/VCAM1/V…
BP	GO:0000070	mitotic sister chromatid segregation	33/1267	1.65e-09	3.92e-07	ENSSSCG00000004969/ENSSSCG00000017032/ENSSSCG00000014207/ENSSSCG00000028924/ENSSSCG00000030469/ENSSSCG00000004782/ENSSSCG00000029326/ENSSSCG00000017471/ENSSSCG00000013008/ENSSSCG00000032909/ENSSSCG00000002651/ENSSSCG00000008921/ENSSSCG00000023296/ENSSSCG00000000265/ENSSSCG00000008613/ENSSSCG00000031821/ENSSSCG00000016068/ENSSSCG00000010912/ENSSSCG00000013332/ENSSSCG00000017342/ENSSSCG00000029509/…	-/-/APC/AURKB/-/BUB1B/CCNB1/CDC6/CDCA5/CDCA8/CDT1/CENPC/CENPE/ESPL1/GEN1/HASPIN/HECW2/KIF14/KIF18A/KIF18B/KIF22/KIFC1/NCAPH/NDC80/NEK2/NUSAP1/PLK1/RAD21/SGO1/SMC2/SMC4/SPDL1/UBE2C
BP	GO:0098813	nuclear chromosome segregation	48/1267	1.83e-09	4.13e-07	ENSSSCG00000007800/ENSSSCG00000004969/ENSSSCG00000017032/ENSSSCG00000014207/ENSSSCG00000028924/ENSSSCG00000021384/ENSSSCG00000030469/ENSSSCG00000004782/ENSSSCG00000029326/ENSSSCG00000017471/ENSSSCG00000013008/ENSSSCG00000032909/ENSSSCG00000002651/ENSSSCG00000008921/ENSSSCG00000023296/ENSSSCG00000015581/ENSSSCG00000003403/ENSSSCG00000000745/ENSSSCG00000035746/ENSSSCG00000000265/ENSSSCG00000007351/…	SEPT1/-/-/APC/AURKB/BRIP1/-/BUB1B/CCNB1/CDC6/CDCA5/CDCA8/CDT1/CENPC/CENPE/CENPF/CENPS/DDX11/ECT2/ESPL1/FAM83D/FANCD2/FBXW7/GEN1/HASPIN/HECW2/KIF14/KIF18A/KIF18B/KIF22/KIFC1/MRE11/NCAPH/NDC80/NEK2/NUSAP1/PLK1/RAD21/RMI2/SGO1/SGO2/SMC2/SMC4/SPDL1/TOP2A/TOP2B/TTK/UBE2C
BP	GO:0001525	angiogenesis	61/1267	2.52e-09	5.4e-07	ENSSSCG00000026389/ENSSSCG00000011496/ENSSSCG00000015825/ENSSSCG00000006035/ENSSSCG00000015753/ENSSSCG00000038869/ENSSSCG00000029371/ENSSSCG00000024311/ENSSSCG00000004192/ENSSSCG00000033844/ENSSSCG00000005524/ENSSSCG00000000915/ENSSSCG00000027726/ENSSSCG00000000950/ENSSSCG00000013352/ENSSSCG00000009134/ENSSSCG00000023803/ENSSSCG00000009132/ENSSSCG00000006001/ENSSSCG00000016900/ENSSSCG00000015235/…	SYNJ2BP/ADAMTS9/ADGRA2/ANGPT1/ANGPT2/APLNR/C5AR1/CCR2/CTGF/CYP1B1/DAB2IP/DCN/DLL1/E2F7/E2F8/EGF/ELK3/ENPEP/ENPP2/ESM1/ETS1/FLT4/HDAC9/HIF1A/HPSE/ITGAV/ITGB3/KLF5/LOXL2/MCAM/MEIS1/MEOX2/MYH9/NF1/NRP1/NRP2/PDGFRA/PGK1/PLXDC1/PLXND1/PRCP/PRKCB/RASIP1/ROBO1/ROCK1/ROCK2/RSPO3/SERPINF1/SFRP2/SPARC/SPRED1/SRPX2/STAB1/STARD13/TCF4/TGFB2/THY1/TIE1/VASH1/VASH2/WNT5A
BP	GO:0051345	positive regulation of hydrolase activity	83/1267	2.82e-09	5.79e-07	ENSSSCG00000008340/ENSSSCG00000000884/ENSSSCG00000008768/ENSSSCG00000015671/ENSSSCG00000006372/ENSSSCG00000012790/ENSSSCG00000014976/ENSSSCG00000027565/ENSSSCG00000023419/ENSSSCG00000003472/ENSSSCG00000025087/ENSSSCG00000028711/ENSSSCG00000028157/ENSSSCG00000010966/ENSSSCG00000038162/ENSSSCG00000012996/ENSSSCG00000021359/ENSSSCG00000016687/ENSSSCG00000005524/ENSSSCG00000000745/ENSSSCG00000006970/…	ANTXR1/APAF1/ARAP2/ARHGAP15/ARHGAP30/ARHGAP4/ARHGAP42/ARHGAP45/ARHGEF10/ARHGEF19/ASPH/CASP1/CASP8/CCL19/CCL21/CDC42EP2/CDC42EP3/CHN2/DAB2IP/DDX11/DLC1/DOCK11/DOCK2/DOCK8/DYNLL1/ECT2/EZH2/F2R/FGF10/FGL2/FN1/GNAQ/GPR55/HSPA5/IQSEC1/ITGA1/ITGA6/ITK/LCK/LRRK2/MAP3K5/MEF2C/MYO9A/NCAPH/NCKAP1L/NF1/NLRP3/NOD1/NRP1/OPHN1/PCOLCE/PDGFRA/PLEK/PPARGC1B/PPP1R12A/PTPA/RALGAPA1/RAP1GAP2/RAPGEF2/RASA1/RASGRP1/RA…
BP	GO:0098602	single organism cell adhesion	76/1267	4.43e-09	8.69e-07	ENSSSCG00000015883/ENSSSCG00000001097/ENSSSCG00000007585/ENSSSCG00000039103/ENSSSCG00000008340/ENSSSCG00000005267/ENSSSCG00000002294/ENSSSCG00000001478/ENSSSCG00000034390/ENSSSCG00000034012/ENSSSCG00000038162/ENSSSCG00000024311/ENSSSCG00000040140/ENSSSCG00000011942/ENSSSCG00000036480/ENSSSCG00000033844/ENSSSCG00000011833/ENSSSCG00000005240/ENSSSCG00000010831/ENSSSCG00000004336/ENSSSCG00000015235/…	MARCH7/RIPOR2/ACTB/ADIPOQ/ANTXR1/ANXA1/ARG2/BMP5/CARD11/CASP3/CCL21/CCR2/CD3E/CD47/CTNNA3/CYP1B1/DLG1/DOCK8/DUSP10/EPHA7/ETS1/FANCA/FANCD2/FN1/GCNT1/ICAM1/IGF1/IL6ST/ITGA6/ITGA7/ITGAL/ITGAV/ITGB2/ITGB3/ITPKB/JAK3/KIF14/LAMB1/LAX1/LCK/MYH9/NCKAP1L/NLRP3/NRP1/NT5E/P2RY12/PAG1/PDCD1LG2/PDGFRA/PEAK1/PIEZO1/PLEK/PNP/PTPN22/PTPN6/RAC2/RASGRP1/RC3H1/RET/ROCK1/S100A9/SHAS2/STK10/SYK/TBX21/THY1/TNF/TNFAIP…
BP	GO:0046649	lymphocyte activation	84/1267	5.62e-09	1.05e-06	ENSSSCG00000015883/ENSSSCG00000001097/ENSSSCG00000036224/ENSSSCG00000005267/ENSSSCG00000030156/ENSSSCG00000002294/ENSSSCG00000034390/ENSSSCG00000034012/ENSSSCG00000010966/ENSSSCG00000038162/ENSSSCG00000024311/ENSSSCG00000006374/ENSSSCG00000008742/ENSSSCG00000040140/ENSSSCG00000011942/ENSSSCG00000008217/ENSSSCG00000011833/ENSSSCG00000027726/ENSSSCG00000012634/ENSSSCG00000017008/ENSSSCG00000005240/…	MARCH7/RIPOR2/-/ANXA1/APBB1IP/ARG2/CARD11/CASP3/CCL19/CCL21/CCR2/CD244/CD38/CD3E/CD47/CD8A/DLG1/DLL1/DOCK11/DOCK2/DOCK8/DUSP10/EXO1/FANCA/FANCD2/FCER1G/FGF10/HELLS/ICAM1/IFN-OMEGA-6/IGF1/IKZF1/IKZF3/IL27RA/IL6ST/INPP5D/ITGAL/ITK/ITPKB/JAK3/JAML/LAX1/LCK/LCP1/LY9/MEF2C/MYH9/NCKAP1L/NLRP3/P2RX7/PAG1/PDCD1LG2/PLCG2/PNP/PRKCB/PTGER4/PTPN22/PTPN6/RAB27A/RAC2/RASGRP1/RC3H1/RHOH/SAMSN1/SLA2/SLC11A1/SLC3…
BP	GO:0051271	negative regulation of cellular component movement	44/1267	7.05e-09	1.25e-06	ENSSSCG00000026389/ENSSSCG00000001097/ENSSSCG00000036702/ENSSSCG00000011496/ENSSSCG00000039103/ENSSSCG00000015753/ENSSSCG00000003088/ENSSSCG00000012790/ENSSSCG00000010360/ENSSSCG00000038779/ENSSSCG00000038162/ENSSSCG00000039542/ENSSSCG00000016034/ENSSSCG00000033844/ENSSSCG00000005524/ENSSSCG00000000915/ENSSSCG00000010831/ENSSSCG00000024958/ENSSSCG00000025924/ENSSSCG00000015357/ENSSSCG00000029249/…	SYNJ2BP/RIPOR2/ACTN1/ADAMTS9/ADIPOQ/ANGPT2/APOE/ARHGAP4/BMPR1A/C5orf30/CCL21/-/COL3A1/CYP1B1/DAB2IP/DCN/DUSP10/GPR173/IGFBP5/MEOX2/NAV3/NF1/NRP1/PHLDB2/PLCB1/PTGER4/PTPRG/PTPRJ/RECK/ROBO1/SEMA3A/SEMA6D/SFRP2/SPRED1/SRGAP1/STARD13/STK26/THY1/TIE1/TMEFF2/TRIB1/VASH1/WAS/WNT5A
BP	GO:0031589	cell-substrate adhesion	51/1267	7.23e-09	1.25e-06	ENSSSCG00000011959/ENSSSCG00000036702/ENSSSCG00000016816/ENSSSCG00000011496/ENSSSCG00000006035/ENSSSCG00000015753/ENSSSCG00000008340/ENSSSCG00000011928/ENSSSCG00000038162/ENSSSCG00000003603/ENSSSCG00000036135/ENSSSCG00000016034/ENSSSCG00000011973/ENSSSCG00000004192/ENSSSCG00000028148/ENSSSCG00000012121/ENSSSCG00000008557/ENSSSCG00000020963/ENSSSCG00000026130/ENSSSCG00000016174/ENSSSCG00000015985/…	ABI3BP/ACTN1/ADAMTS12/ADAMTS9/ANGPT1/ANGPT2/ANTXR1/CCDC80/CCL21/COL16A1/COL1A1/COL3A1/COL8A1/CTGF/DMD/EGFL6/EMILIN1/EPDR1/EPHA3/FN1/HOXD3/HPSE/HSD17B12/ITGA1/ITGA6/ITGAL/ITGAV/ITGB2/ITGB3/ITGB6/ITGB8/JAK2/KIF14/LAMB1/MACF1/NF1/NID2/NRP1/PEAK1/PHLDB2/PTPRJ/RAC2/RASA1/ROCK1/SNED1/TECTA/THY1/TIAM1/UTRN/VCAM1/VIT
BP	GO:0007015	actin filament organization	57/1267	1.12e-08	1.88e-06	ENSSSCG00000030197/ENSSSCG00000009338/ENSSSCG00000015747/ENSSSCG00000028695/ENSSSCG00000036702/ENSSSCG00000021612/ENSSSCG00000023419/ENSSSCG00000008239/ENSSSCG00000028113/ENSSSCG00000038162/ENSSSCG00000012996/ENSSSCG00000021359/ENSSSCG00000012974/ENSSSCG00000001959/ENSSSCG00000004192/ENSSSCG00000040706/ENSSSCG00000012474/ENSSSCG00000011833/ENSSSCG00000036549/ENSSSCG00000007085/ENSSSCG00000007000/…	CD2AP/FRY/-/-/ACTN1/ARHGAP28/ARHGEF10/CAPG/CAPZA2/CCL21/CDC42EP2/CDC42EP3/CFL1/CFL2/CTGF/DBN1/DIAPH2/DLG1/DPYSL3/DSTN/FAT1/FHOD3/FRYL/FSCN1/GDPD2/GMFB/GMFG/HCLS1/LCP1/LIMA1/MAGEL2/MARCKS/MICAL1/NCKAP1L/NRP1/PCDH15/PDXP/PHLDB2/PLEK/PLS3/PPARGC1B/PTGER4/RAC2/RASA1/ROCK1/SHROOM4/STMN1/SYNPO2/TGFB3/TMEFF2/TMOD3/TMSB10/TPM4/TTC8/TWF1/WAS/WIPF1
BP	GO:0045785	positive regulation of cell adhesion	54/1267	1.44e-08	2.32e-06	ENSSSCG00000011959/ENSSSCG00000006035/ENSSSCG00000005267/ENSSSCG00000030156/ENSSSCG00000034390/ENSSSCG00000011928/ENSSSCG00000038162/ENSSSCG00000024311/ENSSSCG00000040140/ENSSSCG00000011942/ENSSSCG00000003603/ENSSSCG00000011973/ENSSSCG00000028148/ENSSSCG00000005240/ENSSSCG00000010831/ENSSSCG00000012121/ENSSSCG00000008557/ENSSSCG00000015235/ENSSSCG00000016174/ENSSSCG00000021739/ENSSSCG00000000857/…	ABI3BP/ANGPT1/ANXA1/APBB1IP/CARD11/CCDC80/CCL21/CCR2/CD3E/CD47/COL16A1/COL8A1/DMD/DOCK8/DUSP10/EGFL6/EMILIN1/ETS1/FN1/HSD17B12/IGF1/IL6ST/ITGA6/ITGAV/ITGB3/ITPKB/JAK2/JAK3/LCK/NCKAP1L/NLRP3/NRP1/PDCD1LG2/PIEZO1/PNP/PTPN22/PTPN6/PTPRJ/RASGRP1/RET/ROCK1/SHAS2/SYK/TGFB2/THY1/TNF/TNFSF13B/UTRN/VAV1/VCAM1/VIT/WNT5A/XCL1/ZBTB1
BP	GO:0007159	leukocyte cell-cell adhesion	51/1267	1.55e-08	2.34e-06	ENSSSCG00000015883/ENSSSCG00000001097/ENSSSCG00000005267/ENSSSCG00000002294/ENSSSCG00000034390/ENSSSCG00000034012/ENSSSCG00000038162/ENSSSCG00000024311/ENSSSCG00000040140/ENSSSCG00000011942/ENSSSCG00000011833/ENSSSCG00000005240/ENSSSCG00000010831/ENSSSCG00000015235/ENSSSCG00000024687/ENSSSCG00000011563/ENSSSCG00000005277/ENSSSCG00000013655/ENSSSCG00000000857/ENSSSCG00000016916/ENSSSCG00000007797/…	MARCH7/RIPOR2/ANXA1/ARG2/CARD11/CASP3/CCL21/CCR2/CD3E/CD47/DLG1/DOCK8/DUSP10/ETS1/FANCA/FANCD2/GCNT1/ICAM1/IGF1/IL6ST/ITGAL/ITGB2/ITPKB/JAK3/LAX1/LCK/NCKAP1L/NLRP3/NT5E/PAG1/PDCD1LG2/PNP/PTPN22/PTPN6/RAC2/RASGRP1/RC3H1/ROCK1/S100A9/SHAS2/STK10/SYK/TBX21/THY1/TNF/TNFAIP8L2/TNFSF13B/VCAM1/XCL1/ZBTB1/ZEB1
BP	GO:0030336	negative regulation of cell migration	40/1267	1.56e-08	2.34e-06	ENSSSCG00000026389/ENSSSCG00000001097/ENSSSCG00000011496/ENSSSCG00000039103/ENSSSCG00000015753/ENSSSCG00000003088/ENSSSCG00000012790/ENSSSCG00000010360/ENSSSCG00000038779/ENSSSCG00000038162/ENSSSCG00000039542/ENSSSCG00000016034/ENSSSCG00000033844/ENSSSCG00000005524/ENSSSCG00000000915/ENSSSCG00000010831/ENSSSCG00000024958/ENSSSCG00000025924/ENSSSCG00000015357/ENSSSCG00000029249/ENSSSCG00000017748/…	SYNJ2BP/RIPOR2/ADAMTS9/ADIPOQ/ANGPT2/APOE/ARHGAP4/BMPR1A/C5orf30/CCL21/-/COL3A1/CYP1B1/DAB2IP/DCN/DUSP10/GPR173/IGFBP5/MEOX2/NAV3/NF1/PHLDB2/PLCB1/PTGER4/PTPRG/PTPRJ/RECK/ROBO1/SEMA3A/SEMA6D/SFRP2/SPRED1/SRGAP1/STARD13/STK26/THY1/TIE1/TMEFF2/TRIB1/VASH1
BP	GO:0043087	regulation of GTPase activity	62/1267	2.07e-08	3.01e-06	ENSSSCG00000001097/ENSSSCG00000008768/ENSSSCG00000015671/ENSSSCG00000006372/ENSSSCG00000012790/ENSSSCG00000014976/ENSSSCG00000027565/ENSSSCG00000023419/ENSSSCG00000003472/ENSSSCG00000010966/ENSSSCG00000038162/ENSSSCG00000012996/ENSSSCG00000021359/ENSSSCG00000016687/ENSSSCG00000005524/ENSSSCG00000006970/ENSSSCG00000012634/ENSSSCG00000017008/ENSSSCG00000005240/ENSSSCG00000035746/ENSSSCG00000026130/…	RIPOR2/ARAP2/ARHGAP15/ARHGAP30/ARHGAP4/ARHGAP42/ARHGAP45/ARHGEF10/ARHGEF19/CCL19/CCL21/CDC42EP2/CDC42EP3/CHN2/DAB2IP/DLC1/DOCK11/DOCK2/DOCK8/ECT2/EPHA3/EZH2/F2R/GNAQ/IQGAP1/IQGAP3/IQSEC1/ITGA6/LRRK2/MYO9A/NCKAP1L/NF1/NRP1/NTRK2/OPHN1/PLXNC1/PLXND1/-/RALGAPA1/RAP1GAP2/RAPGEF2/RASA1/RASGRP1/RASGRP3/RASIP1/RGMA/RGS14/RGS2/RIC8B/RP2/SIPA1L2/SNX18/SRGAP1/STMN1/TBC1D10C/TBC1D8B/THY1/TIAM1/TTC8/VAV1/WNT…
BP	GO:0007264	small GTPase mediated signal transduction	64/1267	2.51e-08	3.4e-06	ENSSSCG00000026389/ENSSSCG00000030197/ENSSSCG00000001097/ENSSSCG00000002259/ENSSSCG00000014267/ENSSSCG00000003088/ENSSSCG00000022968/ENSSSCG00000006372/ENSSSCG00000014976/ENSSSCG00000023419/ENSSSCG00000003472/ENSSSCG00000024205/ENSSSCG00000005314/ENSSSCG00000012996/ENSSSCG00000021359/ENSSSCG00000022504/ENSSSCG00000016687/ENSSSCG00000028387/ENSSSCG00000015326/ENSSSCG00000016034/ENSSSCG00000000130/…	SYNJ2BP/CD2AP/RIPOR2/-/-/APOE/ARFGEF3/ARHGAP30/ARHGAP42/ARHGEF10/ARHGEF19/ARHGEF26/ARHGEF39/CDC42EP2/CDC42EP3/CDON/CHN2/CNKSR1/COL1A2/COL3A1/CYTH4/DAB2IP/DLC1/DOCK10/DOCK11/DOCK2/DOCK8/F2R/FGD3/FGD4/FGF10/FOXM1/GPR55/IGF1/IQGAP3/IQSEC1/ITPKB/ITSN1/KIF14/MCF2L2/NF1/NOTCH2/NRP1/PREX2/-/RAC2/RALGAPA1/RALGPS2/RAP1GAP2/RAPGEF2/RASA1/RASGRP1/RASGRP3/RGL1/RHOH/ROBO1/ROCK1/ROCK2/SIPA1L2/SSX2IP/STMN1/TIAM…
BP	GO:2000146	negative regulation of cell motility	41/1267	2.52e-08	3.4e-06	ENSSSCG00000026389/ENSSSCG00000001097/ENSSSCG00000011496/ENSSSCG00000039103/ENSSSCG00000015753/ENSSSCG00000003088/ENSSSCG00000012790/ENSSSCG00000010360/ENSSSCG00000038779/ENSSSCG00000038162/ENSSSCG00000039542/ENSSSCG00000016034/ENSSSCG00000033844/ENSSSCG00000005524/ENSSSCG00000000915/ENSSSCG00000010831/ENSSSCG00000024958/ENSSSCG00000025924/ENSSSCG00000015357/ENSSSCG00000029249/ENSSSCG00000017748/…	SYNJ2BP/RIPOR2/ADAMTS9/ADIPOQ/ANGPT2/APOE/ARHGAP4/BMPR1A/C5orf30/CCL21/-/COL3A1/CYP1B1/DAB2IP/DCN/DUSP10/GPR173/IGFBP5/MEOX2/NAV3/NF1/PHLDB2/PLCB1/PTGER4/PTPRG/PTPRJ/RECK/ROBO1/SEMA3A/SEMA6D/SFRP2/SPRED1/SRGAP1/STARD13/STK26/THY1/TIE1/TMEFF2/TRIB1/VASH1/WAS
BP	GO:0010564	regulation of cell cycle process	74/1267	2.56e-08	3.4e-06	ENSSSCG00000010214/ENSSSCG00000011209/ENSSSCG00000005267/ENSSSCG00000014207/ENSSSCG00000003201/ENSSSCG00000028924/ENSSSCG00000001816/ENSSSCG00000030469/ENSSSCG00000004782/ENSSSCG00000029326/ENSSSCG00000004588/ENSSSCG00000012307/ENSSSCG00000037900/ENSSSCG00000038694/ENSSSCG00000026326/ENSSSCG00000023776/ENSSSCG00000007151/ENSSSCG00000017471/ENSSSCG00000013008/ENSSSCG00000002651/ENSSSCG00000023296/…	-/UBE2E2/ANXA1/APC/ATF5/AURKB/BLM/-/BUB1B/CCNB1/CCNB2/CCNB3/CCND1/CCND2/CCNF/CCSAP/CDC25B/CDC6/CDCA5/CDT1/CENPE/CENPF/CHEK2/CHORDC1/DAB2IP/DACT1/DDX11/E2F1/E2F7/E2F8/ECT2/EGF/EZH2/FAM83D/FAP/FBXW7/FGF10/FOXM1/GEN1/GNAI1/HECW2/HMGN5/IGF1/JADE1/KIF11/KIF14/KIF20B/MASTL/MRE11/MTBP/MYOG/NDC80/NEK2/NUSAP1/PDE3A/PDGFB/PDXP/PKIA/PLCB1/PLK1/PLK2/POC1A/PTPN6/RAD21/RMI2/RNF112/ROCK2/SOX4/STIL/TMOD3/TPX2/TT…
BP	GO:0051056	regulation of small GTPase mediated signal transduction	44/1267	3.26e-08	4.2e-06	ENSSSCG00000030197/ENSSSCG00000001097/ENSSSCG00000002259/ENSSSCG00000003088/ENSSSCG00000022968/ENSSSCG00000014976/ENSSSCG00000023419/ENSSSCG00000003472/ENSSSCG00000024205/ENSSSCG00000005314/ENSSSCG00000022504/ENSSSCG00000016687/ENSSSCG00000016034/ENSSSCG00000000130/ENSSSCG00000005524/ENSSSCG00000006970/ENSSSCG00000035355/ENSSSCG00000028185/ENSSSCG00000000530/ENSSSCG00000016878/ENSSSCG00000000739/…	CD2AP/RIPOR2/-/APOE/ARFGEF3/ARHGAP42/ARHGEF10/ARHGEF19/ARHGEF26/ARHGEF39/CDON/CHN2/COL3A1/CYTH4/DAB2IP/DLC1/F2R/FGD3/FGD4/FGF10/FOXM1/GPR55/IGF1/IQSEC1/ITPKB/ITSN1/KIF14/MCF2L2/NF1/NOTCH2/NRP1/PREX2/-/RALGAPA1/RALGPS2/RAP1GAP2/RASA1/RASGRP1/ROBO1/SIPA1L2/SSX2IP/STMN1/TIAM1/VAV1
BP	GO:0051493	regulation of cytoskeleton organization	65/1267	3.89e-08	4.87e-06	ENSSSCG00000030197/ENSSSCG00000003768/ENSSSCG00000014207/ENSSSCG00000021612/ENSSSCG00000023419/ENSSSCG00000003472/ENSSSCG00000003201/ENSSSCG00000008239/ENSSSCG00000012584/ENSSSCG00000028113/ENSSSCG00000008406/ENSSSCG00000038162/ENSSSCG00000026326/ENSSSCG00000023776/ENSSSCG00000012996/ENSSSCG00000021359/ENSSSCG00000021138/ENSSSCG00000001959/ENSSSCG00000014934/ENSSSCG00000009378/ENSSSCG00000014441/…	CD2AP/-/APC/ARHGAP28/ARHGEF10/ARHGEF19/ATF5/CAPG/CAPN6/CAPZA2/CCDC88A/CCL21/CCNF/CCSAP/CDC42EP2/CDC42EP3/CEP250/CFL2/CHORDC1/CKAP2/CSF1R/CTGF/DLG1/DSTN/EPHA3/FHOD3/FSCN1/GEN1/GMFB/GMFG/GNAI1/HCLS1/ITGB3/KIF11/KIF18A/LIMA1/MAGEL2/MEF2C/NAV3/NCKAP1L/NEK2/NRP1/PDXP/PHLDB2/PLEK/PLK1/PLK2/POC1A/PTGER4/RASA1/ROCK1/ROCK2/SKA2/SPEF1/STIL/STMN1/SYNPO2/TGFB3/TMEFF2/TMOD3/TPX2/TTBK2/TTC8/TWF1/WAS
BP	GO:0042110	T cell activation	63/1267	4.7e-08	5.72e-06	ENSSSCG00000015883/ENSSSCG00000001097/ENSSSCG00000005267/ENSSSCG00000030156/ENSSSCG00000002294/ENSSSCG00000034390/ENSSSCG00000034012/ENSSSCG00000010966/ENSSSCG00000038162/ENSSSCG00000024311/ENSSSCG00000040140/ENSSSCG00000011942/ENSSSCG00000008217/ENSSSCG00000011833/ENSSSCG00000017008/ENSSSCG00000005240/ENSSSCG00000010831/ENSSSCG00000024687/ENSSSCG00000011563/ENSSSCG00000006357/ENSSSCG00000013655/…	MARCH7/RIPOR2/ANXA1/APBB1IP/ARG2/CARD11/CASP3/CCL19/CCL21/CCR2/CD3E/CD47/CD8A/DLG1/DOCK2/DOCK8/DUSP10/FANCA/FANCD2/FCER1G/ICAM1/IFN-OMEGA-6/IGF1/IL6ST/ITGAL/ITK/ITPKB/JAK3/JAML/LAX1/LCK/LCP1/LY9/MYH9/NCKAP1L/NLRP3/P2RX7/PAG1/PDCD1LG2/PNP/PTGER4/PTPN22/PTPN6/RAB27A/RAC2/RASGRP1/RC3H1/RHOH/SLA2/SLC11A1/SOX4/SYK/TBX21/THY1/TNFAIP8L2/TNFSF13B/TREML2/VAV1/VCAM1/WAS/XCL1/ZBTB1/ZEB1
BP	GO:0000226	microtubule cytoskeleton organization	71/1267	6.36e-08	7.51e-06	ENSSSCG00000007800/ENSSSCG00000010214/ENSSSCG00000004969/ENSSSCG00000015310/ENSSSCG00000014207/ENSSSCG00000023419/ENSSSCG00000010896/ENSSSCG00000003201/ENSSSCG00000028924/ENSSSCG00000012584/ENSSSCG00000040411/ENSSSCG00000008406/ENSSSCG00000029326/ENSSSCG00000026326/ENSSSCG00000023776/ENSSSCG00000038543/ENSSSCG00000023296/ENSSSCG00000021918/ENSSSCG00000021138/ENSSSCG00000015531/ENSSSCG00000034864/…	SEPT1/-/-/AKAP9/APC/ARHGEF10/ASPM/ATF5/AURKB/CAPN6/CCDC69/CCDC88A/CCNB1/CCNF/CCSAP/CENPA/CENPE/CEP19/CEP250/CEP350/CHEK2/CHORDC1/CKAP2/DLG1/EML1/EPHA3/ESPL1/EYA1/FGF10/GAS2L3/GEN1/GNAI1/HSPA4L/KIF11/KIF18A/KIF18B/KIF20A/KIF2A/KIFC1/MAP1B/MASTL/MYBL2/MYH9/NAV3/NDC80/NEK2/NIN/NUSAP1/PHLDB2/PLK1/PLK2/POC1A/PPP1R12A/PTPA/RGS14/ROCK2/SAPCD2/SGO1/SKA2/SPC25/SPDL1/SPEF1/SSX2IP/STIL/STMN1/SYNE2/-/TPPP/TP…
BP	GO:0042060	wound healing	51/1267	6.49e-08	7.51e-06	ENSSSCG00000007585/ENSSSCG00000005267/ENSSSCG00000003088/ENSSSCG00000003472/ENSSSCG00000004485/ENSSSCG00000039542/ENSSSCG00000016034/ENSSSCG00000005751/ENSSSCG00000011977/ENSSSCG00000010831/ENSSSCG00000023803/ENSSSCG00000032303/ENSSSCG00000028840/ENSSSCG00000024310/ENSSSCG00000035355/ENSSSCG00000006289/ENSSSCG00000006357/ENSSSCG00000016878/ENSSSCG00000000554/ENSSSCG00000016174/ENSSSCG00000004241/…	ACTB/ANXA1/APOE/ARHGEF19/CD109/-/COL3A1/COL5A1/DCBLD2/DUSP10/ELK3/ENTPD2/EZH2/F13A1/F2R/F5/FCER1G/FGF10/FGFR1OP2/FN1/GJA1/HIF1A/HPSE/IGF1/ITGB3/JAML/LBH/MCAM/MYH9/MYOF/NF1/P2RY12/PDGFB/PDGFRA/PHLDB2/PIK3CD/PLEK/PRCP/PROS1/PTPN6/RAB27A/SLC11A1/SYK/SYT7/TFPI/TFPI2/TLR4/TMEFF2/UBASH3B/VCL/WNT5A
BP	GO:0070371	ERK1 and ERK2 cascade	43/1267	9.41e-08	1.06e-05	ENSSSCG00000026389/ENSSSCG00000039103/ENSSSCG00000006035/ENSSSCG00000029371/ENSSSCG00000010966/ENSSSCG00000038162/ENSSSCG00000011322/ENSSSCG00000014441/ENSSSCG00000004192/ENSSSCG00000005524/ENSSSCG00000011833/ENSSSCG00000028148/ENSSSCG00000010831/ENSSSCG00000009134/ENSSSCG00000004336/ENSSSCG00000035355/ENSSSCG00000007351/ENSSSCG00000020879/ENSSSCG00000016878/ENSSSCG00000003140/ENSSSCG00000014047/…	SYNJ2BP/ADIPOQ/ANGPT1/C5AR1/CCL19/CCL21/CCR1/CSF1R/CTGF/DAB2IP/DLG1/DMD/DUSP10/EGF/EPHA7/F2R/FAM83D/FBXW7/FGF10/FGF21/FGFR4/FLT4/FN1/GPR55/ICAM1/IGF1/IQGAP3/ITGAV/NOD1/NOTCH2/NOX4/NRP1/PDGFB/PDGFRA/PTPN22/PTPN6/RAPGEF2/RASGRP1/SYK/TBC1D10C/TLR4/TNFRSF11A/XCL1
BP	GO:0040013	negative regulation of locomotion	43/1267	1.49e-07	1.64e-05	ENSSSCG00000026389/ENSSSCG00000001097/ENSSSCG00000011496/ENSSSCG00000039103/ENSSSCG00000015753/ENSSSCG00000003088/ENSSSCG00000012790/ENSSSCG00000010360/ENSSSCG00000038779/ENSSSCG00000038162/ENSSSCG00000039542/ENSSSCG00000016034/ENSSSCG00000033844/ENSSSCG00000005524/ENSSSCG00000000915/ENSSSCG00000010831/ENSSSCG00000024958/ENSSSCG00000025924/ENSSSCG00000015357/ENSSSCG00000029249/ENSSSCG00000017748/…	SYNJ2BP/RIPOR2/ADAMTS9/ADIPOQ/ANGPT2/APOE/ARHGAP4/BMPR1A/C5orf30/CCL21/-/COL3A1/CYP1B1/DAB2IP/DCN/DUSP10/GPR173/IGFBP5/MEOX2/NAV3/NF1/NRP1/PHLDB2/PLCB1/PTGER4/PTPRG/PTPRJ/RECK/ROBO1/SEMA3A/SEMA6D/SFRP2/SPRED1/SRGAP1/STARD13/STK26/THY1/TIE1/TMEFF2/TRIB1/VASH1/WAS/WNT5A
BP	GO:1901343	negative regulation of vasculature development	22/1267	1.64e-07	1.76e-05	ENSSSCG00000026389/ENSSSCG00000011496/ENSSSCG00000015753/ENSSSCG00000024311/ENSSSCG00000005524/ENSSSCG00000000915/ENSSSCG00000015357/ENSSSCG00000017748/ENSSSCG00000010627/ENSSSCG00000033327/ENSSSCG00000012440/ENSSSCG00000021893/ENSSSCG00000008629/ENSSSCG00000017818/ENSSSCG00000017082/ENSSSCG00000039393/ENSSSCG00000011443/ENSSSCG00000009348/ENSSSCG00000004535/ENSSSCG00000010816/ENSSSCG00000003950/…	SYNJ2BP/ADAMTS9/ANGPT2/CCR2/DAB2IP/DCN/MEOX2/NF1/PDCD4/PDGFB/PGK1/ROCK1/ROCK2/SERPINF1/SPARC/SPRED1/STAB1/STARD13/TCF4/TGFB2/TIE1/VASH1
BP	GO:0007169	transmembrane receptor protein tyrosine kinase signaling pathway	72/1267	1.85e-07	1.93e-05	ENSSSCG00000003909/ENSSSCG00000026653/ENSSSCG00000016816/ENSSSCG00000015825/ENSSSCG00000039103/ENSSSCG00000010650/ENSSSCG00000004166/ENSSSCG00000006035/ENSSSCG00000015753/ENSSSCG00000015522/ENSSSCG00000014207/ENSSSCG00000001478/ENSSSCG00000000570/ENSSSCG00000034012/ENSSSCG00000012572/ENSSSCG00000014441/ENSSSCG00000004192/ENSSSCG00000005524/ENSSSCG00000000915/ENSSSCG00000006338/ENSSSCG00000027726/…	-/-/ADAMTS12/ADGRA2/ADIPOQ/AFAP1L2/AHI1/ANGPT1/ANGPT2/ANGPTL1/APC/BMP5/C2CD5/CASP3/COL4A5/CSF1R/CTGF/DAB2IP/DCN/DDR2/DLL1/EGF/ENPP1/EPHA3/EPHA7/ESM1/FAT4/FBXW7/FGF10/FGF21/FGFR4/FLT4/GFRA2/HHIP/HIF1A/IGF1/IGFBP5/IQGAP1/ITGA1/ITGB3/JAK2/JAK3/LCK/LCP2/MYOF/NRP1/NRP2/NTRK2/PAG1/PDGFB/PDGFD/PDGFRA/PHF14/PHIP/PLCB1/PRKCB/PTPRJ/RET/ROBO1/RTN4/SESN3/SHISA2/SORT1/STMN1/SULF2/SYK/TCF4/TNK2/UBASH3B/WNT5A/Z…
BP	GO:0007160	cell-matrix adhesion	35/1267	1.89e-07	1.94e-05	ENSSSCG00000036702/ENSSSCG00000016816/ENSSSCG00000011496/ENSSSCG00000038162/ENSSSCG00000003603/ENSSSCG00000016034/ENSSSCG00000004192/ENSSSCG00000028148/ENSSSCG00000020963/ENSSSCG00000026130/ENSSSCG00000016174/ENSSSCG00000015985/ENSSSCG00000009237/ENSSSCG00000016885/ENSSSCG00000015955/ENSSSCG00000007797/ENSSSCG00000016027/ENSSSCG00000025133/ENSSSCG00000017306/ENSSSCG00000015886/ENSSSCG00000015375/…	ACTN1/ADAMTS12/ADAMTS9/CCL21/COL16A1/COL3A1/CTGF/DMD/EPDR1/EPHA3/FN1/HOXD3/HPSE/ITGA1/ITGA6/ITGAL/ITGAV/ITGB2/ITGB3/ITGB6/ITGB8/MACF1/NF1/NID2/NRP1/PHLDB2/PTPRJ/RASA1/ROCK1/SNED1/TECTA/THY1/TIAM1/UTRN/VCAM1
BP	GO:0071900	regulation of protein serine/threonine kinase activity	59/1267	2.2e-07	2.2e-05	ENSSSCG00000015697/ENSSSCG00000039103/ENSSSCG00000014207/ENSSSCG00000003088/ENSSSCG00000001816/ENSSSCG00000035993/ENSSSCG00000034012/ENSSSCG00000029326/ENSSSCG00000012307/ENSSSCG00000037900/ENSSSCG00000038694/ENSSSCG00000003876/ENSSSCG00000014934/ENSSSCG00000021161/ENSSSCG00000014441/ENSSSCG00000005524/ENSSSCG00000010831/ENSSSCG00000009134/ENSSSCG00000028840/ENSSSCG00000016878/ENSSSCG00000000857/…	-/ADIPOQ/APC/APOE/BLM/C1QTNF2/CASP3/CCNB1/CCNB3/CCND1/CCND2/CDKN2C/CHORDC1/CKS2/CSF1R/DAB2IP/DUSP10/EGF/EZH2/FGF10/IGF1/IQGAP3/LAX1/LRP6/LRRK2/MAP3K5/MAP4K1/MAP4K3/MASTL/NF1/NOX4/P2RX7/PDGFB/PIK3CG/PKIA/PLK1/PRKAR2B/PTPN6/PTPRJ/RAPGEF2/RASGRP1/RGS14/RGS2/ROBO1/SFRP2/SORL1/SPRED1/SYK/THY1/TLR4/TLR6/TNF/TNFAIP3/TNFRSF11A/TNFSF15/TNIK/TRIB1/WNT5A/ZEB2
BP	GO:0007346	regulation of mitotic cell cycle	67/1267	2.27e-07	2.23e-05	ENSSSCG00000010214/ENSSSCG00000011209/ENSSSCG00000015215/ENSSSCG00000010650/ENSSSCG00000005267/ENSSSCG00000014207/ENSSSCG00000015340/ENSSSCG00000001816/ENSSSCG00000030469/ENSSSCG00000004782/ENSSSCG00000029326/ENSSSCG00000012307/ENSSSCG00000037900/ENSSSCG00000038694/ENSSSCG00000023776/ENSSSCG00000007151/ENSSSCG00000017471/ENSSSCG00000013008/ENSSSCG00000002651/ENSSSCG00000023296/ENSSSCG00000015581/…	-/UBE2E2/CHEK1/AFAP1L2/ANXA1/APC/ASNS/BLM/-/BUB1B/CCNB1/CCNB3/CCND1/CCND2/CCSAP/CDC25B/CDC6/CDCA5/CDT1/CENPE/CENPF/CHEK2/CKS2/DACT1/DLG1/E2F1/E2F7/EGF/EZH2/FAP/FGF10/GEN1/GNAI1/HECW2/IGF1/JADE1/KIF11/KIF14/KIF20B/KNTC1/MAP3K1/MAP4K1/MAP4K3/MRE11/MTBP/NDC80/NEK2/NUSAP1/PDGFB/PDXP/PKIA/PLCB1/PLK1/PLK2/PTPN6/RAD21/SOX4/STK10/STK39/TMOD3/TNF/TNIK/TOP2A/TOP2B/TPX2/TTK/UBE2C
BP	GO:0050865	regulation of cell activation	64/1267	2.42e-07	2.3e-05	ENSSSCG00000015883/ENSSSCG00000001097/ENSSSCG00000036224/ENSSSCG00000005267/ENSSSCG00000003088/ENSSSCG00000002294/ENSSSCG00000034390/ENSSSCG00000034012/ENSSSCG00000024311/ENSSSCG00000008742/ENSSSCG00000040140/ENSSSCG00000011942/ENSSSCG00000006381/ENSSSCG00000011833/ENSSSCG00000005240/ENSSSCG00000010831/ENSSSCG00000024687/ENSSSCG00000011563/ENSSSCG00000006357/ENSSSCG00000016878/ENSSSCG00000000857/…	MARCH7/RIPOR2/-/ANXA1/APOE/ARG2/CARD11/CASP3/CCR2/CD38/CD3E/CD47/CD84/DLG1/DOCK8/DUSP10/FANCA/FANCD2/FCER1G/FGF10/IGF1/IKZF3/IL13RA2/IL27RA/IL33/IL6ST/INPP5D/ITGB2/ITPKB/JAK3/LAX1/LCK/MEF2C/NCKAP1L/NLRP3/PAG1/PDCD1LG2/PDGFB/PDGFRA/PLEK/PNP/PTPN22/PTPN6/RAC2/RASGRP1/RC3H1/SAMSN1/SLC39A10/SLC7A2/SYK/TBC1D10C/TBX21/THY1/TLR4/TNFAIP3/TNFAIP8L2/TNFSF13B/UBASH3B/UNG/VCAM1/WNT5A/XCL1/ZBTB1/ZEB1
BP	GO:0007265	Ras protein signal transduction	49/1267	2.5e-07	2.3e-05	ENSSSCG00000026389/ENSSSCG00000001097/ENSSSCG00000002259/ENSSSCG00000003088/ENSSSCG00000022968/ENSSSCG00000014976/ENSSSCG00000023419/ENSSSCG00000003472/ENSSSCG00000024205/ENSSSCG00000005314/ENSSSCG00000012996/ENSSSCG00000021359/ENSSSCG00000028387/ENSSSCG00000015326/ENSSSCG00000016034/ENSSSCG00000000130/ENSSSCG00000005524/ENSSSCG00000006970/ENSSSCG00000035355/ENSSSCG00000028185/ENSSSCG00000000530/…	SYNJ2BP/RIPOR2/-/APOE/ARFGEF3/ARHGAP42/ARHGEF10/ARHGEF19/ARHGEF26/ARHGEF39/CDC42EP2/CDC42EP3/CNKSR1/COL1A2/COL3A1/CYTH4/DAB2IP/DLC1/F2R/FGD3/FGD4/FGF10/FOXM1/GPR55/IGF1/IQGAP3/IQSEC1/ITPKB/ITSN1/KIF14/MCF2L2/NF1/NOTCH2/NRP1/PREX2/-/RALGPS2/RAPGEF2/RASA1/RASGRP1/RASGRP3/ROBO1/ROCK1/ROCK2/SSX2IP/STMN1/TIAM1/VAV1/WAS
BP	GO:0032970	regulation of actin filament-based process	49/1267	2.5e-07	2.3e-05	ENSSSCG00000030197/ENSSSCG00000015310/ENSSSCG00000009125/ENSSSCG00000021612/ENSSSCG00000023419/ENSSSCG00000003472/ENSSSCG00000008239/ENSSSCG00000028113/ENSSSCG00000008406/ENSSSCG00000038162/ENSSSCG00000012996/ENSSSCG00000021359/ENSSSCG00000001959/ENSSSCG00000014441/ENSSSCG00000004192/ENSSSCG00000036480/ENSSSCG00000011833/ENSSSCG00000007085/ENSSSCG00000026130/ENSSSCG00000027935/ENSSSCG00000005027/…	CD2AP/AKAP9/ANK2/ARHGAP28/ARHGEF10/ARHGEF19/CAPG/CAPZA2/CCDC88A/CCL21/CDC42EP2/CDC42EP3/CFL2/CSF1R/CTGF/CTNNA3/DLG1/DSTN/EPHA3/FHOD3/FRMD6/FSCN1/GMFB/GMFG/HCLS1/ITGB3/LIMA1/MAGEL2/MEF2C/MYH9/NCKAP1L/NRP1/PDXP/PHLDB2/PLEK/PLN/PTGER4/RASA1/ROCK1/ROCK2/SRI/STMN1/SYNPO2/TGFB3/TMEFF2/TMOD3/TTC8/TWF1/WAS
BP	GO:0046578	regulation of Ras protein signal transduction	38/1267	2.94e-07	2.65e-05	ENSSSCG00000001097/ENSSSCG00000002259/ENSSSCG00000003088/ENSSSCG00000022968/ENSSSCG00000014976/ENSSSCG00000023419/ENSSSCG00000003472/ENSSSCG00000024205/ENSSSCG00000005314/ENSSSCG00000016034/ENSSSCG00000000130/ENSSSCG00000005524/ENSSSCG00000006970/ENSSSCG00000035355/ENSSSCG00000028185/ENSSSCG00000000530/ENSSSCG00000016878/ENSSSCG00000000739/ENSSSCG00000035592/ENSSSCG00000000857/ENSSSCG00000027812/…	RIPOR2/-/APOE/ARFGEF3/ARHGAP42/ARHGEF10/ARHGEF19/ARHGEF26/ARHGEF39/COL3A1/CYTH4/DAB2IP/DLC1/F2R/FGD3/FGD4/FGF10/FOXM1/GPR55/IGF1/IQSEC1/ITPKB/ITSN1/KIF14/MCF2L2/NF1/NOTCH2/NRP1/PREX2/-/RALGPS2/RASA1/RASGRP1/ROBO1/SSX2IP/STMN1/TIAM1/VAV1
BP	GO:0043547	positive regulation of GTPase activity	51/1267	3.16e-07	2.79e-05	ENSSSCG00000008768/ENSSSCG00000015671/ENSSSCG00000006372/ENSSSCG00000012790/ENSSSCG00000014976/ENSSSCG00000027565/ENSSSCG00000023419/ENSSSCG00000003472/ENSSSCG00000010966/ENSSSCG00000038162/ENSSSCG00000012996/ENSSSCG00000021359/ENSSSCG00000016687/ENSSSCG00000005524/ENSSSCG00000006970/ENSSSCG00000012634/ENSSSCG00000017008/ENSSSCG00000005240/ENSSSCG00000035746/ENSSSCG00000028840/ENSSSCG00000035355/…	ARAP2/ARHGAP15/ARHGAP30/ARHGAP4/ARHGAP42/ARHGAP45/ARHGEF10/ARHGEF19/CCL19/CCL21/CDC42EP2/CDC42EP3/CHN2/DAB2IP/DLC1/DOCK11/DOCK2/DOCK8/ECT2/EZH2/F2R/GNAQ/IQSEC1/ITGA6/LRRK2/MYO9A/NCKAP1L/NF1/NRP1/OPHN1/RALGAPA1/RAP1GAP2/RAPGEF2/RASA1/RASGRP1/RASGRP3/RGMA/RGS14/RGS2/RIC8B/RP2/SIPA1L2/SNX18/SRGAP1/TBC1D10C/TBC1D8B/THY1/TIAM1/VAV1/WNT5A/XCL1
BP	GO:0010631	epithelial cell migration	40/1267	3.29e-07	2.85e-05	ENSSSCG00000026389/ENSSSCG00000011496/ENSSSCG00000015825/ENSSSCG00000006035/ENSSSCG00000015753/ENSSSCG00000016658/ENSSSCG00000003088/ENSSSCG00000033844/ENSSSCG00000005524/ENSSSCG00000000915/ENSSSCG00000010831/ENSSSCG00000006001/ENSSSCG00000015235/ENSSSCG00000015896/ENSSSCG00000016878/ENSSSCG00000014007/ENSSSCG00000015368/ENSSSCG00000005096/ENSSSCG00000033608/ENSSSCG00000015357/ENSSSCG00000000145/…	SYNJ2BP/ADAMTS9/ADGRA2/ANGPT1/ANGPT2/ANLN/APOE/CYP1B1/DAB2IP/DCN/DUSP10/ENPP2/ETS1/FAP/FGF10/FLT4/HDAC9/HIF1A/LOXL2/MEOX2/MYH9/NF1/NRP1/PDGFB/PLXND1/PRCP/PTPRG/ROBO1/ROCK2/RTN4/SCARB1/SEMA3A/SPARC/SPRED1/SRPX2/STARD13/TGFB2/VASH1/WNT5A/ZEB2
BP	GO:0044770	cell cycle phase transition	53/1267	3.41e-07	2.9e-05	ENSSSCG00000009172/ENSSSCG00000010214/ENSSSCG00000011209/ENSSSCG00000015215/ENSSSCG00000005267/ENSSSCG00000014207/ENSSSCG00000003201/ENSSSCG00000001816/ENSSSCG00000030469/ENSSSCG00000004782/ENSSSCG00000029326/ENSSSCG00000012307/ENSSSCG00000037900/ENSSSCG00000038694/ENSSSCG00000007151/ENSSSCG00000017471/ENSSSCG00000013008/ENSSSCG00000015307/ENSSSCG00000003876/ENSSSCG00000002651/ENSSSCG00000023296/…	PPP3CA/-/UBE2E2/CHEK1/ANXA1/APC/ATF5/BLM/-/BUB1B/CCNB1/CCNB3/CCND1/CCND2/CDC25B/CDC6/CDCA5/CDK14/CDKN2C/CDT1/CENPE/CENPF/CHEK2/DACT1/E2F1/E2F7/EZH2/FAM83D/FGF10/FOXM1/GEN1/HECW2/ID4/IQGAP3/JADE1/KIF14/MASTL/MRE11/MTBP/NDC80/NES/PKIA/PLCB1/PLK1/PLK2/POLE/PTPN6/RAD21/SKP2/SOX4/TMOD3/TTK/UBE2C
BP	GO:0007051	spindle organization	32/1267	3.91e-07	3.26e-05	ENSSSCG00000007800/ENSSSCG00000010214/ENSSSCG00000004969/ENSSSCG00000023419/ENSSSCG00000010896/ENSSSCG00000028924/ENSSSCG00000040411/ENSSSCG00000029326/ENSSSCG00000023776/ENSSSCG00000023296/ENSSSCG00000034864/ENSSSCG00000011833/ENSSSCG00000027667/ENSSSCG00000000265/ENSSSCG00000015407/ENSSSCG00000010471/ENSSSCG00000030186/ENSSSCG00000001510/ENSSSCG00000011065/ENSSSCG00000007366/ENSSSCG00000000145/…	SEPT1/-/-/ARHGEF10/ASPM/AURKB/CCDC69/CCNB1/CCSAP/CENPE/CHEK2/DLG1/EML1/ESPL1/GNAI1/KIF11/KIF2A/KIFC1/MASTL/MYBL2/MYH9/NDC80/NEK2/PLK1/PLK2/POC1A/PTPA/RGS14/SPC25/STIL/STMN1/TPX2
BP	GO:0002683	negative regulation of immune system process	54/1267	4.21e-07	3.43e-05	ENSSSCG00000015883/ENSSSCG00000001097/ENSSSCG00000039103/ENSSSCG00000006035/ENSSSCG00000005267/ENSSSCG00000002294/ENSSSCG00000015662/ENSSSCG00000034012/ENSSSCG00000038162/ENSSSCG00000024311/ENSSSCG00000006381/ENSSSCG00000016034/ENSSSCG00000005524/ENSSSCG00000011833/ENSSSCG00000027726/ENSSSCG00000010831/ENSSSCG00000016954/ENSSSCG00000004658/ENSSSCG00000006357/ENSSSCG00000035592/ENSSSCG00000012594/…	MARCH7/RIPOR2/ADIPOQ/ANGPT1/ANXA1/ARG2/C4BPA/CASP3/CCL21/CCR2/CD84/COL3A1/DAB2IP/DLG1/DLL1/DUSP10/ERBIN/FBN1/FCER1G/GPR55/IL13RA2/IL27RA/INPP5D/ITPKB/LAX1/LGR4/LRRC17/MEIS1/NF1/NLRC5/PAG1/PDCD1/PDCD1LG2/PLCB1/PTGER4/PTPN22/PTPN6/PTPRJ/PTPRS/PVRIG/RC3H1/RNF125/SAMSN1/TBC1D10C/TBX21/TGFB2/TGFB3/THY1/TLR6/TNF/TNFAIP3/TNFAIP8L2/TRIB1/UBASH3B
BP	GO:0051301	cell division	44/1267	4.26e-07	3.43e-05	ENSSSCG00000010214/ENSSSCG00000004518/ENSSSCG00000004969/ENSSSCG00000016658/ENSSSCG00000014207/ENSSSCG00000010896/ENSSSCG00000028924/ENSSSCG00000001816/ENSSSCG00000021384/ENSSSCG00000038694/ENSSSCG00000007151/ENSSSCG00000017471/ENSSSCG00000002651/ENSSSCG00000038543/ENSSSCG00000010477/ENSSSCG00000009378/ENSSSCG00000021161/ENSSSCG00000027726/ENSSSCG00000000950/ENSSSCG00000013352/ENSSSCG00000035746/…	-/-/-/ANLN/APC/ASPM/AURKB/BLM/BRIP1/CCND2/CDC25B/CDC6/CDT1/CENPA/CEP55/CKAP2/CKS2/DLL1/E2F7/E2F8/ECT2/GNAI1/INCENP/KIF14/KIF20A/KIF20B/KLHL13/LBH/MYH9/NCAPH/NDC80/NUSAP1/ORC1/PDXP/PLK1/RGS14/SAPCD2/SFRP2/SKA2/SNX18/SPDL1/STMN1/TGFB3/TOP2A
BP	GO:0007052	mitotic spindle organization	23/1267	4.39e-07	3.47e-05	ENSSSCG00000004969/ENSSSCG00000023419/ENSSSCG00000028924/ENSSSCG00000029326/ENSSSCG00000023776/ENSSSCG00000023296/ENSSSCG00000034864/ENSSSCG00000027667/ENSSSCG00000015407/ENSSSCG00000010471/ENSSSCG00000030186/ENSSSCG00000001510/ENSSSCG00000007366/ENSSSCG00000003697/ENSSSCG00000015604/ENSSSCG00000026748/ENSSSCG00000016925/ENSSSCG00000011426/ENSSSCG00000005672/ENSSSCG00000015924/ENSSSCG00000003888/…	-/ARHGEF10/AURKB/CCNB1/CCSAP/CENPE/CHEK2/EML1/GNAI1/KIF11/KIF2A/KIFC1/MYBL2/NDC80/NEK2/PLK1/PLK2/POC1A/PTPA/SPC25/STIL/STMN1/TPX2
BP	GO:0090132	epithelium migration	40/1267	4.47e-07	3.47e-05	ENSSSCG00000026389/ENSSSCG00000011496/ENSSSCG00000015825/ENSSSCG00000006035/ENSSSCG00000015753/ENSSSCG00000016658/ENSSSCG00000003088/ENSSSCG00000033844/ENSSSCG00000005524/ENSSSCG00000000915/ENSSSCG00000010831/ENSSSCG00000006001/ENSSSCG00000015235/ENSSSCG00000015896/ENSSSCG00000016878/ENSSSCG00000014007/ENSSSCG00000015368/ENSSSCG00000005096/ENSSSCG00000033608/ENSSSCG00000015357/ENSSSCG00000000145/…	SYNJ2BP/ADAMTS9/ADGRA2/ANGPT1/ANGPT2/ANLN/APOE/CYP1B1/DAB2IP/DCN/DUSP10/ENPP2/ETS1/FAP/FGF10/FLT4/HDAC9/HIF1A/LOXL2/MEOX2/MYH9/NF1/NRP1/PDGFB/PLXND1/PRCP/PTPRG/ROBO1/ROCK2/RTN4/SCARB1/SEMA3A/SPARC/SPRED1/SRPX2/STARD13/TGFB2/VASH1/WNT5A/ZEB2
BP	GO:0044772	mitotic cell cycle phase transition	49/1267	4.78e-07	3.65e-05	ENSSSCG00000009172/ENSSSCG00000010214/ENSSSCG00000011209/ENSSSCG00000015215/ENSSSCG00000005267/ENSSSCG00000014207/ENSSSCG00000001816/ENSSSCG00000030469/ENSSSCG00000004782/ENSSSCG00000029326/ENSSSCG00000012307/ENSSSCG00000037900/ENSSSCG00000038694/ENSSSCG00000017471/ENSSSCG00000013008/ENSSSCG00000015307/ENSSSCG00000003876/ENSSSCG00000002651/ENSSSCG00000023296/ENSSSCG00000015581/ENSSSCG00000034864/…	PPP3CA/-/UBE2E2/CHEK1/ANXA1/APC/BLM/-/BUB1B/CCNB1/CCNB3/CCND1/CCND2/CDC6/CDCA5/CDK14/CDKN2C/CDT1/CENPE/CENPF/CHEK2/DACT1/E2F1/E2F7/EZH2/FGF10/FOXM1/GEN1/HECW2/ID4/IQGAP3/JADE1/KIF14/MASTL/MRE11/MTBP/NDC80/NES/PKIA/PLCB1/PLK1/PLK2/POLE/PTPN6/RAD21/SKP2/SOX4/TMOD3/UBE2C
BP	GO:0043542	endothelial cell migration	31/1267	4.96e-07	3.72e-05	ENSSSCG00000026389/ENSSSCG00000011496/ENSSSCG00000015825/ENSSSCG00000006035/ENSSSCG00000015753/ENSSSCG00000003088/ENSSSCG00000033844/ENSSSCG00000005524/ENSSSCG00000000915/ENSSSCG00000015235/ENSSSCG00000015896/ENSSSCG00000014007/ENSSSCG00000015368/ENSSSCG00000005096/ENSSSCG00000033608/ENSSSCG00000015357/ENSSSCG00000000145/ENSSSCG00000017748/ENSSSCG00000011102/ENSSSCG00000033327/ENSSSCG00000011592/…	SYNJ2BP/ADAMTS9/ADGRA2/ANGPT1/ANGPT2/APOE/CYP1B1/DAB2IP/DCN/ETS1/FAP/FLT4/HDAC9/HIF1A/LOXL2/MEOX2/MYH9/NF1/NRP1/PDGFB/PLXND1/PRCP/ROBO1/ROCK2/SCARB1/SPARC/SPRED1/SRPX2/STARD13/VASH1/WNT5A
BP	GO:1902850	microtubule cytoskeleton organization involved in mitosis	23/1267	5.67e-07	4.19e-05	ENSSSCG00000004969/ENSSSCG00000023419/ENSSSCG00000028924/ENSSSCG00000029326/ENSSSCG00000023776/ENSSSCG00000023296/ENSSSCG00000034864/ENSSSCG00000027667/ENSSSCG00000015407/ENSSSCG00000010471/ENSSSCG00000030186/ENSSSCG00000001510/ENSSSCG00000007366/ENSSSCG00000003697/ENSSSCG00000015604/ENSSSCG00000026748/ENSSSCG00000016925/ENSSSCG00000011426/ENSSSCG00000005672/ENSSSCG00000015924/ENSSSCG00000003888/…	-/ARHGEF10/AURKB/CCNB1/CCSAP/CENPE/CHEK2/EML1/GNAI1/KIF11/KIF2A/KIFC1/MYBL2/NDC80/NEK2/PLK1/PLK2/POC1A/PTPA/SPC25/STIL/STMN1/TPX2
BP	GO:0034508	centromere complex assembly	10/1267	6.33e-07	4.6e-05	ENSSSCG00000038543/ENSSSCG00000008921/ENSSSCG00000027147/ENSSSCG00000012491/ENSSSCG00000008579/ENSSSCG00000003403/ENSSSCG00000002768/ENSSSCG00000010486/ENSSSCG00000016313/ENSSSCG00000034229	CENPA/CENPC/CENPH/CENPI/CENPO/CENPS/CENPT/HELLS/HJURP/MIS18A
BP	GO:0051304	chromosome separation	19/1267	6.75e-07	4.8e-05	ENSSSCG00000014207/ENSSSCG00000030469/ENSSSCG00000004782/ENSSSCG00000029326/ENSSSCG00000017471/ENSSSCG00000002651/ENSSSCG00000023296/ENSSSCG00000003403/ENSSSCG00000000265/ENSSSCG00000008613/ENSSSCG00000016068/ENSSSCG00000003697/ENSSSCG00000026748/ENSSSCG00000006014/ENSSSCG00000009193/ENSSSCG00000017473/ENSSSCG00000011213/ENSSSCG00000004466/ENSSSCG00000007423	APC/-/BUB1B/CCNB1/CDC6/CDT1/CENPE/CENPS/ESPL1/GEN1/HECW2/NDC80/PLK1/RAD21/SMARCAD1/TOP2A/TOP2B/TTK/UBE2C
BP	GO:1903046	meiotic cell cycle process	36/1267	6.82e-07	4.8e-05	ENSSSCG00000007800/ENSSSCG00000010214/ENSSSCG00000017032/ENSSSCG00000010896/ENSSSCG00000021384/ENSSSCG00000030469/ENSSSCG00000004782/ENSSSCG00000029326/ENSSSCG00000004588/ENSSSCG00000007151/ENSSSCG00000008921/ENSSSCG00000003403/ENSSSCG00000000265/ENSSSCG00000024687/ENSSSCG00000011563/ENSSSCG00000023303/ENSSSCG00000013332/ENSSSCG00000014326/ENSSSCG00000011065/ENSSSCG00000014955/ENSSSCG00000000145/…	SEPT1/-/-/ASPM/BRIP1/-/BUB1B/CCNB1/CCNB2/CDC25B/CENPC/CENPS/ESPL1/FANCA/FANCD2/FIGNL1/KIF18A/KIF20A/MASTL/MRE11/MYH9/NCAPH/NDC80/PDE3A/PLCB1/PLK1/PSMC3IP/RAD51/SGO1/SGO2/SMC2/SMC4/TOP2A/TOP2B/TTK/WNT5A
BP	GO:0051235	maintenance of location	44/1267	7.37e-07	5.11e-05	ENSSSCG00000004082/ENSSSCG00000021273/ENSSSCG00000027613/ENSSSCG00000015310/ENSSSCG00000009125/ENSSSCG00000038869/ENSSSCG00000003088/ENSSSCG00000010896/ENSSSCG00000006390/ENSSSCG00000006745/ENSSSCG00000010966/ENSSSCG00000038162/ENSSSCG00000024344/ENSSSCG00000040706/ENSSSCG00000028148/ENSSSCG00000009501/ENSSSCG00000004193/ENSSSCG00000003687/ENSSSCG00000035355/ENSSSCG00000004658/ENSSSCG00000014256/…	-/-/-/AKAP9/ANK2/APLNR/APOE/ASPM/CASQ1/CASQ2/CCL19/CCL21/CCR5/DBN1/DMD/DZIP1/ENPP1/EPB41L3/F2R/FBN1/FBN2/HSPA5/IKBKE/ITGAV/ITPR2/KDELR3/MSR1/NRIP1/P2RX7/PLCG2/PLN/PRKD1/PTPN6/SCARB1/SOAT1/SORL1/SRI/STARD4/SYNE2/THY1/TNF/TWF1/UBASH3B/XCL1
BP	GO:0070372	regulation of ERK1 and ERK2 cascade	39/1267	7.86e-07	5.29e-05	ENSSSCG00000026389/ENSSSCG00000039103/ENSSSCG00000006035/ENSSSCG00000029371/ENSSSCG00000010966/ENSSSCG00000038162/ENSSSCG00000011322/ENSSSCG00000014441/ENSSSCG00000004192/ENSSSCG00000005524/ENSSSCG00000011833/ENSSSCG00000028148/ENSSSCG00000010831/ENSSSCG00000004336/ENSSSCG00000035355/ENSSSCG00000007351/ENSSSCG00000020879/ENSSSCG00000016878/ENSSSCG00000003140/ENSSSCG00000014047/ENSSSCG00000014007/…	SYNJ2BP/ADIPOQ/ANGPT1/C5AR1/CCL19/CCL21/CCR1/CSF1R/CTGF/DAB2IP/DLG1/DMD/DUSP10/EPHA7/F2R/FAM83D/FBXW7/FGF10/FGF21/FGFR4/FLT4/FN1/GPR55/ICAM1/NOD1/NOTCH2/NOX4/NRP1/PDGFB/PDGFRA/PTPN22/PTPN6/RAPGEF2/RASGRP1/SYK/TBC1D10C/TLR4/TNFRSF11A/XCL1
BP	GO:0001667	ameboidal-type cell migration	49/1267	7.87e-07	5.29e-05	ENSSSCG00000026389/ENSSSCG00000011496/ENSSSCG00000015825/ENSSSCG00000006035/ENSSSCG00000015753/ENSSSCG00000016658/ENSSSCG00000003088/ENSSSCG00000038779/ENSSSCG00000003672/ENSSSCG00000033844/ENSSSCG00000005524/ENSSSCG00000000915/ENSSSCG00000006338/ENSSSCG00000010831/ENSSSCG00000006001/ENSSSCG00000015235/ENSSSCG00000015896/ENSSSCG00000016878/ENSSSCG00000014007/ENSSSCG00000022236/ENSSSCG00000015368/…	SYNJ2BP/ADAMTS9/ADGRA2/ANGPT1/ANGPT2/ANLN/APOE/C5orf30/CAP1/CYP1B1/DAB2IP/DCN/DDR2/DUSP10/ENPP2/ETS1/FAP/FGF10/FLT4/FOLR1/HDAC9/HIF1A/ITGB3/LOXL2/MEOX2/MYH9/NF1/NRP1/PDGFB/PLXND1/PRCP/PRR5L/PTPRG/RET/ROBO1/ROCK2/RTN4/SCARB1/SEMA3A/SEMA3C/SPARC/SPRED1/SRPX2/STARD13/SYNE2/TGFB2/VASH1/WNT5A/ZEB2
BP	GO:0051383	kinetochore organization	9/1267	8.25e-07	5.47e-05	ENSSSCG00000002651/ENSSSCG00000038543/ENSSSCG00000008921/ENSSSCG00000027147/ENSSSCG00000003403/ENSSSCG00000002768/ENSSSCG00000003697/ENSSSCG00000005403/ENSSSCG00000011731	CDT1/CENPA/CENPC/CENPH/CENPS/CENPT/NDC80/SMC2/SMC4
BP	GO:0016525	negative regulation of angiogenesis	20/1267	8.38e-07	5.47e-05	ENSSSCG00000026389/ENSSSCG00000011496/ENSSSCG00000015753/ENSSSCG00000024311/ENSSSCG00000005524/ENSSSCG00000000915/ENSSSCG00000015357/ENSSSCG00000017748/ENSSSCG00000012440/ENSSSCG00000021893/ENSSSCG00000008629/ENSSSCG00000017818/ENSSSCG00000017082/ENSSSCG00000039393/ENSSSCG00000011443/ENSSSCG00000009348/ENSSSCG00000004535/ENSSSCG00000010816/ENSSSCG00000003950/ENSSSCG00000002389	SYNJ2BP/ADAMTS9/ANGPT2/CCR2/DAB2IP/DCN/MEOX2/NF1/PGK1/ROCK1/ROCK2/SERPINF1/SPARC/SPRED1/STAB1/STARD13/TCF4/TGFB2/TIE1/VASH1
BP	GO:0030335	positive regulation of cell migration	55/1267	9.02e-07	5.81e-05	ENSSSCG00000001097/ENSSSCG00000004595/ENSSSCG00000015825/ENSSSCG00000006035/ENSSSCG00000014207/ENSSSCG00000005314/ENSSSCG00000008803/ENSSSCG00000029371/ENSSSCG00000010966/ENSSSCG00000038162/ENSSSCG00000011322/ENSSSCG00000024311/ENSSSCG00000036135/ENSSSCG00000014441/ENSSSCG00000016857/ENSSSCG00000005524/ENSSSCG00000006338/ENSSSCG00000005240/ENSSSCG00000009134/ENSSSCG00000006001/ENSSSCG00000015235/…	RIPOR2/ADAM10/ADGRA2/ANGPT1/APC/ARHGEF39/ATP8A1/C5AR1/CCL19/CCL21/CCR1/CCR2/COL1A1/CSF1R/DAB2/DAB2IP/DDR2/DOCK8/EGF/ENPP2/ETS1/F2R/FGF10/FLT4/FN1/HDAC9/HIF1A/HSPA5/ICAM1/IGF1/ITGA6/ITGAV/ITGB3/KIF20B/LAMB1/NCKAP1L/NRP1/PDGFB/PDGFRA/RAC2/RET/ROCK2/RTN4/SEMA3A/SEMA3C/SEMA6D/SHAS2/SPARC/SRPX2/SYNE2/TGFB2/THY1/TIAM1/WNT5A/XCL1
BP	GO:0090130	tissue migration	40/1267	9.35e-07	5.93e-05	ENSSSCG00000026389/ENSSSCG00000011496/ENSSSCG00000015825/ENSSSCG00000006035/ENSSSCG00000015753/ENSSSCG00000016658/ENSSSCG00000003088/ENSSSCG00000033844/ENSSSCG00000005524/ENSSSCG00000000915/ENSSSCG00000010831/ENSSSCG00000006001/ENSSSCG00000015235/ENSSSCG00000015896/ENSSSCG00000016878/ENSSSCG00000014007/ENSSSCG00000015368/ENSSSCG00000005096/ENSSSCG00000033608/ENSSSCG00000015357/ENSSSCG00000000145/…	SYNJ2BP/ADAMTS9/ADGRA2/ANGPT1/ANGPT2/ANLN/APOE/CYP1B1/DAB2IP/DCN/DUSP10/ENPP2/ETS1/FAP/FGF10/FLT4/HDAC9/HIF1A/LOXL2/MEOX2/MYH9/NF1/NRP1/PDGFB/PLXND1/PRCP/PTPRG/ROBO1/ROCK2/RTN4/SCARB1/SEMA3A/SPARC/SPRED1/SRPX2/STARD13/TGFB2/VASH1/WNT5A/ZEB2
BP	GO:0007126	meiotic nuclear division	32/1267	9.66e-07	6.04e-05	ENSSSCG00000007800/ENSSSCG00000017032/ENSSSCG00000010896/ENSSSCG00000021384/ENSSSCG00000030469/ENSSSCG00000004782/ENSSSCG00000007151/ENSSSCG00000008921/ENSSSCG00000003403/ENSSSCG00000000265/ENSSSCG00000024687/ENSSSCG00000011563/ENSSSCG00000023303/ENSSSCG00000013332/ENSSSCG00000014326/ENSSSCG00000011065/ENSSSCG00000014955/ENSSSCG00000008125/ENSSSCG00000003697/ENSSSCG00000028662/ENSSSCG00000007056/…	SEPT1/-/ASPM/BRIP1/-/BUB1B/CDC25B/CENPC/CENPS/ESPL1/FANCA/FANCD2/FIGNL1/KIF18A/KIF20A/MASTL/MRE11/NCAPH/NDC80/PDE3A/PLCB1/PLK1/PSMC3IP/RAD51/SGO1/SGO2/SMC2/SMC4/TOP2A/TOP2B/TTK/WNT5A
BP	GO:0001818	negative regulation of cytokine production	35/1267	1.04e-06	6.41e-05	ENSSSCG00000030197/ENSSSCG00000039103/ENSSSCG00000006035/ENSSSCG00000005267/ENSSSCG00000002294/ENSSSCG00000038779/ENSSSCG00000006381/ENSSSCG00000027726/ENSSSCG00000016954/ENSSSCG00000016174/ENSSSCG00000016298/ENSSSCG00000013335/ENSSSCG00000029249/ENSSSCG00000000295/ENSSSCG00000013940/ENSSSCG00000032561/ENSSSCG00000010627/ENSSSCG00000024439/ENSSSCG00000006764/ENSSSCG00000028612/ENSSSCG00000008388/…	CD2AP/ADIPOQ/ANGPT1/ANXA1/ARG2/C5orf30/CD84/DLL1/ERBIN/FN1/INPP5D/LGR4/NAV3/NCKAP1L/NLRP3/PDCD1LG2/PDCD4/PTGER4/PTPN22/PTPRS/REL/RNF125/SLC11A1/SLC37A4/SSC5D/TBX21/TGFB2/TGFB3/TIA1/TLR4/TLR6/TLR8/TNF/TNFAIP3/TRAIP
BP	GO:1902099	regulation of metaphase/anaphase transition of cell cycle	14/1267	1.09e-06	6.61e-05	ENSSSCG00000014207/ENSSSCG00000030469/ENSSSCG00000004782/ENSSSCG00000029326/ENSSSCG00000017471/ENSSSCG00000002651/ENSSSCG00000023296/ENSSSCG00000008613/ENSSSCG00000016068/ENSSSCG00000003697/ENSSSCG00000026748/ENSSSCG00000006014/ENSSSCG00000004466/ENSSSCG00000007423	APC/-/BUB1B/CCNB1/CDC6/CDT1/CENPE/GEN1/HECW2/NDC80/PLK1/RAD21/TTK/UBE2C
BP	GO:2000181	negative regulation of blood vessel morphogenesis	20/1267	1.11e-06	6.67e-05	ENSSSCG00000026389/ENSSSCG00000011496/ENSSSCG00000015753/ENSSSCG00000024311/ENSSSCG00000005524/ENSSSCG00000000915/ENSSSCG00000015357/ENSSSCG00000017748/ENSSSCG00000012440/ENSSSCG00000021893/ENSSSCG00000008629/ENSSSCG00000017818/ENSSSCG00000017082/ENSSSCG00000039393/ENSSSCG00000011443/ENSSSCG00000009348/ENSSSCG00000004535/ENSSSCG00000010816/ENSSSCG00000003950/ENSSSCG00000002389	SYNJ2BP/ADAMTS9/ANGPT2/CCR2/DAB2IP/DCN/MEOX2/NF1/PGK1/ROCK1/ROCK2/SERPINF1/SPARC/SPRED1/STAB1/STARD13/TCF4/TGFB2/TIE1/VASH1
BP	GO:0002694	regulation of leukocyte activation	59/1267	1.13e-06	6.68e-05	ENSSSCG00000015883/ENSSSCG00000001097/ENSSSCG00000036224/ENSSSCG00000005267/ENSSSCG00000002294/ENSSSCG00000034390/ENSSSCG00000034012/ENSSSCG00000024311/ENSSSCG00000008742/ENSSSCG00000040140/ENSSSCG00000011942/ENSSSCG00000006381/ENSSSCG00000011833/ENSSSCG00000005240/ENSSSCG00000010831/ENSSSCG00000024687/ENSSSCG00000011563/ENSSSCG00000006357/ENSSSCG00000016878/ENSSSCG00000000857/ENSSSCG00000017494/…	MARCH7/RIPOR2/-/ANXA1/ARG2/CARD11/CASP3/CCR2/CD38/CD3E/CD47/CD84/DLG1/DOCK8/DUSP10/FANCA/FANCD2/FCER1G/FGF10/IGF1/IKZF3/IL13RA2/IL27RA/IL33/IL6ST/INPP5D/ITGB2/ITPKB/JAK3/LAX1/LCK/MEF2C/NCKAP1L/NLRP3/PAG1/PDCD1LG2/PNP/PTPN22/PTPN6/RAC2/RASGRP1/RC3H1/SAMSN1/SLC39A10/SLC7A2/SYK/TBC1D10C/TBX21/THY1/TLR4/TNFAIP3/TNFAIP8L2/TNFSF13B/UNG/VCAM1/WNT5A/XCL1/ZBTB1/ZEB1
BP	GO:0090068	positive regulation of cell cycle process	38/1267	1.19e-06	6.87e-05	ENSSSCG00000010214/ENSSSCG00000011209/ENSSSCG00000005267/ENSSSCG00000028924/ENSSSCG00000029326/ENSSSCG00000037900/ENSSSCG00000038694/ENSSSCG00000007151/ENSSSCG00000017471/ENSSSCG00000013008/ENSSSCG00000002651/ENSSSCG00000005524/ENSSSCG00000000745/ENSSSCG00000000950/ENSSSCG00000013352/ENSSSCG00000035746/ENSSSCG00000009134/ENSSSCG00000007351/ENSSSCG00000015896/ENSSSCG00000008613/ENSSSCG00000000857/…	-/UBE2E2/ANXA1/AURKB/CCNB1/CCND1/CCND2/CDC25B/CDC6/CDCA5/CDT1/DAB2IP/DDX11/E2F7/E2F8/ECT2/EGF/FAM83D/FAP/GEN1/IGF1/KIF14/KIF20B/MASTL/MTBP/MYOG/NDC80/NUSAP1/PDGFB/PLCB1/POC1A/RAD21/RNF112/ROCK2/SOX4/TMOD3/UBE2C/WNT5A
BP	GO:1901342	regulation of vasculature development	38/1267	1.19e-06	6.87e-05	ENSSSCG00000026389/ENSSSCG00000011496/ENSSSCG00000015825/ENSSSCG00000015753/ENSSSCG00000038869/ENSSSCG00000029371/ENSSSCG00000024311/ENSSSCG00000033844/ENSSSCG00000005524/ENSSSCG00000000915/ENSSSCG00000027726/ENSSSCG00000006001/ENSSSCG00000015235/ENSSSCG00000015368/ENSSSCG00000005096/ENSSSCG00000015357/ENSSSCG00000017748/ENSSSCG00000011102/ENSSSCG00000010627/ENSSSCG00000033327/ENSSSCG00000012440/…	SYNJ2BP/ADAMTS9/ADGRA2/ANGPT2/APLNR/C5AR1/CCR2/CYP1B1/DAB2IP/DCN/DLL1/ENPP2/ETS1/HDAC9/HIF1A/MEOX2/NF1/NRP1/PDCD4/PDGFB/PGK1/PLXND1/PRKCB/ROCK1/ROCK2/SERPINF1/SFRP2/SPARC/SPRED1/SRPX2/STAB1/STARD13/TCF4/TGFB2/TIE1/VASH1/VASH2/WNT5A
BP	GO:0045765	regulation of angiogenesis	36/1267	1.28e-06	7.31e-05	ENSSSCG00000026389/ENSSSCG00000011496/ENSSSCG00000015825/ENSSSCG00000015753/ENSSSCG00000038869/ENSSSCG00000029371/ENSSSCG00000024311/ENSSSCG00000033844/ENSSSCG00000005524/ENSSSCG00000000915/ENSSSCG00000027726/ENSSSCG00000006001/ENSSSCG00000015235/ENSSSCG00000015368/ENSSSCG00000005096/ENSSSCG00000015357/ENSSSCG00000017748/ENSSSCG00000011102/ENSSSCG00000012440/ENSSSCG00000011592/ENSSSCG00000033674/…	SYNJ2BP/ADAMTS9/ADGRA2/ANGPT2/APLNR/C5AR1/CCR2/CYP1B1/DAB2IP/DCN/DLL1/ENPP2/ETS1/HDAC9/HIF1A/MEOX2/NF1/NRP1/PGK1/PLXND1/PRKCB/ROCK1/ROCK2/SERPINF1/SFRP2/SPARC/SPRED1/SRPX2/STAB1/STARD13/TCF4/TGFB2/TIE1/VASH1/VASH2/WNT5A
BP	GO:0071459	protein localization to chromosome, centromeric region	10/1267	1.3e-06	7.33e-05	ENSSSCG00000028924/ENSSSCG00000004782/ENSSSCG00000002651/ENSSSCG00000038543/ENSSSCG00000002768/ENSSSCG00000031821/ENSSSCG00000005995/ENSSSCG00000003697/ENSSSCG00000025965/ENSSSCG00000004466	AURKB/BUB1B/CDT1/CENPA/CENPT/HASPIN/MTBP/NDC80/SPDL1/TTK
BP	GO:1903037	regulation of leukocyte cell-cell adhesion	43/1267	1.44e-06	8e-05	ENSSSCG00000015883/ENSSSCG00000001097/ENSSSCG00000005267/ENSSSCG00000002294/ENSSSCG00000034390/ENSSSCG00000034012/ENSSSCG00000038162/ENSSSCG00000024311/ENSSSCG00000040140/ENSSSCG00000011942/ENSSSCG00000011833/ENSSSCG00000005240/ENSSSCG00000010831/ENSSSCG00000015235/ENSSSCG00000024687/ENSSSCG00000011563/ENSSSCG00000000857/ENSSSCG00000016916/ENSSSCG00000040100/ENSSSCG00000013888/ENSSSCG00000033768/…	MARCH7/RIPOR2/ANXA1/ARG2/CARD11/CASP3/CCL21/CCR2/CD3E/CD47/DLG1/DOCK8/DUSP10/ETS1/FANCA/FANCD2/IGF1/IL6ST/ITPKB/JAK3/LAX1/LCK/NCKAP1L/NLRP3/PAG1/PDCD1LG2/PNP/PTPN22/PTPN6/RAC2/RASGRP1/RC3H1/SHAS2/SYK/TBX21/THY1/TNF/TNFAIP8L2/TNFSF13B/VCAM1/XCL1/ZBTB1/ZEB1
BP	GO:0045807	positive regulation of endocytosis	23/1267	1.5e-06	8.23e-05	ENSSSCG00000009172/ENSSSCG00000004166/ENSSSCG00000006035/ENSSSCG00000030843/ENSSSCG00000003088/ENSSSCG00000011942/ENSSSCG00000016857/ENSSSCG00000027726/ENSSSCG00000017008/ENSSSCG00000009134/ENSSSCG00000006357/ENSSSCG00000025133/ENSSSCG00000000423/ENSSSCG00000025478/ENSSSCG00000000295/ENSSSCG00000025020/ENSSSCG00000002688/ENSSSCG00000004612/ENSSSCG00000035299/ENSSSCG00000039798/ENSSSCG00000009589/…	PPP3CA/AHI1/ANGPT1/APLN/APOE/CD47/DAB2/DLL1/DOCK2/EGF/FCER1G/ITGB2/LRP1/MIB1/NCKAP1L/PCSK9/PLCG2/RAB27A/SFRP4/SLC11A1/SYK/TNF/WNT5A
BP	GO:0044784	metaphase/anaphase transition of cell cycle	14/1267	1.65e-06	8.97e-05	ENSSSCG00000014207/ENSSSCG00000030469/ENSSSCG00000004782/ENSSSCG00000029326/ENSSSCG00000017471/ENSSSCG00000002651/ENSSSCG00000023296/ENSSSCG00000008613/ENSSSCG00000016068/ENSSSCG00000003697/ENSSSCG00000026748/ENSSSCG00000006014/ENSSSCG00000004466/ENSSSCG00000007423	APC/-/BUB1B/CCNB1/CDC6/CDT1/CENPE/GEN1/HECW2/NDC80/PLK1/RAD21/TTK/UBE2C
BP	GO:0034501	protein localization to kinetochore	9/1267	1.89e-06	0.000101279	ENSSSCG00000028924/ENSSSCG00000004782/ENSSSCG00000002651/ENSSSCG00000002768/ENSSSCG00000031821/ENSSSCG00000005995/ENSSSCG00000003697/ENSSSCG00000025965/ENSSSCG00000004466	AURKB/BUB1B/CDT1/CENPT/HASPIN/MTBP/NDC80/SPDL1/TTK
BP	GO:0051261	protein depolymerization	21/1267	2.12e-06	0.000112638	ENSSSCG00000014207/ENSSSCG00000025087/ENSSSCG00000008239/ENSSSCG00000028113/ENSSSCG00000023776/ENSSSCG00000012974/ENSSSCG00000001959/ENSSSCG00000009378/ENSSSCG00000007085/ENSSSCG00000013332/ENSSSCG00000017342/ENSSSCG00000032269/ENSSSCG00000004412/ENSSSCG00000029249/ENSSSCG00000034632/ENSSSCG00000008348/ENSSSCG00000007149/ENSSSCG00000026257/ENSSSCG00000004626/ENSSSCG00000004718/ENSSSCG00000000798	APC/ASPH/CAPG/CAPZA2/CCSAP/CFL1/CFL2/CKAP2/DSTN/KIF18A/KIF18B/LIMA1/MICAL1/NAV3/PDXP/PLEK/SPEF1/STMN1/TMOD3/TTBK2/TWF1
BP	GO:0001816	cytokine production	76/1267	2.24e-06	0.00011763	ENSSSCG00000030197/ENSSSCG00000039103/ENSSSCG00000010650/ENSSSCG00000006035/ENSSSCG00000005267/ENSSSCG00000002294/ENSSSCG00000012789/ENSSSCG00000029371/ENSSSCG00000038779/ENSSSCG00000034390/ENSSSCG00000028711/ENSSSCG00000024311/ENSSSCG00000006374/ENSSSCG00000040140/ENSSSCG00000006381/ENSSSCG00000014441/ENSSSCG00000033844/ENSSSCG00000011833/ENSSSCG00000027726/ENSSSCG00000016954/ENSSSCG00000035355/…	CD2AP/ADIPOQ/AFAP1L2/ANGPT1/ANXA1/ARG2/AVPR2/C5AR1/C5orf30/CARD11/CASP1/CCR2/CD244/CD3E/CD84/CSF1R/CYP1B1/DLG1/DLL1/ERBIN/F2R/FCER1G/FLT4/FN1/HEG1/HIF1A/HPSE/IL27RA/IL33/INPP5D/IQGAP1/ITGAV/ITGB6/ITK/LCP2/LGR4/LUM/LY9/MAF/NAV3/NCKAP1L/NFAT5/NLRP3/NOD1/P2RX7/PDCD1LG2/PDCD4/PLCB1/PLCG2/PNP/PTGER4/PTPN22/PTPRS/RASGRP1/REL/RNF125/S1PR3/SLC11A1/SLC37A4/SSC5D/SULF2/SYK/TBX21/TGFB2/TGFB3/TIA1/TLR2/TLR3/…
BP	GO:0051249	regulation of lymphocyte activation	52/1267	2.5e-06	0.000129649	ENSSSCG00000015883/ENSSSCG00000001097/ENSSSCG00000036224/ENSSSCG00000005267/ENSSSCG00000002294/ENSSSCG00000034390/ENSSSCG00000034012/ENSSSCG00000024311/ENSSSCG00000008742/ENSSSCG00000040140/ENSSSCG00000011942/ENSSSCG00000011833/ENSSSCG00000005240/ENSSSCG00000010831/ENSSSCG00000024687/ENSSSCG00000011563/ENSSSCG00000016878/ENSSSCG00000000857/ENSSSCG00000017494/ENSSSCG00000013766/ENSSSCG00000016916/…	MARCH7/RIPOR2/-/ANXA1/ARG2/CARD11/CASP3/CCR2/CD38/CD3E/CD47/DLG1/DOCK8/DUSP10/FANCA/FANCD2/FGF10/IGF1/IKZF3/IL27RA/IL6ST/INPP5D/ITPKB/JAK3/LAX1/LCK/MEF2C/NCKAP1L/NLRP3/PAG1/PDCD1LG2/PNP/PTPN22/PTPN6/RAC2/RASGRP1/RC3H1/SAMSN1/SLC39A10/SYK/TBC1D10C/TBX21/THY1/TLR4/TNFAIP3/TNFAIP8L2/TNFSF13B/UNG/VCAM1/XCL1/ZBTB1/ZEB1
BP	GO:0048771	tissue remodeling	27/1267	2.73e-06	0.000139856	ENSSSCG00000009172/ENSSSCG00000036618/ENSSSCG00000005267/ENSSSCG00000024311/ENSSSCG00000006051/ENSSSCG00000035355/ENSSSCG00000016878/ENSSSCG00000014007/ENSSSCG00000004241/ENSSSCG00000035592/ENSSSCG00000005096/ENSSSCG00000025924/ENSSSCG00000016298/ENSSSCG00000013335/ENSSSCG00000014149/ENSSSCG00000017748/ENSSSCG00000006709/ENSSSCG00000014927/ENSSSCG00000009817/ENSSSCG00000014437/ENSSSCG00000004218/…	PPP3CA/-/ANXA1/CCR2/CTHRC1/F2R/FGF10/FLT4/GJA1/GPR55/HIF1A/IGFBP5/INPP5D/LGR4/MEF2C/NF1/NOTCH2/NOX4/P2RX7/PPARGC1B/RSPO3/SEMA3C/SUCO/SYK/SYT7/TGFB3/UBASH3B
BP	GO:0045778	positive regulation of ossification	19/1267	2.85e-06	0.000144429	ENSSSCG00000010360/ENSSSCG00000006051/ENSSSCG00000006338/ENSSSCG00000014256/ENSSSCG00000012376/ENSSSCG00000004241/ENSSSCG00000024312/ENSSSCG00000000857/ENSSSCG00000016916/ENSSSCG00000014149/ENSSSCG00000009817/ENSSSCG00000001975/ENSSSCG00000009004/ENSSSCG00000036418/ENSSSCG00000009040/ENSSSCG00000015485/ENSSSCG00000010816/ENSSSCG00000002385/ENSSSCG00000035859	BMPR1A/CTHRC1/DDR2/FBN2/GDPD2/GJA1/ID4/IGF1/IL6ST/MEF2C/P2RX7/PRKD1/SFRP2/SLC8A1/SMAD1/SUCO/TGFB2/TGFB3/WNT5A
BP	GO:0030071	regulation of mitotic metaphase/anaphase transition	13/1267	3.17e-06	0.000156872	ENSSSCG00000014207/ENSSSCG00000030469/ENSSSCG00000004782/ENSSSCG00000029326/ENSSSCG00000017471/ENSSSCG00000002651/ENSSSCG00000023296/ENSSSCG00000008613/ENSSSCG00000016068/ENSSSCG00000003697/ENSSSCG00000026748/ENSSSCG00000006014/ENSSSCG00000007423	APC/-/BUB1B/CCNB1/CDC6/CDT1/CENPE/GEN1/HECW2/NDC80/PLK1/RAD21/UBE2C
BP	GO:0045123	cellular extravasation	13/1267	3.17e-06	0.000156872	ENSSSCG00000001097/ENSSSCG00000038162/ENSSSCG00000024311/ENSSSCG00000005277/ENSSSCG00000013655/ENSSSCG00000016885/ENSSSCG00000015089/ENSSSCG00000007056/ENSSSCG00000024439/ENSSSCG00000021893/ENSSSCG00000032330/ENSSSCG00000001404/ENSSSCG00000006862	RIPOR2/CCL21/CCR2/GCNT1/ICAM1/ITGA1/JAML/PLCB1/PTGER4/ROCK1/THY1/TNF/VCAM1
BP	GO:0010632	regulation of epithelial cell migration	31/1267	3.44e-06	0.000168358	ENSSSCG00000026389/ENSSSCG00000011496/ENSSSCG00000015825/ENSSSCG00000006035/ENSSSCG00000015753/ENSSSCG00000003088/ENSSSCG00000005524/ENSSSCG00000000915/ENSSSCG00000010831/ENSSSCG00000006001/ENSSSCG00000015235/ENSSSCG00000016878/ENSSSCG00000014007/ENSSSCG00000015368/ENSSSCG00000005096/ENSSSCG00000015357/ENSSSCG00000017748/ENSSSCG00000011102/ENSSSCG00000033327/ENSSSCG00000014899/ENSSSCG00000011485/…	SYNJ2BP/ADAMTS9/ADGRA2/ANGPT1/ANGPT2/APOE/DAB2IP/DCN/DUSP10/ENPP2/ETS1/FGF10/FLT4/HDAC9/HIF1A/MEOX2/NF1/NRP1/PDGFB/PRCP/PTPRG/ROCK2/RTN4/SEMA3A/SPARC/SPRED1/SRPX2/STARD13/TGFB2/VASH1/WNT5A
BP	GO:1905818	regulation of chromosome separation	14/1267	3.62e-06	0.000174146	ENSSSCG00000014207/ENSSSCG00000030469/ENSSSCG00000004782/ENSSSCG00000029326/ENSSSCG00000017471/ENSSSCG00000002651/ENSSSCG00000023296/ENSSSCG00000008613/ENSSSCG00000016068/ENSSSCG00000003697/ENSSSCG00000026748/ENSSSCG00000006014/ENSSSCG00000004466/ENSSSCG00000007423	APC/-/BUB1B/CCNB1/CDC6/CDT1/CENPE/GEN1/HECW2/NDC80/PLK1/RAD21/TTK/UBE2C
BP	GO:0043408	regulation of MAPK cascade	77/1267	3.63e-06	0.000174146	ENSSSCG00000026389/ENSSSCG00000039103/ENSSSCG00000009661/ENSSSCG00000006035/ENSSSCG00000003088/ENSSSCG00000001478/ENSSSCG00000035993/ENSSSCG00000029371/ENSSSCG00000010966/ENSSSCG00000038162/ENSSSCG00000011322/ENSSSCG00000022504/ENSSSCG00000014441/ENSSSCG00000004192/ENSSSCG00000005524/ENSSSCG00000031856/ENSSSCG00000011833/ENSSSCG00000028148/ENSSSCG00000010831/ENSSSCG00000009134/ENSSSCG00000004336/…	SYNJ2BP/ADIPOQ/ADRA1A/ANGPT1/APOE/BMP5/C1QTNF2/C5AR1/CCL19/CCL21/CCR1/CDON/CSF1R/CTGF/DAB2IP/DACT1/DLG1/DMD/DUSP10/EGF/EPHA7/EZH2/F2R/FAM83D/FBXW7/FGF10/FGF21/FGFR4/FLT4/FN1/FOXM1/GPR55/HSPH1/ICAM1/IGF1/IQGAP3/LAX1/LRRK2/MAP3K5/MAP4K1/MAP4K3/NF1/NOD1/NOTCH2/NOX4/NRP1/P2RX7/PBK/PDGFB/PDGFRA/PIK3CG/PLCB1/PTPN22/PTPN6/PTPRJ/RAPGEF2/RASGRP1/RGS14/RGS2/ROBO1/SFRP2/SORL1/SPRED1/SYK/TBC1D10C/TGFB2/TGFB3…
BP	GO:0051272	positive regulation of cellular component movement	56/1267	4.12e-06	0.000195546	ENSSSCG00000001097/ENSSSCG00000004595/ENSSSCG00000015825/ENSSSCG00000006035/ENSSSCG00000014207/ENSSSCG00000005314/ENSSSCG00000008803/ENSSSCG00000029371/ENSSSCG00000010966/ENSSSCG00000038162/ENSSSCG00000011322/ENSSSCG00000024311/ENSSSCG00000036135/ENSSSCG00000014441/ENSSSCG00000016857/ENSSSCG00000005524/ENSSSCG00000006338/ENSSSCG00000005240/ENSSSCG00000009134/ENSSSCG00000006001/ENSSSCG00000015235/…	RIPOR2/ADAM10/ADGRA2/ANGPT1/APC/ARHGEF39/ATP8A1/C5AR1/CCL19/CCL21/CCR1/CCR2/COL1A1/CSF1R/DAB2/DAB2IP/DDR2/DOCK8/EGF/ENPP2/ETS1/F2R/FGF10/FLT4/FN1/HDAC9/HIF1A/HSPA5/ICAM1/IGF1/ITGA6/ITGAV/ITGB3/KIF20B/LAMB1/NCKAP1L/NRP1/PDGFB/PDGFRA/RAC2/RET/ROCK2/RTN4/SEMA3A/SEMA3C/SEMA6D/SHAS2/SPARC/SRPX2/STMN1/SYNE2/TGFB2/THY1/TIAM1/WNT5A/XCL1
BP	GO:2000106	regulation of leukocyte apoptotic process	18/1267	4.24e-06	0.00019926	ENSSSCG00000005267/ENSSSCG00000002294/ENSSSCG00000028924/ENSSSCG00000010966/ENSSSCG00000038162/ENSSSCG00000024344/ENSSSCG00000015094/ENSSSCG00000005240/ENSSSCG00000006357/ENSSSCG00000011884/ENSSSCG00000005096/ENSSSCG00000040100/ENSSSCG00000014149/ENSSSCG00000009817/ENSSSCG00000037319/ENSSSCG00000008881/ENSSSCG00000031954/ENSSSCG00000035859	ANXA1/ARG2/AURKB/CCL19/CCL21/CCR5/CD3G/DOCK8/FCER1G/HCLS1/HIF1A/ITPKB/MEF2C/P2RX7/PDCD1/RAPGEF2/SLC39A10/WNT5A
BP	GO:2000147	positive regulation of cell motility	55/1267	4.39e-06	0.000203898	ENSSSCG00000001097/ENSSSCG00000004595/ENSSSCG00000015825/ENSSSCG00000006035/ENSSSCG00000014207/ENSSSCG00000005314/ENSSSCG00000008803/ENSSSCG00000029371/ENSSSCG00000010966/ENSSSCG00000038162/ENSSSCG00000011322/ENSSSCG00000024311/ENSSSCG00000036135/ENSSSCG00000014441/ENSSSCG00000016857/ENSSSCG00000005524/ENSSSCG00000006338/ENSSSCG00000005240/ENSSSCG00000009134/ENSSSCG00000006001/ENSSSCG00000015235/…	RIPOR2/ADAM10/ADGRA2/ANGPT1/APC/ARHGEF39/ATP8A1/C5AR1/CCL19/CCL21/CCR1/CCR2/COL1A1/CSF1R/DAB2/DAB2IP/DDR2/DOCK8/EGF/ENPP2/ETS1/F2R/FGF10/FLT4/FN1/HDAC9/HIF1A/HSPA5/ICAM1/IGF1/ITGA6/ITGAV/ITGB3/KIF20B/LAMB1/NCKAP1L/NRP1/PDGFB/PDGFRA/RAC2/RET/ROCK2/RTN4/SEMA3A/SEMA3C/SEMA6D/SHAS2/SPARC/SRPX2/SYNE2/TGFB2/THY1/TIAM1/WNT5A/XCL1
BP	GO:0045860	positive regulation of protein kinase activity	59/1267	4.52e-06	0.00020775	ENSSSCG00000015697/ENSSSCG00000039103/ENSSSCG00000006035/ENSSSCG00000035993/ENSSSCG00000008406/ENSSSCG00000010966/ENSSSCG00000038162/ENSSSCG00000029326/ENSSSCG00000037900/ENSSSCG00000038694/ENSSSCG00000007151/ENSSSCG00000023296/ENSSSCG00000021161/ENSSSCG00000014441/ENSSSCG00000005524/ENSSSCG00000006338/ENSSSCG00000011833/ENSSSCG00000035746/ENSSSCG00000009134/ENSSSCG00000028840/ENSSSCG00000020879/…	-/ADIPOQ/ANGPT1/C1QTNF2/CCDC88A/CCL19/CCL21/CCNB1/CCND1/CCND2/CDC25B/CENPE/CKS2/CSF1R/DAB2IP/DDR2/DLG1/ECT2/EGF/EZH2/FBXW7/FGF10/HSPA5/HSPH1/IGF1/IQGAP1/IQGAP3/JAK2/KIF14/LCP2/LRRK2/MAP3K1/MAP3K5/MAP4K1/MAP4K3/MASTL/MMD/NCKAP1L/NOX4/P2RX7/PDGFB/PIK3CG/RAPGEF2/RASGRP1/ROBO1/SLC11A1/STK10/STK39/SYK/TGFB2/TLR4/TLR6/TNF/TNFRSF11A/TNFSF15/TNIK/TPX2/WNT5A/ZEB2
BP	GO:0007091	metaphase/anaphase transition of mitotic cell cycle	13/1267	4.77e-06	0.00021504	ENSSSCG00000014207/ENSSSCG00000030469/ENSSSCG00000004782/ENSSSCG00000029326/ENSSSCG00000017471/ENSSSCG00000002651/ENSSSCG00000023296/ENSSSCG00000008613/ENSSSCG00000016068/ENSSSCG00000003697/ENSSSCG00000026748/ENSSSCG00000006014/ENSSSCG00000007423	APC/-/BUB1B/CCNB1/CDC6/CDT1/CENPE/GEN1/HECW2/NDC80/PLK1/RAD21/UBE2C
BP	GO:0010965	regulation of mitotic sister chromatid separation	13/1267	4.77e-06	0.00021504	ENSSSCG00000014207/ENSSSCG00000030469/ENSSSCG00000004782/ENSSSCG00000029326/ENSSSCG00000017471/ENSSSCG00000002651/ENSSSCG00000023296/ENSSSCG00000008613/ENSSSCG00000016068/ENSSSCG00000003697/ENSSSCG00000026748/ENSSSCG00000006014/ENSSSCG00000007423	APC/-/BUB1B/CCNB1/CDC6/CDT1/CENPE/GEN1/HECW2/NDC80/PLK1/RAD21/UBE2C
BP	GO:0022407	regulation of cell-cell adhesion	49/1267	4.99e-06	0.000222722	ENSSSCG00000015883/ENSSSCG00000001097/ENSSSCG00000039103/ENSSSCG00000005267/ENSSSCG00000002294/ENSSSCG00000034390/ENSSSCG00000034012/ENSSSCG00000038162/ENSSSCG00000024311/ENSSSCG00000040140/ENSSSCG00000011942/ENSSSCG00000011833/ENSSSCG00000005240/ENSSSCG00000010831/ENSSSCG00000004336/ENSSSCG00000015235/ENSSSCG00000024687/ENSSSCG00000011563/ENSSSCG00000000857/ENSSSCG00000016916/ENSSSCG00000015955/…	MARCH7/RIPOR2/ADIPOQ/ANXA1/ARG2/CARD11/CASP3/CCL21/CCR2/CD3E/CD47/DLG1/DOCK8/DUSP10/EPHA7/ETS1/FANCA/FANCD2/IGF1/IL6ST/ITGA6/ITPKB/JAK3/LAX1/LCK/NCKAP1L/NLRP3/PAG1/PDCD1LG2/PIEZO1/PNP/PTPN22/PTPN6/RAC2/RASGRP1/RC3H1/SHAS2/SYK/TBX21/THY1/TNF/TNFAIP8L2/TNFSF13B/UBASH3B/VCAM1/WNT5A/XCL1/ZBTB1/ZEB1
BP	GO:0032956	regulation of actin cytoskeleton organization	42/1267	5.19e-06	0.000229418	ENSSSCG00000030197/ENSSSCG00000021612/ENSSSCG00000023419/ENSSSCG00000003472/ENSSSCG00000008239/ENSSSCG00000028113/ENSSSCG00000008406/ENSSSCG00000038162/ENSSSCG00000012996/ENSSSCG00000021359/ENSSSCG00000001959/ENSSSCG00000014441/ENSSSCG00000004192/ENSSSCG00000011833/ENSSSCG00000007085/ENSSSCG00000026130/ENSSSCG00000027935/ENSSSCG00000007586/ENSSSCG00000026294/ENSSSCG00000040981/ENSSSCG00000011884/…	CD2AP/ARHGAP28/ARHGEF10/ARHGEF19/CAPG/CAPZA2/CCDC88A/CCL21/CDC42EP2/CDC42EP3/CFL2/CSF1R/CTGF/DLG1/DSTN/EPHA3/FHOD3/FSCN1/GMFB/GMFG/HCLS1/ITGB3/LIMA1/MAGEL2/MEF2C/NCKAP1L/NRP1/PDXP/PHLDB2/PLEK/PTGER4/RASA1/ROCK1/ROCK2/STMN1/SYNPO2/TGFB3/TMEFF2/TMOD3/TTC8/TWF1/WAS
BP	GO:0061640	regulation of actin cytoskeleton organization	15/1267	5.31e-06	0.000232435	ENSSSCG00000004969/ENSSSCG00000016658/ENSSSCG00000014207/ENSSSCG00000028924/ENSSSCG00000038543/ENSSSCG00000010477/ENSSSCG00000009378/ENSSSCG00000035746/ENSSSCG00000014326/ENSSSCG00000010457/ENSSSCG00000003697/ENSSSCG00000035544/ENSSSCG00000026748/ENSSSCG00000031337/ENSSSCG00000026257	-/ANLN/APC/AURKB/CENPA/CEP55/CKAP2/ECT2/KIF20A/KIF20B/NDC80/NUSAP1/PLK1/SNX18/STMN1
BP	GO:0000910	cytokinesis	24/1267	5.5e-06	0.000236737	ENSSSCG00000004969/ENSSSCG00000016658/ENSSSCG00000014207/ENSSSCG00000028924/ENSSSCG00000007151/ENSSSCG00000017471/ENSSSCG00000038543/ENSSSCG00000010477/ENSSSCG00000009378/ENSSSCG00000000950/ENSSSCG00000013352/ENSSSCG00000035746/ENSSSCG00000013066/ENSSSCG00000010912/ENSSSCG00000014326/ENSSSCG00000010457/ENSSSCG00000012637/ENSSSCG00000000145/ENSSSCG00000003697/ENSSSCG00000035544/ENSSSCG00000034632/…	-/ANLN/APC/AURKB/CDC25B/CDC6/CENPA/CEP55/CKAP2/E2F7/E2F8/ECT2/INCENP/KIF14/KIF20A/KIF20B/KLHL13/MYH9/NDC80/NUSAP1/PDXP/PLK1/SNX18/STMN1
BP	GO:0051783	regulation of nuclear division	31/1267	5.56e-06	0.000236737	ENSSSCG00000014207/ENSSSCG00000030469/ENSSSCG00000004782/ENSSSCG00000029326/ENSSSCG00000023776/ENSSSCG00000017471/ENSSSCG00000013008/ENSSSCG00000002651/ENSSSCG00000023296/ENSSSCG00000009134/ENSSSCG00000008613/ENSSSCG00000015407/ENSSSCG00000016068/ENSSSCG00000000857/ENSSSCG00000010471/ENSSSCG00000010457/ENSSSCG00000011065/ENSSSCG00000005995/ENSSSCG00000003697/ENSSSCG00000015604/ENSSSCG00000035544/…	APC/-/BUB1B/CCNB1/CCSAP/CDC6/CDCA5/CDT1/CENPE/EGF/GEN1/GNAI1/HECW2/IGF1/KIF11/KIF20B/MASTL/MTBP/NDC80/NEK2/NUSAP1/PDE3A/PDGFB/PDXP/PLCB1/PLK1/RAD21/TPX2/TTK/UBE2C/WNT5A
BP	GO:0002040	sprouting angiogenesis	18/1267	5.57e-06	0.000236737	ENSSSCG00000026389/ENSSSCG00000011496/ENSSSCG00000015825/ENSSSCG00000006035/ENSSSCG00000027726/ENSSSCG00000000950/ENSSSCG00000013352/ENSSSCG00000016900/ENSSSCG00000014007/ENSSSCG00000015368/ENSSSCG00000033608/ENSSSCG00000015357/ENSSSCG00000011102/ENSSSCG00000012001/ENSSSCG00000004218/ENSSSCG00000039393/ENSSSCG00000012482/ENSSSCG00000009348	SYNJ2BP/ADAMTS9/ADGRA2/ANGPT1/DLL1/E2F7/E2F8/ESM1/FLT4/HDAC9/LOXL2/MEOX2/NRP1/ROBO1/RSPO3/SPRED1/SRPX2/STARD13
BP	GO:0030100	regulation of endocytosis	32/1267	5.82e-06	0.0002453	ENSSSCG00000009172/ENSSSCG00000026389/ENSSSCG00000039103/ENSSSCG00000004166/ENSSSCG00000006035/ENSSSCG00000030843/ENSSSCG00000003088/ENSSSCG00000011942/ENSSSCG00000039542/ENSSSCG00000016857/ENSSSCG00000027726/ENSSSCG00000017008/ENSSSCG00000009134/ENSSSCG00000026130/ENSSSCG00000006357/ENSSSCG00000016027/ENSSSCG00000025133/ENSSSCG00000000423/ENSSSCG00000025478/ENSSSCG00000000295/ENSSSCG00000022676/…	PPP3CA/SYNJ2BP/ADIPOQ/AHI1/ANGPT1/APLN/APOE/CD47/-/DAB2/DLL1/DOCK2/EGF/EPHA3/FCER1G/ITGAV/ITGB2/LRP1/MIB1/NCKAP1L/OPHN1/PCSK9/PLCG2/RAB27A/SFRP4/SLC11A1/STON2/SYK/SYT7/TNF/TNK2/WNT5A
BP	GO:0007266	Rho protein signal transduction	30/1267	6.16e-06	0.000256934	ENSSSCG00000026389/ENSSSCG00000001097/ENSSSCG00000002259/ENSSSCG00000003088/ENSSSCG00000014976/ENSSSCG00000023419/ENSSSCG00000003472/ENSSSCG00000024205/ENSSSCG00000005314/ENSSSCG00000012996/ENSSSCG00000021359/ENSSSCG00000028387/ENSSSCG00000015326/ENSSSCG00000016034/ENSSSCG00000006970/ENSSSCG00000035355/ENSSSCG00000028185/ENSSSCG00000000530/ENSSSCG00000035592/ENSSSCG00000024614/ENSSSCG00000021749/…	SYNJ2BP/RIPOR2/-/APOE/ARHGAP42/ARHGEF10/ARHGEF19/ARHGEF26/ARHGEF39/CDC42EP2/CDC42EP3/CNKSR1/COL1A2/COL3A1/DLC1/F2R/FGD3/FGD4/GPR55/ITSN1/MCF2L2/NRP1/PREX2/ROBO1/ROCK1/ROCK2/STMN1/TIAM1/VAV1/WAS
BP	GO:1901987	regulation of cell cycle phase transition	39/1267	6.24e-06	0.000257826	ENSSSCG00000011209/ENSSSCG00000005267/ENSSSCG00000014207/ENSSSCG00000003201/ENSSSCG00000001816/ENSSSCG00000030469/ENSSSCG00000004782/ENSSSCG00000029326/ENSSSCG00000012307/ENSSSCG00000037900/ENSSSCG00000038694/ENSSSCG00000007151/ENSSSCG00000017471/ENSSSCG00000013008/ENSSSCG00000002651/ENSSSCG00000023296/ENSSSCG00000015581/ENSSSCG00000031856/ENSSSCG00000007268/ENSSSCG00000000950/ENSSSCG00000028840/…	UBE2E2/ANXA1/APC/ATF5/BLM/-/BUB1B/CCNB1/CCNB3/CCND1/CCND2/CDC25B/CDC6/CDCA5/CDT1/CENPE/CENPF/DACT1/E2F1/E2F7/EZH2/FAM83D/FGF10/GEN1/HECW2/JADE1/KIF14/MRE11/MTBP/NDC80/PKIA/PLCB1/PLK1/PTPN6/RAD21/SOX4/TMOD3/TTK/UBE2C
BP	GO:0033045	regulation of sister chromatid segregation	17/1267	6.29e-06	0.000257826	ENSSSCG00000014207/ENSSSCG00000030469/ENSSSCG00000004782/ENSSSCG00000029326/ENSSSCG00000017471/ENSSSCG00000013008/ENSSSCG00000002651/ENSSSCG00000023296/ENSSSCG00000000745/ENSSSCG00000008613/ENSSSCG00000016068/ENSSSCG00000003697/ENSSSCG00000026748/ENSSSCG00000006014/ENSSSCG00000022149/ENSSSCG00000004466/ENSSSCG00000007423	APC/-/BUB1B/CCNB1/CDC6/CDCA5/CDT1/CENPE/DDX11/GEN1/HECW2/NDC80/PLK1/RAD21/RMI2/TTK/UBE2C
BP	GO:0010594	regulation of endothelial cell migration	24/1267	6.7e-06	0.000272075	ENSSSCG00000026389/ENSSSCG00000011496/ENSSSCG00000015825/ENSSSCG00000006035/ENSSSCG00000015753/ENSSSCG00000003088/ENSSSCG00000005524/ENSSSCG00000000915/ENSSSCG00000015235/ENSSSCG00000014007/ENSSSCG00000015368/ENSSSCG00000005096/ENSSSCG00000015357/ENSSSCG00000017748/ENSSSCG00000011102/ENSSSCG00000033327/ENSSSCG00000014899/ENSSSCG00000008629/ENSSSCG00000017082/ENSSSCG00000039393/ENSSSCG00000012482/…	SYNJ2BP/ADAMTS9/ADGRA2/ANGPT1/ANGPT2/APOE/DAB2IP/DCN/ETS1/FLT4/HDAC9/HIF1A/MEOX2/NF1/NRP1/PDGFB/PRCP/ROCK2/SPARC/SPRED1/SRPX2/STARD13/VASH1/WNT5A
BP	GO:0006954	inflammatory response	58/1267	7.74e-06	0.000311514	ENSSSCG00000016816/ENSSSCG00000039103/ENSSSCG00000010650/ENSSSCG00000005267/ENSSSCG00000003088/ENSSSCG00000015662/ENSSSCG00000029371/ENSSSCG00000038779/ENSSSCG00000028711/ENSSSCG00000014997/ENSSSCG00000010966/ENSSSCG00000038162/ENSSSCG00000011322/ENSSSCG00000024311/ENSSSCG00000024344/ENSSSCG00000023557/ENSSSCG00000011942/ENSSSCG00000010831/ENSSSCG00000015235/ENSSSCG00000035355/ENSSSCG00000024687/…	ADAMTS12/ADIPOQ/AFAP1L2/ANXA1/APOE/C4BPA/C5AR1/C5orf30/CASP1/-/CCL19/CCL21/CCR1/CCR2/CCR5/CCRL2/CD47/DUSP10/ETS1/F2R/FANCA/FANCD2/FCER1G/HIF1A/ITGB6/JAK2/JAK3/NLRP3/NT5E/P2RX7/PBK/PDCD4/PIK3AP1/PIK3CD/PRCP/PTGER4/RASGRP1/REL/RELT/S100A12/S100A9/S1PR3/SLC11A1/SLC7A2/SMAD1/STK39/SYK/TLR2/TLR3/TLR4/TLR6/TLR8/TNF/TNFAIP3/TNFAIP8L2/TNFRSF11A/WNT5A/XCL1
BP	GO:0071417	cellular response to organonitrogen compound	50/1267	8.03e-06	0.000320128	ENSSSCG00000003909/ENSSSCG00000039103/ENSSSCG00000011695/ENSSSCG00000006816/ENSSSCG00000015310/ENSSSCG00000014207/ENSSSCG00000001816/ENSSSCG00000000570/ENSSSCG00000015402/ENSSSCG00000034012/ENSSSCG00000006745/ENSSSCG00000003603/ENSSSCG00000036135/ENSSSCG00000015326/ENSSSCG00000016034/ENSSSCG00000016035/ENSSSCG00000000745/ENSSSCG00000004193/ENSSSCG00000028840/ENSSSCG00000022236/ENSSSCG00000024958/…	-/ADIPOQ/AGTR1/AHCYL1/AKAP9/APC/BLM/C2CD5/CACNA2D1/CASP3/CASQ2/COL16A1/COL1A1/COL1A2/COL3A1/COL5A2/DDX11/ENPP1/EZH2/FOLR1/GPR173/HDAC9/IGF1/IGFBP5/ITPR2/JAK2/LRP1/LRRK2/MEF2C/NLRP3/NOD1/NTRK2/P2RY12/PCSK9/PDE3A/PDGFD/PDGFRA/PDXP/PHIP/PIK3CG/PKM/PTPN22/RAD51/RAPGEF2/SESN3/TLR4/TLR6/TNF/ZEB1/ZNF106
BP	GO:0016053	organic acid biosynthetic process	35/1267	9.5e-06	0.000372331	ENSSSCG00000026554/ENSSSCG00000005135/ENSSSCG00000011664/ENSSSCG00000016613/ENSSSCG00000003377/ENSSSCG00000025578/ENSSSCG00000004822/ENSSSCG00000015340/ENSSSCG00000029163/ENSSSCG00000009717/ENSSSCG00000001718/ENSSSCG00000022092/ENSSSCG00000024149/ENSSSCG00000035012/ENSSSCG00000029944/ENSSSCG00000014047/ENSSSCG00000016056/ENSSSCG00000005164/ENSSSCG00000016420/ENSSSCG00000025686/ENSSSCG00000015673/…	FAM213B/-/RBP1/AASS/ACOT7/ALDH1A2/ALDH1A3/ASNS/BCAT1/CBR4/CYP39A1/CYP7B1/ELOVL5/ELOVL7/FASN/FGFR4/GLS/HACD4/INSIG1/KMO/KYNU/MGST3/PHGDH/PLA2G4A/PLOD2/PSAT1/PSPH/PYCR1/RGN/SCD/SLC1A3/STARD4/SYK/TBXAS1/TECRL
BP	GO:0046394	carboxylic acid biosynthetic process	35/1267	9.5e-06	0.000372331	ENSSSCG00000026554/ENSSSCG00000005135/ENSSSCG00000011664/ENSSSCG00000016613/ENSSSCG00000003377/ENSSSCG00000025578/ENSSSCG00000004822/ENSSSCG00000015340/ENSSSCG00000029163/ENSSSCG00000009717/ENSSSCG00000001718/ENSSSCG00000022092/ENSSSCG00000024149/ENSSSCG00000035012/ENSSSCG00000029944/ENSSSCG00000014047/ENSSSCG00000016056/ENSSSCG00000005164/ENSSSCG00000016420/ENSSSCG00000025686/ENSSSCG00000015673/…	FAM213B/-/RBP1/AASS/ACOT7/ALDH1A2/ALDH1A3/ASNS/BCAT1/CBR4/CYP39A1/CYP7B1/ELOVL5/ELOVL7/FASN/FGFR4/GLS/HACD4/INSIG1/KMO/KYNU/MGST3/PHGDH/PLA2G4A/PLOD2/PSAT1/PSPH/PYCR1/RGN/SCD/SLC1A3/STARD4/SYK/TBXAS1/TECRL
BP	GO:0051306	mitotic sister chromatid separation	13/1267	1.02e-05	0.000398043	ENSSSCG00000014207/ENSSSCG00000030469/ENSSSCG00000004782/ENSSSCG00000029326/ENSSSCG00000017471/ENSSSCG00000002651/ENSSSCG00000023296/ENSSSCG00000008613/ENSSSCG00000016068/ENSSSCG00000003697/ENSSSCG00000026748/ENSSSCG00000006014/ENSSSCG00000007423	APC/-/BUB1B/CCNB1/CDC6/CDT1/CENPE/GEN1/HECW2/NDC80/PLK1/RAD21/UBE2C
BP	GO:0051209	release of sequestered calcium ion into cytosol	20/1267	1.05e-05	0.000402523	ENSSSCG00000027613/ENSSSCG00000009125/ENSSSCG00000038869/ENSSSCG00000006390/ENSSSCG00000006745/ENSSSCG00000010966/ENSSSCG00000038162/ENSSSCG00000024344/ENSSSCG00000028148/ENSSSCG00000035355/ENSSSCG00000000555/ENSSSCG00000009817/ENSSSCG00000002688/ENSSSCG00000034163/ENSSSCG00000001975/ENSSSCG00000025537/ENSSSCG00000015298/ENSSSCG00000032330/ENSSSCG00000015136/ENSSSCG00000006298	-/ANK2/APLNR/CASQ1/CASQ2/CCL19/CCL21/CCR5/DMD/F2R/ITPR2/P2RX7/PLCG2/PLN/PRKD1/PTPN6/SRI/THY1/UBASH3B/XCL1
BP	GO:0051283	negative regulation of sequestering of calcium ion	20/1267	1.05e-05	0.000402523	ENSSSCG00000027613/ENSSSCG00000009125/ENSSSCG00000038869/ENSSSCG00000006390/ENSSSCG00000006745/ENSSSCG00000010966/ENSSSCG00000038162/ENSSSCG00000024344/ENSSSCG00000028148/ENSSSCG00000035355/ENSSSCG00000000555/ENSSSCG00000009817/ENSSSCG00000002688/ENSSSCG00000034163/ENSSSCG00000001975/ENSSSCG00000025537/ENSSSCG00000015298/ENSSSCG00000032330/ENSSSCG00000015136/ENSSSCG00000006298	-/ANK2/APLNR/CASQ1/CASQ2/CCL19/CCL21/CCR5/DMD/F2R/ITPR2/P2RX7/PLCG2/PLN/PRKD1/PTPN6/SRI/THY1/UBASH3B/XCL1
BP	GO:0002250	adaptive immune response	40/1267	1.13e-05	0.000429213	ENSSSCG00000036224/ENSSSCG00000005267/ENSSSCG00000015662/ENSSSCG00000024311/ENSSSCG00000015094/ENSSSCG00000006379/ENSSSCG00000008217/ENSSSCG00000014924/ENSSSCG00000006648/ENSSSCG00000011833/ENSSSCG00000010831/ENSSSCG00000010865/ENSSSCG00000006357/ENSSSCG00000013655/ENSSSCG00000032368/ENSSSCG00000012594/ENSSSCG00000013766/ENSSSCG00000016298/ENSSSCG00000038003/ENSSSCG00000005215/ENSSSCG00000006375/…	-/ANXA1/C4BPA/CCR2/CD3G/CD48/CD8A/CTSC/CTSS/DLG1/DUSP10/EXO1/FCER1G/ICAM1/IFN-OMEGA-6/IL13RA2/IL27RA/INPP5D/ITK/JAK2/LY9/MEF2C/NLRP3/P2RX7/PIK3CD/PTPN6/RAB27A/RC3H1/SAMSN1/SLC11A1/TBX21/TLR6/TNF/TNFAIP3/TNFRSF11A/TNFSF13B/UNG/WAS/XCL1/ZBTB1
BP	GO:0031577	spindle checkpoint	11/1267	1.15e-05	0.000432663	ENSSSCG00000014207/ENSSSCG00000028924/ENSSSCG00000030469/ENSSSCG00000004782/ENSSSCG00000029326/ENSSSCG00000002651/ENSSSCG00000008613/ENSSSCG00000003697/ENSSSCG00000026748/ENSSSCG00000025965/ENSSSCG00000004466	APC/AURKB/-/BUB1B/CCNB1/CDT1/GEN1/NDC80/PLK1/SPDL1/TTK
BP	GO:0050863	regulation of T cell activation	39/1267	1.32e-05	0.000482279	ENSSSCG00000015883/ENSSSCG00000001097/ENSSSCG00000005267/ENSSSCG00000002294/ENSSSCG00000034390/ENSSSCG00000034012/ENSSSCG00000024311/ENSSSCG00000040140/ENSSSCG00000011942/ENSSSCG00000011833/ENSSSCG00000005240/ENSSSCG00000010831/ENSSSCG00000024687/ENSSSCG00000011563/ENSSSCG00000000857/ENSSSCG00000016916/ENSSSCG00000040100/ENSSSCG00000013888/ENSSSCG00000033768/ENSSSCG00000003608/ENSSSCG00000000295/…	MARCH7/RIPOR2/ANXA1/ARG2/CARD11/CASP3/CCR2/CD3E/CD47/DLG1/DOCK8/DUSP10/FANCA/FANCD2/IGF1/IL6ST/ITPKB/JAK3/LAX1/LCK/NCKAP1L/NLRP3/PAG1/PDCD1LG2/PNP/PTPN22/PTPN6/RAC2/RASGRP1/RC3H1/SYK/TBX21/THY1/TNFAIP8L2/TNFSF13B/VCAM1/XCL1/ZBTB1/ZEB1
BP	GO:0051208	sequestering of calcium ion	20/1267	1.32e-05	0.000482279	ENSSSCG00000027613/ENSSSCG00000009125/ENSSSCG00000038869/ENSSSCG00000006390/ENSSSCG00000006745/ENSSSCG00000010966/ENSSSCG00000038162/ENSSSCG00000024344/ENSSSCG00000028148/ENSSSCG00000035355/ENSSSCG00000000555/ENSSSCG00000009817/ENSSSCG00000002688/ENSSSCG00000034163/ENSSSCG00000001975/ENSSSCG00000025537/ENSSSCG00000015298/ENSSSCG00000032330/ENSSSCG00000015136/ENSSSCG00000006298	-/ANK2/APLNR/CASQ1/CASQ2/CCL19/CCL21/CCR5/DMD/F2R/ITPR2/P2RX7/PLCG2/PLN/PRKD1/PTPN6/SRI/THY1/UBASH3B/XCL1
BP	GO:0051282	regulation of sequestering of calcium ion	20/1267	1.32e-05	0.000482279	ENSSSCG00000027613/ENSSSCG00000009125/ENSSSCG00000038869/ENSSSCG00000006390/ENSSSCG00000006745/ENSSSCG00000010966/ENSSSCG00000038162/ENSSSCG00000024344/ENSSSCG00000028148/ENSSSCG00000035355/ENSSSCG00000000555/ENSSSCG00000009817/ENSSSCG00000002688/ENSSSCG00000034163/ENSSSCG00000001975/ENSSSCG00000025537/ENSSSCG00000015298/ENSSSCG00000032330/ENSSSCG00000015136/ENSSSCG00000006298	-/ANK2/APLNR/CASQ1/CASQ2/CCL19/CCL21/CCR5/DMD/F2R/ITPR2/P2RX7/PLCG2/PLN/PRKD1/PTPN6/SRI/THY1/UBASH3B/XCL1
BP	GO:0051321	meiotic cell cycle	36/1267	1.4e-05	0.000509532	ENSSSCG00000007800/ENSSSCG00000010214/ENSSSCG00000017032/ENSSSCG00000010896/ENSSSCG00000021384/ENSSSCG00000030469/ENSSSCG00000004782/ENSSSCG00000029326/ENSSSCG00000004588/ENSSSCG00000007151/ENSSSCG00000008921/ENSSSCG00000003403/ENSSSCG00000000265/ENSSSCG00000024687/ENSSSCG00000011563/ENSSSCG00000023303/ENSSSCG00000013332/ENSSSCG00000014326/ENSSSCG00000011065/ENSSSCG00000014955/ENSSSCG00000000145/…	SEPT1/-/-/ASPM/BRIP1/-/BUB1B/CCNB1/CCNB2/CDC25B/CENPC/CENPS/ESPL1/FANCA/FANCD2/FIGNL1/KIF18A/KIF20A/MASTL/MRE11/MYH9/NCAPH/NDC80/PDE3A/PLCB1/PLK1/PSMC3IP/RAD51/SGO1/SGO2/SMC2/SMC4/TOP2A/TOP2B/TTK/WNT5A
BP	GO:1901990	regulation of mitotic cell cycle phase transition	35/1267	1.42e-05	0.000510894	ENSSSCG00000011209/ENSSSCG00000005267/ENSSSCG00000014207/ENSSSCG00000001816/ENSSSCG00000030469/ENSSSCG00000004782/ENSSSCG00000029326/ENSSSCG00000012307/ENSSSCG00000037900/ENSSSCG00000038694/ENSSSCG00000017471/ENSSSCG00000013008/ENSSSCG00000002651/ENSSSCG00000023296/ENSSSCG00000015581/ENSSSCG00000031856/ENSSSCG00000007268/ENSSSCG00000000950/ENSSSCG00000028840/ENSSSCG00000016878/ENSSSCG00000008613/…	UBE2E2/ANXA1/APC/BLM/-/BUB1B/CCNB1/CCNB3/CCND1/CCND2/CDC6/CDCA5/CDT1/CENPE/CENPF/DACT1/E2F1/E2F7/EZH2/FGF10/GEN1/HECW2/JADE1/KIF14/MRE11/MTBP/NDC80/PKIA/PLCB1/PLK1/PTPN6/RAD21/SOX4/TMOD3/UBE2C
BP	GO:0033674	positive regulation of kinase activity	61/1267	1.49e-05	0.000534445	ENSSSCG00000015697/ENSSSCG00000039103/ENSSSCG00000006035/ENSSSCG00000035993/ENSSSCG00000008406/ENSSSCG00000010966/ENSSSCG00000038162/ENSSSCG00000029326/ENSSSCG00000037900/ENSSSCG00000038694/ENSSSCG00000007151/ENSSSCG00000023296/ENSSSCG00000021161/ENSSSCG00000014441/ENSSSCG00000005524/ENSSSCG00000006338/ENSSSCG00000011833/ENSSSCG00000035746/ENSSSCG00000009134/ENSSSCG00000028840/ENSSSCG00000020879/…	-/ADIPOQ/ANGPT1/C1QTNF2/CCDC88A/CCL19/CCL21/CCNB1/CCND1/CCND2/CDC25B/CENPE/CKS2/CSF1R/DAB2IP/DDR2/DLG1/ECT2/EGF/EZH2/FBXW7/FGF10/HSPA5/HSPH1/IGF1/IQGAP1/IQGAP3/JAK2/KIF14/LCP2/LRRK2/MAP3K1/MAP3K5/MAP4K1/MAP4K3/MASTL/MMD/MRE11/NCKAP1L/NOX4/P2RX7/PDGFB/PDGFRA/PIK3CG/RAPGEF2/RASGRP1/ROBO1/SLC11A1/STK10/STK39/SYK/TGFB2/TLR4/TLR6/TNF/TNFRSF11A/TNFSF15/TNIK/TPX2/WNT5A/ZEB2
BP	GO:0001817	regulation of cytokine production	67/1267	1.61e-05	0.000572103	ENSSSCG00000030197/ENSSSCG00000039103/ENSSSCG00000010650/ENSSSCG00000006035/ENSSSCG00000005267/ENSSSCG00000002294/ENSSSCG00000029371/ENSSSCG00000038779/ENSSSCG00000034390/ENSSSCG00000028711/ENSSSCG00000024311/ENSSSCG00000006374/ENSSSCG00000040140/ENSSSCG00000006381/ENSSSCG00000014441/ENSSSCG00000033844/ENSSSCG00000027726/ENSSSCG00000016954/ENSSSCG00000035355/ENSSSCG00000006357/ENSSSCG00000014007/…	CD2AP/ADIPOQ/AFAP1L2/ANGPT1/ANXA1/ARG2/C5AR1/C5orf30/CARD11/CASP1/CCR2/CD244/CD3E/CD84/CSF1R/CYP1B1/DLL1/ERBIN/F2R/FCER1G/FLT4/FN1/HEG1/HIF1A/HPSE/IL27RA/IL33/INPP5D/IQGAP1/LGR4/LUM/LY9/NAV3/NCKAP1L/NLRP3/NOD1/P2RX7/PDCD1LG2/PDCD4/PLCB1/PLCG2/PTGER4/PTPN22/PTPRS/RASGRP1/REL/RNF125/S1PR3/SLC11A1/SLC37A4/SSC5D/SULF2/SYK/TBX21/TGFB2/TGFB3/TIA1/TLR2/TLR3/TLR4/TLR6/TLR8/TNF/TNFAIP3/TRAIP/WNT5A/XCL1
BP	GO:0030593	neutrophil chemotaxis	16/1267	1.63e-05	0.000572648	ENSSSCG00000001097/ENSSSCG00000029371/ENSSSCG00000010966/ENSSSCG00000038162/ENSSSCG00000025795/ENSSSCG00000006357/ENSSSCG00000016885/ENSSSCG00000025133/ENSSSCG00000015089/ENSSSCG00000000295/ENSSSCG00000021944/ENSSSCG00000006588/ENSSSCG00000015105/ENSSSCG00000009589/ENSSSCG00000013553/ENSSSCG00000006298	RIPOR2/C5AR1/CCL19/CCL21/CSF3R/FCER1G/ITGA1/ITGB2/JAML/NCKAP1L/RAC2/S100A9/SLC37A4/SYK/VAV1/XCL1
BP	GO:0003013	circulatory system process	48/1267	1.67e-05	0.00058178	ENSSSCG00000027613/ENSSSCG00000039103/ENSSSCG00000009661/ENSSSCG00000011695/ENSSSCG00000015310/ENSSSCG00000006035/ENSSSCG00000009125/ENSSSCG00000003088/ENSSSCG00000014976/ENSSSCG00000033383/ENSSSCG00000012789/ENSSSCG00000015402/ENSSSCG00000006745/ENSSSCG00000015326/ENSSSCG00000036480/ENSSSCG00000011833/ENSSSCG00000027726/ENSSSCG00000028148/ENSSSCG00000038969/ENSSSCG00000000529/ENSSSCG00000009132/…	-/ADIPOQ/ADRA1A/AGTR1/AKAP9/ANGPT1/ANK2/APOE/ARHGAP42/AVPR1A/AVPR2/CACNA2D1/CASQ2/COL1A2/CTNNA3/DLG1/DLL1/DMD/DMPK/DNM1L/ENPEP/ERAP2/F2R/F5/FLI1/GJA1/GRIP2/GUCY1A3/HEG1/LNPEP/LVRN/NAV2/NCALD/PDE3A/PLN/PRCP/PTPRJ/RGS2/RNLS/SCN2B/SCN3B/SEMA3A/SLC8A1/SRI/STK39/TGFB2/TMEM65/-
BP	GO:0045132	meiotic chromosome segregation	20/1267	2.02e-05	0.000701465	ENSSSCG00000007800/ENSSSCG00000017032/ENSSSCG00000021384/ENSSSCG00000030469/ENSSSCG00000004782/ENSSSCG00000008921/ENSSSCG00000003403/ENSSSCG00000000265/ENSSSCG00000011563/ENSSSCG00000014955/ENSSSCG00000008125/ENSSSCG00000003697/ENSSSCG00000026748/ENSSSCG00000011207/ENSSSCG00000016092/ENSSSCG00000005403/ENSSSCG00000011731/ENSSSCG00000017473/ENSSSCG00000011213/ENSSSCG00000004466	SEPT1/-/BRIP1/-/BUB1B/CENPC/CENPS/ESPL1/FANCD2/MRE11/NCAPH/NDC80/PLK1/SGO1/SGO2/SMC2/SMC4/TOP2A/TOP2B/TTK
BP	GO:0007088	regulation of mitotic nuclear division	26/1267	2.41e-05	0.000827802	ENSSSCG00000014207/ENSSSCG00000030469/ENSSSCG00000004782/ENSSSCG00000029326/ENSSSCG00000023776/ENSSSCG00000017471/ENSSSCG00000013008/ENSSSCG00000002651/ENSSSCG00000023296/ENSSSCG00000009134/ENSSSCG00000008613/ENSSSCG00000015407/ENSSSCG00000016068/ENSSSCG00000000857/ENSSSCG00000010471/ENSSSCG00000010457/ENSSSCG00000005995/ENSSSCG00000003697/ENSSSCG00000015604/ENSSSCG00000035544/ENSSSCG00000033327/…	APC/-/BUB1B/CCNB1/CCSAP/CDC6/CDCA5/CDT1/CENPE/EGF/GEN1/GNAI1/HECW2/IGF1/KIF11/KIF20B/MTBP/NDC80/NEK2/NUSAP1/PDGFB/PDXP/PLK1/RAD21/TPX2/UBE2C
BP	GO:1901699	cellular response to nitrogen compound	56/1267	2.63e-05	0.000889713	ENSSSCG00000009172/ENSSSCG00000003909/ENSSSCG00000039103/ENSSSCG00000011695/ENSSSCG00000006816/ENSSSCG00000015310/ENSSSCG00000014207/ENSSSCG00000001816/ENSSSCG00000000570/ENSSSCG00000015402/ENSSSCG00000034012/ENSSSCG00000006745/ENSSSCG00000003603/ENSSSCG00000036135/ENSSSCG00000015326/ENSSSCG00000016034/ENSSSCG00000016035/ENSSSCG00000000745/ENSSSCG00000032092/ENSSSCG00000004193/ENSSSCG00000028840/…	PPP3CA/-/ADIPOQ/AGTR1/AHCYL1/AKAP9/APC/BLM/C2CD5/CACNA2D1/CASP3/CASQ2/COL16A1/COL1A1/COL1A2/COL3A1/COL5A2/DDX11/DDX5/ENPP1/EZH2/FOLR1/GNAQ/GPR173/HDAC9/IGF1/IGFBP5/ITPR2/JAK2/LRP1/LRRK2/MAP3K5/MEF2C/NLRP3/NOD1/NTRK2/P2RX7/P2RY12/PCSK9/PDE3A/PDGFD/PDGFRA/PDXP/PHIP/PIK3CG/PKM/PLCB1/PTPN22/RAD51/RAPGEF2/SESN3/TLR4/TLR6/TNF/ZEB1/ZNF106
BP	GO:0008015	blood circulation	47/1267	2.64e-05	0.000889713	ENSSSCG00000027613/ENSSSCG00000039103/ENSSSCG00000009661/ENSSSCG00000011695/ENSSSCG00000015310/ENSSSCG00000006035/ENSSSCG00000009125/ENSSSCG00000003088/ENSSSCG00000014976/ENSSSCG00000033383/ENSSSCG00000012789/ENSSSCG00000015402/ENSSSCG00000006745/ENSSSCG00000015326/ENSSSCG00000036480/ENSSSCG00000011833/ENSSSCG00000027726/ENSSSCG00000028148/ENSSSCG00000038969/ENSSSCG00000000529/ENSSSCG00000009132/…	-/ADIPOQ/ADRA1A/AGTR1/AKAP9/ANGPT1/ANK2/APOE/ARHGAP42/AVPR1A/AVPR2/CACNA2D1/CASQ2/COL1A2/CTNNA3/DLG1/DLL1/DMD/DMPK/DNM1L/ENPEP/ERAP2/F2R/F5/FLI1/GJA1/GRIP2/GUCY1A3/LNPEP/LVRN/NAV2/NCALD/PDE3A/PLN/PRCP/PTPRJ/RGS2/RNLS/SCN2B/SCN3B/SEMA3A/SLC8A1/SRI/STK39/TGFB2/TMEM65/-
BP	GO:0050663	cytokine secretion	28/1267	2.65e-05	0.000889713	ENSSSCG00000006035/ENSSSCG00000005267/ENSSSCG00000002294/ENSSSCG00000034390/ENSSSCG00000028711/ENSSSCG00000006374/ENSSSCG00000014441/ENSSSCG00000035355/ENSSSCG00000016174/ENSSSCG00000005203/ENSSSCG00000016027/ENSSSCG00000015886/ENSSSCG00000017006/ENSSSCG00000013335/ENSSSCG00000013940/ENSSSCG00000009817/ENSSSCG00000002135/ENSSSCG00000024439/ENSSSCG00000006764/ENSSSCG00000004791/ENSSSCG00000037450/…	ANGPT1/ANXA1/ARG2/CARD11/CASP1/CD244/CSF1R/F2R/FN1/IL33/ITGAV/ITGB6/LCP2/LGR4/NLRP3/P2RX7/PNP/PTGER4/PTPN22/RASGRP1/SSC5D/SYK/TLR2/TLR4/TLR6/TLR8/TNF/WNT5A
BP	GO:0006260	DNA replication	35/1267	2.68e-05	0.000889994	ENSSSCG00000011679/ENSSSCG00000001958/ENSSSCG00000001816/ENSSSCG00000001478/ENSSSCG00000008406/ENSSSCG00000017471/ENSSSCG00000002651/ENSSSCG00000003403/ENSSSCG00000034864/ENSSSCG00000008010/ENSSSCG00000000745/ENSSSCG00000000950/ENSSSCG00000013352/ENSSSCG00000009670/ENSSSCG00000033703/ENSSSCG00000020879/ENSSSCG00000016878/ENSSSCG00000000857/ENSSSCG00000011624/ENSSSCG00000025488/ENSSSCG00000006273/…	ATR/BAZ1A/BLM/BMP5/CCDC88A/CDC6/CDT1/CENPS/CHEK2/CHTF18/DDX11/E2F7/E2F8/ESCO2/FAM111A/FBXW7/FGF10/IGF1/MCM2/MCM3/MCM4/MCM5/MCM6/MRE11/ORC1/PCNA/PDGFB/PDGFRA/PIF1/POLE/RAD51/RECQL4/RRM2B/TGFB3/ZBTB38
BP	GO:0045669	positive regulation of osteoblast differentiation	14/1267	2.69e-05	0.000889994	ENSSSCG00000010360/ENSSSCG00000006051/ENSSSCG00000006338/ENSSSCG00000014256/ENSSSCG00000012376/ENSSSCG00000004241/ENSSSCG00000024312/ENSSSCG00000000857/ENSSSCG00000016916/ENSSSCG00000014149/ENSSSCG00000001975/ENSSSCG00000009004/ENSSSCG00000009040/ENSSSCG00000015485	BMPR1A/CTHRC1/DDR2/FBN2/GDPD2/GJA1/ID4/IGF1/IL6ST/MEF2C/PRKD1/SFRP2/SMAD1/SUCO
BP	GO:0071901	negative regulation of protein serine/threonine kinase activity	22/1267	2.8e-05	0.000920795	ENSSSCG00000039103/ENSSSCG00000014207/ENSSSCG00000003088/ENSSSCG00000034012/ENSSSCG00000003876/ENSSSCG00000014934/ENSSSCG00000005524/ENSSSCG00000010831/ENSSSCG00000033768/ENSSSCG00000000625/ENSSSCG00000017748/ENSSSCG00000006163/ENSSSCG00000026748/ENSSSCG00000037706/ENSSSCG00000025537/ENSSSCG00000023709/ENSSSCG00000014039/ENSSSCG00000037241/ENSSSCG00000009004/ENSSSCG00000015135/ENSSSCG00000039393/…	ADIPOQ/APC/APOE/CASP3/CDKN2C/CHORDC1/DAB2IP/DUSP10/LAX1/LRP6/NF1/PKIA/PLK1/PRKAR2B/PTPN6/PTPRJ/RGS14/RGS2/SFRP2/SORL1/SPRED1/TNFAIP3
BP	GO:0050776	regulation of immune response	69/1267	2.91e-05	0.000951036	ENSSSCG00000036224/ENSSSCG00000006035/ENSSSCG00000005267/ENSSSCG00000002294/ENSSSCG00000027529/ENSSSCG00000015662/ENSSSCG00000029371/ENSSSCG00000034390/ENSSSCG00000024311/ENSSSCG00000040140/ENSSSCG00000006379/ENSSSCG00000006381/ENSSSCG00000038151/ENSSSCG00000016034/ENSSSCG00000005524/ENSSSCG00000010831/ENSSSCG00000016954/ENSSSCG00000006357/ENSSSCG00000012594/ENSSSCG00000013766/ENSSSCG00000016298/…	-/ANGPT1/ANXA1/ARG2/BIRC3/C4BPA/C5AR1/CARD11/CCR2/CD3E/CD48/CD84/CMTM3/COL3A1/DAB2IP/DUSP10/ERBIN/FCER1G/IL13RA2/IL27RA/INPP5D/ITGB2/ITK/LCK/LCP2/LGR4/MEF2C/NCKAP1L/NLRC5/NLRP3/P2RX7/PIK3AP1/PLCG2/PRKCB/PTPN22/PTPN6/PTPRC/PTPRJ/PTPRS/PVRIG/RAC2/RASGRP1/RC3H1/RNF125/SAMSN1/SKAP2/SLC11A1/SLC39A10/SYK/TBX21/TGFB2/TGFB3/THEMIS2/THY1/TLR2/TLR3/TLR4/TLR6/TLR8/TNF/TNFAIP3/TNFSF13B/TRAT1/UNG/VAV1/WAS/WNT…
BP	GO:2000021	regulation of ion homeostasis	27/1267	2.96e-05	0.000961259	ENSSSCG00000027613/ENSSSCG00000009125/ENSSSCG00000038869/ENSSSCG00000006390/ENSSSCG00000006745/ENSSSCG00000010966/ENSSSCG00000038162/ENSSSCG00000024344/ENSSSCG00000000915/ENSSSCG00000028148/ENSSSCG00000035355/ENSSSCG00000004241/ENSSSCG00000000555/ENSSSCG00000000784/ENSSSCG00000009817/ENSSSCG00000002688/ENSSSCG00000034163/ENSSSCG00000001975/ENSSSCG00000025537/ENSSSCG00000021651/ENSSSCG00000024299/…	-/ANK2/APLNR/CASQ1/CASQ2/CCL19/CCL21/CCR5/DCN/DMD/F2R/GJA1/ITPR2/LRRK2/P2RX7/PLCG2/PLN/PRKD1/PTPN6/SCN2B/SCN3B/SLMAP/SRI/STK39/THY1/UBASH3B/XCL1
BP	GO:1902100	negative regulation of metaphase/anaphase transition of cell cycle	10/1267	3.41e-05	0.00109077	ENSSSCG00000014207/ENSSSCG00000030469/ENSSSCG00000004782/ENSSSCG00000029326/ENSSSCG00000002651/ENSSSCG00000008613/ENSSSCG00000003697/ENSSSCG00000026748/ENSSSCG00000006014/ENSSSCG00000004466	APC/-/BUB1B/CCNB1/CDT1/GEN1/NDC80/PLK1/RAD21/TTK
BP	GO:1905819	negative regulation of chromosome separation	10/1267	3.41e-05	0.00109077	ENSSSCG00000014207/ENSSSCG00000030469/ENSSSCG00000004782/ENSSSCG00000029326/ENSSSCG00000002651/ENSSSCG00000008613/ENSSSCG00000003697/ENSSSCG00000026748/ENSSSCG00000006014/ENSSSCG00000004466	APC/-/BUB1B/CCNB1/CDT1/GEN1/NDC80/PLK1/RAD21/TTK
BP	GO:0043624	cellular protein complex disassembly	21/1267	3.57e-05	0.00112903	ENSSSCG00000014207/ENSSSCG00000025087/ENSSSCG00000008239/ENSSSCG00000028113/ENSSSCG00000023776/ENSSSCG00000012974/ENSSSCG00000001959/ENSSSCG00000009378/ENSSSCG00000007085/ENSSSCG00000013332/ENSSSCG00000017342/ENSSSCG00000032269/ENSSSCG00000004412/ENSSSCG00000029249/ENSSSCG00000034632/ENSSSCG00000008348/ENSSSCG00000007149/ENSSSCG00000026257/ENSSSCG00000004626/ENSSSCG00000004718/ENSSSCG00000000798	APC/ASPH/CAPG/CAPZA2/CCSAP/CFL1/CFL2/CKAP2/DSTN/KIF18A/KIF18B/LIMA1/MICAL1/NAV3/PDXP/PLEK/SPEF1/STMN1/TMOD3/TTBK2/TWF1
BP	GO:0044283	small molecule biosynthetic process	52/1267	3.58e-05	0.00112903	ENSSSCG00000026554/ENSSSCG00000005135/ENSSSCG00000011664/ENSSSCG00000016613/ENSSSCG00000003377/ENSSSCG00000039103/ENSSSCG00000025578/ENSSSCG00000004822/ENSSSCG00000003088/ENSSSCG00000015340/ENSSSCG00000029163/ENSSSCG00000001478/ENSSSCG00000009717/ENSSSCG00000006374/ENSSSCG00000029482/ENSSSCG00000001718/ENSSSCG00000022092/ENSSSCG00000027525/ENSSSCG00000032768/ENSSSCG00000024149/ENSSSCG00000035012/…	FAM213B/-/RBP1/AASS/ACOT7/ADIPOQ/ALDH1A2/ALDH1A3/APOE/ASNS/BCAT1/BMP5/CBR4/CD244/CHST15/CYP39A1/CYP7B1/DHCR24/EBP/ELOVL5/ELOVL7/FASN/FGFR4/GLS/HACD4/IMPA1/INSIG1/KMO/KYNU/LSS/MGST3/NLN/PDSS2/PHGDH/PLA2G4A/PLCG2/PLEK/PLOD2/PNP/PNPO/PPIP5K2/PSAT1/PSPH/PYCR1/RGN/SCD/SLC1A3/STARD4/SYK/TBXAS1/TECRL/TNF
BP	GO:0048762	mesenchymal cell differentiation	29/1267	3.62e-05	0.00113353	ENSSSCG00000025578/ENSSSCG00000010360/ENSSSCG00000036135/ENSSSCG00000016857/ENSSSCG00000005524/ENSSSCG00000032092/ENSSSCG00000028840/ENSSSCG00000007351/ENSSSCG00000016878/ENSSSCG00000022236/ENSSSCG00000005096/ENSSSCG00000011500/ENSSSCG00000033608/ENSSSCG00000000625/ENSSSCG00000014149/ENSSSCG00000011102/ENSSSCG00000022081/ENSSSCG00000010199/ENSSSCG00000032007/ENSSSCG00000015398/ENSSSCG00000023784/…	ALDH1A2/BMPR1A/COL1A1/DAB2/DAB2IP/DDX5/EZH2/FAM83D/FGF10/FOLR1/HIF1A/KBTBD8/LOXL2/LRP6/MEF2C/NRP1/PHLDB2/RET/RTN4/SEMA3A/SEMA3C/SFRP2/SHAS2/TGFB1I1/TGFB2/TGFB3/TIAM1/WNT5A/ZEB2
BP	GO:0022409	positive regulation of cell-cell adhesion	30/1267	3.65e-05	0.00113572	ENSSSCG00000005267/ENSSSCG00000034390/ENSSSCG00000024311/ENSSSCG00000040140/ENSSSCG00000011942/ENSSSCG00000005240/ENSSSCG00000010831/ENSSSCG00000015235/ENSSSCG00000000857/ENSSSCG00000016916/ENSSSCG00000015955/ENSSSCG00000040100/ENSSSCG00000013888/ENSSSCG00000003608/ENSSSCG00000000295/ENSSSCG00000013940/ENSSSCG00000032561/ENSSSCG00000035230/ENSSSCG00000002135/ENSSSCG00000006764/ENSSSCG00000004791/…	ANXA1/CARD11/CCR2/CD3E/CD47/DOCK8/DUSP10/ETS1/IGF1/IL6ST/ITGA6/ITPKB/JAK3/LCK/NCKAP1L/NLRP3/PDCD1LG2/PIEZO1/PNP/PTPN22/RASGRP1/SHAS2/SYK/THY1/TNF/TNFSF13B/VCAM1/WNT5A/XCL1/ZBTB1
BP	GO:0040017	positive regulation of locomotion	55/1267	3.69e-05	0.00113897	ENSSSCG00000001097/ENSSSCG00000004595/ENSSSCG00000015825/ENSSSCG00000006035/ENSSSCG00000014207/ENSSSCG00000005314/ENSSSCG00000008803/ENSSSCG00000029371/ENSSSCG00000010966/ENSSSCG00000038162/ENSSSCG00000011322/ENSSSCG00000024311/ENSSSCG00000036135/ENSSSCG00000014441/ENSSSCG00000016857/ENSSSCG00000005524/ENSSSCG00000006338/ENSSSCG00000005240/ENSSSCG00000009134/ENSSSCG00000006001/ENSSSCG00000015235/…	RIPOR2/ADAM10/ADGRA2/ANGPT1/APC/ARHGEF39/ATP8A1/C5AR1/CCL19/CCL21/CCR1/CCR2/COL1A1/CSF1R/DAB2/DAB2IP/DDR2/DOCK8/EGF/ENPP2/ETS1/F2R/FGF10/FLT4/FN1/HDAC9/HIF1A/HSPA5/ICAM1/IGF1/ITGA6/ITGAV/ITGB3/KIF20B/LAMB1/NCKAP1L/NRP1/PDGFB/PDGFRA/RAC2/RET/ROCK2/RTN4/SEMA3A/SEMA3C/SEMA6D/SHAS2/SPARC/SRPX2/SYNE2/TGFB2/THY1/TIAM1/WNT5A/XCL1
BP	GO:0051983	regulation of chromosome segregation	19/1267	3.83e-05	0.00117345	ENSSSCG00000014207/ENSSSCG00000030469/ENSSSCG00000004782/ENSSSCG00000029326/ENSSSCG00000017471/ENSSSCG00000013008/ENSSSCG00000002651/ENSSSCG00000023296/ENSSSCG00000000745/ENSSSCG00000035746/ENSSSCG00000008613/ENSSSCG00000016068/ENSSSCG00000003697/ENSSSCG00000015604/ENSSSCG00000026748/ENSSSCG00000006014/ENSSSCG00000022149/ENSSSCG00000004466/ENSSSCG00000007423	APC/-/BUB1B/CCNB1/CDC6/CDCA5/CDT1/CENPE/DDX11/ECT2/GEN1/HECW2/NDC80/NEK2/PLK1/RAD21/RMI2/TTK/UBE2C
BP	GO:0001933	negative regulation of protein phosphorylation	51/1267	3.86e-05	0.0011758	ENSSSCG00000026389/ENSSSCG00000039103/ENSSSCG00000006035/ENSSSCG00000014207/ENSSSCG00000003088/ENSSSCG00000008072/ENSSSCG00000034012/ENSSSCG00000004485/ENSSSCG00000003876/ENSSSCG00000014934/ENSSSCG00000005997/ENSSSCG00000005524/ENSSSCG00000031856/ENSSSCG00000011833/ENSSSCG00000028148/ENSSSCG00000010831/ENSSSCG00000004193/ENSSSCG00000015567/ENSSSCG00000000739/ENSSSCG00000033763/ENSSSCG00000009334/…	SYNJ2BP/ADIPOQ/ANGPT1/APC/APOE/ASPN/CASP3/CD109/CDKN2C/CHORDC1/COL14A1/DAB2IP/DACT1/DLG1/DMD/DUSP10/ENPP1/FAM129A/FOXM1/GNAQ/HSPH1/LAX1/LRP6/LRRC66/LRRK2/LRTM1/MICAL1/NF1/P2RX7/PBK/PKIA/PLK1/PREX2/PRKAR2B/PRR5L/PTPN22/PTPN6/PTPRJ/RGS14/RGS2/SAMSN1/SFRP2/SORL1/SPRED1/STK39/TBC1D10C/THY1/TLR4/TNFAIP3/TRIB1/UBASH3B
BP	GO:0043241	protein complex disassembly	22/1267	4.03e-05	0.00121845	ENSSSCG00000014207/ENSSSCG00000025087/ENSSSCG00000008239/ENSSSCG00000028113/ENSSSCG00000023776/ENSSSCG00000012974/ENSSSCG00000001959/ENSSSCG00000009378/ENSSSCG00000007085/ENSSSCG00000013332/ENSSSCG00000017342/ENSSSCG00000032269/ENSSSCG00000004412/ENSSSCG00000029249/ENSSSCG00000034632/ENSSSCG00000008348/ENSSSCG00000007149/ENSSSCG00000026257/ENSSSCG00000004626/ENSSSCG00000001404/ENSSSCG00000004718/…	APC/ASPH/CAPG/CAPZA2/CCSAP/CFL1/CFL2/CKAP2/DSTN/KIF18A/KIF18B/LIMA1/MICAL1/NAV3/PDXP/PLEK/SPEF1/STMN1/TMOD3/TNF/TTBK2/TWF1
BP	GO:0000281	mitotic cytokinesis	12/1267	4.07e-05	0.00122148	ENSSSCG00000016658/ENSSSCG00000014207/ENSSSCG00000038543/ENSSSCG00000010477/ENSSSCG00000009378/ENSSSCG00000035746/ENSSSCG00000014326/ENSSSCG00000010457/ENSSSCG00000035544/ENSSSCG00000026748/ENSSSCG00000031337/ENSSSCG00000026257	ANLN/APC/CENPA/CEP55/CKAP2/ECT2/KIF20A/KIF20B/NUSAP1/PLK1/SNX18/STMN1
BP	GO:0051347	positive regulation of transferase activity	66/1267	4.09e-05	0.00122148	ENSSSCG00000015697/ENSSSCG00000039103/ENSSSCG00000006035/ENSSSCG00000028924/ENSSSCG00000035993/ENSSSCG00000008406/ENSSSCG00000010966/ENSSSCG00000038162/ENSSSCG00000029326/ENSSSCG00000037900/ENSSSCG00000038694/ENSSSCG00000007151/ENSSSCG00000023296/ENSSSCG00000008010/ENSSSCG00000021161/ENSSSCG00000014441/ENSSSCG00000005524/ENSSSCG00000006338/ENSSSCG00000011833/ENSSSCG00000035746/ENSSSCG00000009134/…	-/ADIPOQ/ANGPT1/AURKB/C1QTNF2/CCDC88A/CCL19/CCL21/CCNB1/CCND1/CCND2/CDC25B/CENPE/CHTF18/CKS2/CSF1R/DAB2IP/DDR2/DLG1/ECT2/EGF/EZH2/FBXW7/FGF10/HSPA5/HSPH1/IGF1/IQGAP1/IQGAP3/JAK2/KIF14/LCP2/LRRK2/MAP3K1/MAP3K5/MAP4K1/MAP4K3/MASTL/MMD/MRE11/NCKAP1L/NEK2/NOX4/P2RX7/PDGFB/PDGFRA/PIK3CG/PLK1/RAPGEF2/RASGRP1/ROBO1/SLC11A1/SORL1/STK10/STK39/SYK/TGFB2/TLR4/TLR6/TNF/TNFRSF11A/TNFSF15/TNIK/TPX2/WNT5A/ZEB2
BP	GO:0051310	metaphase plate congression	15/1267	4.16e-05	0.00122974	ENSSSCG00000007800/ENSSSCG00000029326/ENSSSCG00000013008/ENSSSCG00000032909/ENSSSCG00000002651/ENSSSCG00000008921/ENSSSCG00000023296/ENSSSCG00000015581/ENSSSCG00000007351/ENSSSCG00000010912/ENSSSCG00000013332/ENSSSCG00000029509/ENSSSCG00000001510/ENSSSCG00000003697/ENSSSCG00000025965	SEPT1/CCNB1/CDCA5/CDCA8/CDT1/CENPC/CENPE/CENPF/FAM83D/KIF14/KIF18A/KIF22/KIFC1/NDC80/SPDL1
BP	GO:1902903	regulation of supramolecular fiber organization	41/1267	4.17e-05	0.00122974	ENSSSCG00000014207/ENSSSCG00000003088/ENSSSCG00000021612/ENSSSCG00000023419/ENSSSCG00000008239/ENSSSCG00000028113/ENSSSCG00000038162/ENSSSCG00000012996/ENSSSCG00000021359/ENSSSCG00000001959/ENSSSCG00000009378/ENSSSCG00000013883/ENSSSCG00000004192/ENSSSCG00000011833/ENSSSCG00000007085/ENSSSCG00000027935/ENSSSCG00000026294/ENSSSCG00000040981/ENSSSCG00000011884/ENSSSCG00000032269/ENSSSCG00000004835/…	APC/APOE/ARHGAP28/ARHGEF10/CAPG/CAPZA2/CCL21/CDC42EP2/CDC42EP3/CFL2/CKAP2/COLGALT1/CTGF/DLG1/DSTN/FHOD3/GMFB/GMFG/HCLS1/LIMA1/MAGEL2/MEF2C/NAV3/NCKAP1L/NRP1/PDXP/PHLDB2/PLEK/PTGER4/RASA1/ROCK1/SPEF1/STMN1/SYNPO2/TGFB3/TMEFF2/TMOD3/TTBK2/TTC8/TWF1/WAS
BP	GO:0043405	regulation of MAP kinase activity	38/1267	4.35e-05	0.00127325	ENSSSCG00000039103/ENSSSCG00000003088/ENSSSCG00000035993/ENSSSCG00000005524/ENSSSCG00000010831/ENSSSCG00000009134/ENSSSCG00000028840/ENSSSCG00000016878/ENSSSCG00000000857/ENSSSCG00000006475/ENSSSCG00000033768/ENSSSCG00000000784/ENSSSCG00000026041/ENSSSCG00000002962/ENSSSCG00000008475/ENSSSCG00000017748/ENSSSCG00000014927/ENSSSCG00000009817/ENSSSCG00000033327/ENSSSCG00000027272/ENSSSCG00000025537/…	ADIPOQ/APOE/C1QTNF2/DAB2IP/DUSP10/EGF/EZH2/FGF10/IGF1/IQGAP3/LAX1/LRRK2/MAP3K5/MAP4K1/MAP4K3/NF1/NOX4/P2RX7/PDGFB/PIK3CG/PTPN6/PTPRJ/RASGRP1/RGS14/RGS2/ROBO1/SFRP2/SORL1/SPRED1/SYK/TLR4/TLR6/TNF/TNFRSF11A/TNIK/TRIB1/WNT5A/ZEB2
BP	GO:0006897	endocytosis	58/1267	4.38e-05	0.00127396	ENSSSCG00000006455/ENSSSCG00000009172/ENSSSCG00000026389/ENSSSCG00000034914/ENSSSCG00000036224/ENSSSCG00000039103/ENSSSCG00000004166/ENSSSCG00000006035/ENSSSCG00000005267/ENSSSCG00000030843/ENSSSCG00000003088/ENSSSCG00000003672/ENSSSCG00000011942/ENSSSCG00000009138/ENSSSCG00000039542/ENSSSCG00000016857/ENSSSCG00000027726/ENSSSCG00000005641/ENSSSCG00000017008/ENSSSCG00000009134/ENSSSCG00000006001/…	-/PPP3CA/SYNJ2BP/-/-/ADIPOQ/AHI1/ANGPT1/ANXA1/APLN/APOE/CAP1/CD47/CFI/-/DAB2/DLL1/DNM1/DOCK2/EGF/ENPP2/EPHA3/FCER1G/FCHO2/ITGAV/ITGB2/LRP1/LRP6/LRRK2/MIB1/MRC1/MSR1/MYH9/NCF2/NCF4/NCKAP1L/OPHN1/P2RX7/PCSK9/PIK3C2A/PLCG2/RAB27A/SCARB1/SFRP4/SLC11A1/SNX10/SNX18/SNX7/SORT1/SRPX/STON2/SYK/SYT2/SYT7/TNF/TNK2/VAV1/WNT5A
BP	GO:0002757	immune response-activating signal transduction	37/1267	4.54e-05	0.00131253	ENSSSCG00000036224/ENSSSCG00000027529/ENSSSCG00000029371/ENSSSCG00000040140/ENSSSCG00000038151/ENSSSCG00000005524/ENSSSCG00000016954/ENSSSCG00000006357/ENSSSCG00000038003/ENSSSCG00000003608/ENSSSCG00000017006/ENSSSCG00000013335/ENSSSCG00000014149/ENSSSCG00000000295/ENSSSCG00000010509/ENSSSCG00000002688/ENSSSCG00000033674/ENSSSCG00000006764/ENSSSCG00000025537/ENSSSCG00000010908/ENSSSCG00000023709/…	-/BIRC3/C5AR1/CD3E/CMTM3/DAB2IP/ERBIN/FCER1G/ITK/LCK/LCP2/LGR4/MEF2C/NCKAP1L/PIK3AP1/PLCG2/PRKCB/PTPN22/PTPN6/PTPRC/PTPRJ/PTPRS/PVRIG/RC3H1/RNF125/SKAP2/SLC39A10/SYK/THEMIS2/THY1/TLR2/TLR3/TLR4/TLR6/TLR8/TNFAIP3/TRAT1
BP	GO:0042306	regulation of protein import into nucleus	27/1267	4.65e-05	0.00133384	ENSSSCG00000009172/ENSSSCG00000006035/ENSSSCG00000010360/ENSSSCG00000010966/ENSSSCG00000016857/ENSSSCG00000005524/ENSSSCG00000031856/ENSSSCG00000035746/ENSSSCG00000009134/ENSSSCG00000033763/ENSSSCG00000011884/ENSSSCG00000000857/ENSSSCG00000000784/ENSSSCG00000021885/ENSSSCG00000017748/ENSSSCG00000013940/ENSSSCG00000006163/ENSSSCG00000001975/ENSSSCG00000006764/ENSSSCG00000009004/ENSSSCG00000015298/…	PPP3CA/ANGPT1/BMPR1A/CCL19/DAB2/DAB2IP/DACT1/ECT2/EGF/GNAQ/HCLS1/IGF1/LRRK2/MDFIC/NF1/NLRP3/PKIA/PRKD1/PTPN22/SFRP2/SRI/SULF2/TBC1D10C/TLR2/TLR3/TLR4/TNF
BP	GO:0007229	integrin-mediated signaling pathway	18/1267	4.77e-05	0.00136043	ENSSSCG00000004595/ENSSSCG00000016034/ENSSSCG00000004192/ENSSSCG00000006357/ENSSSCG00000016885/ENSSSCG00000015955/ENSSSCG00000007797/ENSSSCG00000016027/ENSSSCG00000025133/ENSSSCG00000017306/ENSSSCG00000015886/ENSSSCG00000015375/ENSSSCG00000011102/ENSSSCG00000008348/ENSSSCG00000009589/ENSSSCG00000032330/ENSSSCG00000002919/ENSSSCG00000013553	ADAM10/COL3A1/CTGF/FCER1G/ITGA1/ITGA6/ITGAL/ITGAV/ITGB2/ITGB3/ITGB6/ITGB8/NRP1/PLEK/SYK/THY1/TYROBP/VAV1
BP	GO:0030010	establishment of cell polarity	22/1267	4.81e-05	0.00136286	ENSSSCG00000001097/ENSSSCG00000010966/ENSSSCG00000038162/ENSSSCG00000038543/ENSSSCG00000017008/ENSSSCG00000005240/ENSSSCG00000040728/ENSSSCG00000016878/ENSSSCG00000011056/ENSSSCG00000011511/ENSSSCG00000007586/ENSSSCG00000010457/ENSSSCG00000016974/ENSSSCG00000000145/ENSSSCG00000004979/ENSSSCG00000003697/ENSSSCG00000022676/ENSSSCG00000021893/ENSSSCG00000032279/ENSSSCG00000025965/ENSSSCG00000028974/…	RIPOR2/CCL19/CCL21/CENPA/DOCK2/DOCK8/EYA1/FGF10/FRMD4A/FRMD4B/FSCN1/KIF20B/MAP1B/MYH9/MYO9A/NDC80/OPHN1/ROCK1/SAPCD2/SPDL1/UST/WNT5A
BP	GO:0038084	vascular endothelial growth factor signaling pathway	10/1267	5.2e-05	0.00146472	ENSSSCG00000015825/ENSSSCG00000005524/ENSSSCG00000000915/ENSSSCG00000027726/ENSSSCG00000014007/ENSSSCG00000011102/ENSSSCG00000026383/ENSSSCG00000008841/ENSSSCG00000012001/ENSSSCG00000004535	ADGRA2/DAB2IP/DCN/DLL1/FLT4/NRP1/NRP2/PDGFRA/ROBO1/TCF4
BP	GO:0045787	positive regulation of cell cycle	44/1267	5.23e-05	0.00146472	ENSSSCG00000010214/ENSSSCG00000011209/ENSSSCG00000015697/ENSSSCG00000005267/ENSSSCG00000015340/ENSSSCG00000028924/ENSSSCG00000029326/ENSSSCG00000037900/ENSSSCG00000038694/ENSSSCG00000007151/ENSSSCG00000017471/ENSSSCG00000013008/ENSSSCG00000002651/ENSSSCG00000021161/ENSSSCG00000005524/ENSSSCG00000000745/ENSSSCG00000000950/ENSSSCG00000013352/ENSSSCG00000035746/ENSSSCG00000009134/ENSSSCG00000007351/…	-/UBE2E2/-/ANXA1/ASNS/AURKB/CCNB1/CCND1/CCND2/CDC25B/CDC6/CDCA5/CDT1/CKS2/DAB2IP/DDX11/E2F7/E2F8/ECT2/EGF/FAM83D/FAP/FGF10/GEN1/HMGN5/IGF1/KIF14/KIF20B/LRP6/MASTL/MTBP/MYOG/NDC80/NUSAP1/PDGFB/PLCB1/POC1A/RAD21/RNF112/ROCK2/SOX4/TMOD3/UBE2C/WNT5A
BP	GO:0070374	positive regulation of ERK1 and ERK2 cascade	27/1267	5.37e-05	0.00148592	ENSSSCG00000006035/ENSSSCG00000029371/ENSSSCG00000010966/ENSSSCG00000038162/ENSSSCG00000011322/ENSSSCG00000014441/ENSSSCG00000004192/ENSSSCG00000035355/ENSSSCG00000020879/ENSSSCG00000016878/ENSSSCG00000003140/ENSSSCG00000014047/ENSSSCG00000014007/ENSSSCG00000035592/ENSSSCG00000013655/ENSSSCG00000016678/ENSSSCG00000006709/ENSSSCG00000014927/ENSSSCG00000011102/ENSSSCG00000033327/ENSSSCG00000008841/…	ANGPT1/C5AR1/CCL19/CCL21/CCR1/CSF1R/CTGF/F2R/FBXW7/FGF10/FGF21/FGFR4/FLT4/GPR55/ICAM1/NOD1/NOTCH2/NOX4/NRP1/PDGFB/PDGFRA/PTPN22/RAPGEF2/RASGRP1/TLR4/TNFRSF11A/XCL1
BP	GO:1904589	regulation of protein import	27/1267	5.37e-05	0.00148592	ENSSSCG00000009172/ENSSSCG00000006035/ENSSSCG00000010360/ENSSSCG00000010966/ENSSSCG00000016857/ENSSSCG00000005524/ENSSSCG00000031856/ENSSSCG00000035746/ENSSSCG00000009134/ENSSSCG00000033763/ENSSSCG00000011884/ENSSSCG00000000857/ENSSSCG00000000784/ENSSSCG00000021885/ENSSSCG00000017748/ENSSSCG00000013940/ENSSSCG00000006163/ENSSSCG00000001975/ENSSSCG00000006764/ENSSSCG00000009004/ENSSSCG00000015298/…	PPP3CA/ANGPT1/BMPR1A/CCL19/DAB2/DAB2IP/DACT1/ECT2/EGF/GNAQ/HCLS1/IGF1/LRRK2/MDFIC/NF1/NLRP3/PKIA/PRKD1/PTPN22/SFRP2/SRI/SULF2/TBC1D10C/TLR2/TLR3/TLR4/TNF
BP	GO:0030278	regulation of ossification	28/1267	5.46e-05	0.0014976	ENSSSCG00000010360/ENSSSCG00000015320/ENSSSCG00000011322/ENSSSCG00000006051/ENSSSCG00000006338/ENSSSCG00000014256/ENSSSCG00000012376/ENSSSCG00000004241/ENSSSCG00000005096/ENSSSCG00000024312/ENSSSCG00000000857/ENSSSCG00000025924/ENSSSCG00000016916/ENSSSCG00000014149/ENSSSCG00000037697/ENSSSCG00000008073/ENSSSCG00000009817/ENSSSCG00000001975/ENSSSCG00000024439/ENSSSCG00000009004/ENSSSCG00000036418/…	BMPR1A/CALCR/CCR1/CTHRC1/DDR2/FBN2/GDPD2/GJA1/HIF1A/ID4/IGF1/IGFBP5/IL6ST/MEF2C/MGP/OMD/P2RX7/PRKD1/PTGER4/SFRP2/SLC8A1/SMAD1/SRGN/SUCO/TGFB2/TGFB3/TNF/WNT5A
BP	GO:0021987	cerebral cortex development	20/1267	5.48e-05	0.0014976	ENSSSCG00000016002/ENSSSCG00000010896/ENSSSCG00000022504/ENSSSCG00000016034/ENSSSCG00000005524/ENSSSCG00000036155/ENSSSCG00000005096/ENSSSCG00000010912/ENSSSCG00000015444/ENSSSCG00000000625/ENSSSCG00000017748/ENSSSCG00000011102/ENSSSCG00000010959/ENSSSCG00000007056/ENSSSCG00000028612/ENSSSCG00000012001/ENSSSCG00000032007/ENSSSCG00000015398/ENSSSCG00000005110/ENSSSCG00000008677	-/ASPM/CDON/COL3A1/DAB2IP/FAT4/HIF1A/KIF14/LAMB1/LRP6/NF1/NRP1/NTRK2/PLCB1/PTPRS/ROBO1/RTN4/SEMA3A/SYNE2/-
BP	GO:0007080	mitotic metaphase plate congression	12/1267	5.66e-05	0.00153693	ENSSSCG00000029326/ENSSSCG00000013008/ENSSSCG00000032909/ENSSSCG00000002651/ENSSSCG00000008921/ENSSSCG00000023296/ENSSSCG00000010912/ENSSSCG00000013332/ENSSSCG00000029509/ENSSSCG00000001510/ENSSSCG00000003697/ENSSSCG00000025965	CCNB1/CDCA5/CDCA8/CDT1/CENPC/CENPE/KIF14/KIF18A/KIF22/KIFC1/NDC80/SPDL1
BP	GO:0046849	bone remodeling	16/1267	5.74e-05	0.00154981	ENSSSCG00000036618/ENSSSCG00000006051/ENSSSCG00000004241/ENSSSCG00000035592/ENSSSCG00000016298/ENSSSCG00000013335/ENSSSCG00000017748/ENSSSCG00000006709/ENSSSCG00000014927/ENSSSCG00000009817/ENSSSCG00000014437/ENSSSCG00000015485/ENSSSCG00000009589/ENSSSCG00000021906/ENSSSCG00000002385/ENSSSCG00000015136	-/CTHRC1/GJA1/GPR55/INPP5D/LGR4/NF1/NOTCH2/NOX4/P2RX7/PPARGC1B/SUCO/SYK/SYT7/TGFB3/UBASH3B
BP	GO:0001776	leukocyte homeostasis	17/1267	5.9e-05	0.00157361	ENSSSCG00000005267/ENSSSCG00000034012/ENSSSCG00000004588/ENSSSCG00000024311/ENSSSCG00000012634/ENSSSCG00000006357/ENSSSCG00000021734/ENSSSCG00000005096/ENSSSCG00000040100/ENSSSCG00000013888/ENSSSCG00000014149/ENSSSCG00000000295/ENSSSCG00000009817/ENSSSCG00000015498/ENSSSCG00000015105/ENSSSCG00000004154/ENSSSCG00000009542	ANXA1/CASP3/CCNB2/CCR2/DOCK11/FCER1G/GPR174/HIF1A/ITPKB/JAK3/MEF2C/NCKAP1L/P2RX7/RC3H1/SLC37A4/TNFAIP3/TNFSF13B
BP	GO:0043534	blood vessel endothelial cell migration	17/1267	5.9e-05	0.00157361	ENSSSCG00000006035/ENSSSCG00000015753/ENSSSCG00000003088/ENSSSCG00000015368/ENSSSCG00000005096/ENSSSCG00000015357/ENSSSCG00000000145/ENSSSCG00000017748/ENSSSCG00000011102/ENSSSCG00000033327/ENSSSCG00000014899/ENSSSCG00000012001/ENSSSCG00000009759/ENSSSCG00000039393/ENSSSCG00000012482/ENSSSCG00000009348/ENSSSCG00000002389	ANGPT1/ANGPT2/APOE/HDAC9/HIF1A/MEOX2/MYH9/NF1/NRP1/PDGFB/PRCP/ROBO1/SCARB1/SPRED1/SRPX2/STARD13/VASH1
BP	GO:0001655	urogenital system development	42/1267	5.94e-05	0.00157461	ENSSSCG00000012026/ENSSSCG00000017109/ENSSSCG00000039103/ENSSSCG00000004166/ENSSSCG00000025578/ENSSSCG00000006035/ENSSSCG00000002294/ENSSSCG00000015581/ENSSSCG00000010477/ENSSSCG00000016244/ENSSSCG00000022092/ENSSSCG00000011833/ENSSSCG00000027726/ENSSSCG00000009132/ENSSSCG00000004336/ENSSSCG00000040728/ENSSSCG00000036155/ENSSSCG00000016878/ENSSSCG00000005277/ENSSSCG00000010486/ENSSSCG00000024312/…	ADAMTS1/ADAMTS16/ADIPOQ/AHI1/ALDH1A2/ANGPT1/ARG2/CENPF/CEP55/COL4A4/CYP7B1/DLG1/DLL1/ENPEP/EPHA7/EYA1/FAT4/FGF10/GCNT1/HELLS/ID4/ITGA6/KLHL3/LGR4/LRRK2/MEF2C/NF1/NRP1/PCSK9/PDGFB/PDGFRA/RET/RRM2B/SERPINF1/SIM1/SMAD1/SMAD9/SOX4/SULF2/TNC/TTC8/WNT5A
BP	GO:1903039	positive regulation of leukocyte cell-cell adhesion	27/1267	6.2e-05	0.00163478	ENSSSCG00000005267/ENSSSCG00000034390/ENSSSCG00000024311/ENSSSCG00000040140/ENSSSCG00000011942/ENSSSCG00000005240/ENSSSCG00000010831/ENSSSCG00000015235/ENSSSCG00000000857/ENSSSCG00000016916/ENSSSCG00000040100/ENSSSCG00000013888/ENSSSCG00000003608/ENSSSCG00000000295/ENSSSCG00000013940/ENSSSCG00000032561/ENSSSCG00000002135/ENSSSCG00000006764/ENSSSCG00000004791/ENSSSCG00000005992/ENSSSCG00000009589/…	ANXA1/CARD11/CCR2/CD3E/CD47/DOCK8/DUSP10/ETS1/IGF1/IL6ST/ITPKB/JAK3/LCK/NCKAP1L/NLRP3/PDCD1LG2/PNP/PTPN22/RASGRP1/SHAS2/SYK/THY1/TNF/TNFSF13B/VCAM1/XCL1/ZBTB1
BP	GO:0033627	cell adhesion mediated by integrin	14/1267	6.25e-05	0.0016387	ENSSSCG00000038162/ENSSSCG00000003603/ENSSSCG00000033844/ENSSSCG00000004658/ENSSSCG00000013655/ENSSSCG00000015955/ENSSSCG00000016027/ENSSSCG00000015886/ENSSSCG00000000295/ENSSSCG00000035230/ENSSSCG00000025537/ENSSSCG00000010199/ENSSSCG00000009589/ENSSSCG00000010816	CCL21/COL16A1/CYP1B1/FBN1/ICAM1/ITGA6/ITGAV/ITGB6/NCKAP1L/PIEZO1/PTPN6/RET/SYK/TGFB2
BP	GO:0071363	cellular response to growth factor stimulus	63/1267	6.67e-05	0.00173753	ENSSSCG00000034993/ENSSSCG00000016816/ENSSSCG00000001765/ENSSSCG00000015825/ENSSSCG00000008072/ENSSSCG00000001478/ENSSSCG00000010360/ENSSSCG00000034012/ENSSSCG00000004485/ENSSSCG00000015326/ENSSSCG00000016034/ENSSSCG00000004192/ENSSSCG00000016857/ENSSSCG00000005524/ENSSSCG00000000915/ENSSSCG00000032092/ENSSSCG00000027726/ENSSSCG00000036155/ENSSSCG00000004658/ENSSSCG00000014256/ENSSSCG00000016878/…	-/ADAMTS12/ADAMTS7/ADGRA2/ASPN/BMP5/BMPR1A/CASP3/CD109/COL1A2/COL3A1/CTGF/DAB2/DAB2IP/DCN/DDX5/DLL1/FAT4/FBN1/FBN2/FGF10/FGF21/FGFR4/FLT4/FOLR1/HHIP/HIF1A/HSPA5/IQGAP1/ITGB3/KCP/MEF2C/MYOF/MYOG/NEO1/NRP1/NRP2/NTRK2/PDCD4/PDE3A/PDGFB/PDGFRA/PRKCB/RGMA/ROBO1/SFRP2/SFRP4/SHAS2/SHISA2/SMAD1/SMAD9/SORT1/SPARC/SULF2/TCF4/TGFB1I1/TGFB2/TGFB3/USP15/WNT5A/XCL1/YES1/ZEB1
BP	GO:0050867	positive regulation of cell activation	38/1267	6.73e-05	0.00174342	ENSSSCG00000036224/ENSSSCG00000005267/ENSSSCG00000034390/ENSSSCG00000024311/ENSSSCG00000008742/ENSSSCG00000040140/ENSSSCG00000011942/ENSSSCG00000005240/ENSSSCG00000010831/ENSSSCG00000006357/ENSSSCG00000016878/ENSSSCG00000000857/ENSSSCG00000005203/ENSSSCG00000016916/ENSSSCG00000016298/ENSSSCG00000025133/ENSSSCG00000040100/ENSSSCG00000013888/ENSSSCG00000003608/ENSSSCG00000014149/ENSSSCG00000000295/…	-/ANXA1/CARD11/CCR2/CD38/CD3E/CD47/DOCK8/DUSP10/FCER1G/FGF10/IGF1/IL33/IL6ST/INPP5D/ITGB2/ITPKB/JAK3/LCK/MEF2C/NCKAP1L/NLRP3/PDCD1LG2/PLEK/PNP/PTPN22/RASGRP1/SLC39A10/SYK/TBX21/THY1/TLR4/TNFSF13B/UNG/VCAM1/WNT5A/XCL1/ZBTB1
BP	GO:1901879	regulation of protein depolymerization	15/1267	6.89e-05	0.0017749	ENSSSCG00000014207/ENSSSCG00000025087/ENSSSCG00000008239/ENSSSCG00000028113/ENSSSCG00000001959/ENSSSCG00000009378/ENSSSCG00000007085/ENSSSCG00000032269/ENSSSCG00000029249/ENSSSCG00000034632/ENSSSCG00000008348/ENSSSCG00000007149/ENSSSCG00000004626/ENSSSCG00000004718/ENSSSCG00000000798	APC/ASPH/CAPG/CAPZA2/CFL2/CKAP2/DSTN/LIMA1/NAV3/PDXP/PLEK/SPEF1/TMOD3/TTBK2/TWF1
BP	GO:0007204	positive regulation of cytosolic calcium ion concentration	28/1267	7.19e-05	0.00183938	ENSSSCG00000027613/ENSSSCG00000009661/ENSSSCG00000009125/ENSSSCG00000038869/ENSSSCG00000029371/ENSSSCG00000015320/ENSSSCG00000006390/ENSSSCG00000006745/ENSSSCG00000010966/ENSSSCG00000038162/ENSSSCG00000011322/ENSSSCG00000017392/ENSSSCG00000024344/ENSSSCG00000028148/ENSSSCG00000035355/ENSSSCG00000013473/ENSSSCG00000000555/ENSSSCG00000009817/ENSSSCG00000008841/ENSSSCG00000002688/ENSSSCG00000034163/…	-/ADRA1A/ANK2/APLNR/C5AR1/CALCR/CASQ1/CASQ2/CCL19/CCL21/CCR1/CCR10/CCR5/DMD/F2R/GNA15/ITPR2/P2RX7/PDGFRA/PLCG2/PLN/PRKD1/PTPN6/SRI/THY1/TRPC6/UBASH3B/XCL1
BP	GO:0071887	leukocyte apoptotic process	18/1267	7.22e-05	0.00183938	ENSSSCG00000005267/ENSSSCG00000002294/ENSSSCG00000028924/ENSSSCG00000010966/ENSSSCG00000038162/ENSSSCG00000024344/ENSSSCG00000015094/ENSSSCG00000005240/ENSSSCG00000006357/ENSSSCG00000011884/ENSSSCG00000005096/ENSSSCG00000040100/ENSSSCG00000014149/ENSSSCG00000009817/ENSSSCG00000037319/ENSSSCG00000008881/ENSSSCG00000031954/ENSSSCG00000035859	ANXA1/ARG2/AURKB/CCL19/CCL21/CCR5/CD3G/DOCK8/FCER1G/HCLS1/HIF1A/ITPKB/MEF2C/P2RX7/PDCD1/RAPGEF2/SLC39A10/WNT5A
BP	GO:0051017	actin filament bundle assembly	23/1267	7.27e-05	0.00184204	ENSSSCG00000036702/ENSSSCG00000021612/ENSSSCG00000023419/ENSSSCG00000004192/ENSSSCG00000036549/ENSSSCG00000007586/ENSSSCG00000009412/ENSSSCG00000032269/ENSSSCG00000037803/ENSSSCG00000011102/ENSSSCG00000010426/ENSSSCG00000034632/ENSSSCG00000022081/ENSSSCG00000008348/ENSSSCG00000012597/ENSSSCG00000024439/ENSSSCG00000021893/ENSSSCG00000026257/ENSSSCG00000009111/ENSSSCG00000002385/ENSSSCG00000016064/…	ACTN1/ARHGAP28/ARHGEF10/CTGF/DPYSL3/FSCN1/LCP1/LIMA1/MARCKS/NRP1/PCDH15/PDXP/PHLDB2/PLEK/PLS3/PTGER4/ROCK1/STMN1/SYNPO2/TGFB3/TMEFF2/TTC8/WAS
BP	GO:0070848	response to growth factor	64/1267	7.6e-05	0.00191319	ENSSSCG00000034993/ENSSSCG00000016816/ENSSSCG00000001765/ENSSSCG00000015825/ENSSSCG00000008072/ENSSSCG00000001478/ENSSSCG00000010360/ENSSSCG00000034012/ENSSSCG00000004485/ENSSSCG00000015326/ENSSSCG00000016034/ENSSSCG00000004192/ENSSSCG00000016857/ENSSSCG00000005524/ENSSSCG00000000915/ENSSSCG00000032092/ENSSSCG00000027726/ENSSSCG00000036155/ENSSSCG00000004658/ENSSSCG00000014256/ENSSSCG00000016878/…	-/ADAMTS12/ADAMTS7/ADGRA2/ASPN/BMP5/BMPR1A/CASP3/CD109/COL1A2/COL3A1/CTGF/DAB2/DAB2IP/DCN/DDX5/DLL1/FAT4/FBN1/FBN2/FGF10/FGF21/FGFR4/FLT4/FOLR1/HHIP/HIF1A/HSPA5/IQGAP1/ITGB3/KCP/MEF2C/MXRA5/MYOF/MYOG/NEO1/NRP1/NRP2/NTRK2/PDCD4/PDE3A/PDGFB/PDGFRA/PRKCB/RGMA/ROBO1/SFRP2/SFRP4/SHAS2/SHISA2/SMAD1/SMAD9/SORT1/SPARC/SULF2/TCF4/TGFB1I1/TGFB2/TGFB3/USP15/WNT5A/XCL1/YES1/ZEB1
BP	GO:0002696	positive regulation of leukocyte activation	37/1267	7.89e-05	0.00197517	ENSSSCG00000036224/ENSSSCG00000005267/ENSSSCG00000034390/ENSSSCG00000024311/ENSSSCG00000008742/ENSSSCG00000040140/ENSSSCG00000011942/ENSSSCG00000005240/ENSSSCG00000010831/ENSSSCG00000006357/ENSSSCG00000016878/ENSSSCG00000000857/ENSSSCG00000005203/ENSSSCG00000016916/ENSSSCG00000016298/ENSSSCG00000025133/ENSSSCG00000040100/ENSSSCG00000013888/ENSSSCG00000003608/ENSSSCG00000014149/ENSSSCG00000000295/…	-/ANXA1/CARD11/CCR2/CD38/CD3E/CD47/DOCK8/DUSP10/FCER1G/FGF10/IGF1/IL33/IL6ST/INPP5D/ITGB2/ITPKB/JAK3/LCK/MEF2C/NCKAP1L/NLRP3/PDCD1LG2/PNP/PTPN22/RASGRP1/SLC39A10/SYK/TBX21/THY1/TLR4/TNFSF13B/UNG/VCAM1/WNT5A/XCL1/ZBTB1
BP	GO:0007507	heart development	58/1267	8.24e-05	0.00205293	ENSSSCG00000003768/ENSSSCG00000012026/ENSSSCG00000011496/ENSSSCG00000004139/ENSSSCG00000009661/ENSSSCG00000004166/ENSSSCG00000025578/ENSSSCG00000009125/ENSSSCG00000009093/ENSSSCG00000001478/ENSSSCG00000010360/ENSSSCG00000034012/ENSSSCG00000006857/ENSSSCG00000016034/ENSSSCG00000005751/ENSSSCG00000008854/ENSSSCG00000027726/ENSSSCG00000040728/ENSSSCG00000036155/ENSSSCG00000004658/ENSSSCG00000027935/…	-/ADAMTS1/ADAMTS9/ADGRG6/ADRA1A/AHI1/ALDH1A2/ANK2/BBS7/BMP5/BMPR1A/CASP3/COL11A1/COL3A1/COL5A1/CPE/DLL1/EYA1/FAT4/FBN1/FHOD3/FOLR1/FREM2/GJA1/GNAQ/HEG1/HIF1A/IGF1/LOX/LRP6/LTBP1/LUZP1/MEF2C/MIB1/NF1/NOTCH2/NOX4/NRP1/PDGFRA/PLN/PLXND1/PRICKLE1/ROBO1/RTN4/SEMA3C/SFRP2/SHAS2/SMAD1/SMYD1/SOX4/SPRED1/TBC1D32/TENM4/TGFB2/TMEM65/-/WNT5A/XIRP2
BP	GO:0006909	phagocytosis	23/1267	8.53e-05	0.00210196	ENSSSCG00000036224/ENSSSCG00000039103/ENSSSCG00000005267/ENSSSCG00000011942/ENSSSCG00000039542/ENSSSCG00000017008/ENSSSCG00000006357/ENSSSCG00000016027/ENSSSCG00000025133/ENSSSCG00000006979/ENSSSCG00000000145/ENSSSCG00000015559/ENSSSCG00000000137/ENSSSCG00000000295/ENSSSCG00000009817/ENSSSCG00000004612/ENSSSCG00000009759/ENSSSCG00000039798/ENSSSCG00000012234/ENSSSCG00000009589/ENSSSCG00000021906/…	-/ADIPOQ/ANXA1/CD47/-/DOCK2/FCER1G/ITGAV/ITGB2/MSR1/MYH9/NCF2/NCF4/NCKAP1L/P2RX7/RAB27A/SCARB1/SLC11A1/SRPX/SYK/SYT7/TNF/VAV1
BP	GO:0061572	actin filament bundle organization	23/1267	8.53e-05	0.00210196	ENSSSCG00000036702/ENSSSCG00000021612/ENSSSCG00000023419/ENSSSCG00000004192/ENSSSCG00000036549/ENSSSCG00000007586/ENSSSCG00000009412/ENSSSCG00000032269/ENSSSCG00000037803/ENSSSCG00000011102/ENSSSCG00000010426/ENSSSCG00000034632/ENSSSCG00000022081/ENSSSCG00000008348/ENSSSCG00000012597/ENSSSCG00000024439/ENSSSCG00000021893/ENSSSCG00000026257/ENSSSCG00000009111/ENSSSCG00000002385/ENSSSCG00000016064/…	ACTN1/ARHGAP28/ARHGEF10/CTGF/DPYSL3/FSCN1/LCP1/LIMA1/MARCKS/NRP1/PCDH15/PDXP/PHLDB2/PLEK/PLS3/PTGER4/ROCK1/STMN1/SYNPO2/TGFB3/TMEFF2/TTC8/WAS
BP	GO:0050900	leukocyte migration	39/1267	8.71e-05	0.00213466	ENSSSCG00000001097/ENSSSCG00000004595/ENSSSCG00000005267/ENSSSCG00000029371/ENSSSCG00000010966/ENSSSCG00000038162/ENSSSCG00000011322/ENSSSCG00000024311/ENSSSCG00000025795/ENSSSCG00000022092/ENSSSCG00000005240/ENSSSCG00000006357/ENSSSCG00000005277/ENSSSCG00000013655/ENSSSCG00000016885/ENSSSCG00000015955/ENSSSCG00000025133/ENSSSCG00000017306/ENSSSCG00000015089/ENSSSCG00000000295/ENSSSCG00000011713/…	RIPOR2/ADAM10/ANXA1/C5AR1/CCL19/CCL21/CCR1/CCR2/CSF3R/CYP7B1/DOCK8/FCER1G/GCNT1/ICAM1/ITGA1/ITGA6/ITGB2/ITGB3/JAML/NCKAP1L/P2RY12/PDGFB/PLCB1/PTGER4/PTPN22/RAC2/ROCK1/S100A9/SELL/SLC37A4/STK10/SYK/TBX21/THY1/TNF/VAV1/VCAM1/WNT5A/XCL1
BP	GO:0032637	interleukin-8 production	15/1267	8.77e-05	0.00213734	ENSSSCG00000039103/ENSSSCG00000010650/ENSSSCG00000005267/ENSSSCG00000006374/ENSSSCG00000035355/ENSSSCG00000016678/ENSSSCG00000006764/ENSSSCG00000037450/ENSSSCG00000009002/ENSSSCG00000015801/ENSSSCG00000005503/ENSSSCG00000026592/ENSSSCG00000012118/ENSSSCG00000001404/ENSSSCG00000035859	ADIPOQ/AFAP1L2/ANXA1/CD244/F2R/NOD1/PTPN22/SSC5D/TLR2/TLR3/TLR4/TLR6/TLR8/TNF/WNT5A
BP	GO:0043409	negative regulation of MAPK cascade	24/1267	8.92e-05	0.00216242	ENSSSCG00000026389/ENSSSCG00000039103/ENSSSCG00000003088/ENSSSCG00000005524/ENSSSCG00000031856/ENSSSCG00000011833/ENSSSCG00000028148/ENSSSCG00000010831/ENSSSCG00000000739/ENSSSCG00000009334/ENSSSCG00000033768/ENSSSCG00000017748/ENSSSCG00000009817/ENSSSCG00000009671/ENSSSCG00000006764/ENSSSCG00000025537/ENSSSCG00000023709/ENSSSCG00000014039/ENSSSCG00000037241/ENSSSCG00000009004/ENSSSCG00000015135/…	SYNJ2BP/ADIPOQ/APOE/DAB2IP/DACT1/DLG1/DMD/DUSP10/FOXM1/HSPH1/LAX1/NF1/P2RX7/PBK/PTPN22/PTPN6/PTPRJ/RGS14/RGS2/SFRP2/SORL1/SPRED1/TBC1D10C/TLR4
BP	GO:0050866	negative regulation of cell activation	25/1267	9.19e-05	0.00221613	ENSSSCG00000015883/ENSSSCG00000001097/ENSSSCG00000005267/ENSSSCG00000003088/ENSSSCG00000002294/ENSSSCG00000034012/ENSSSCG00000024311/ENSSSCG00000006381/ENSSSCG00000011833/ENSSSCG00000012594/ENSSSCG00000016298/ENSSSCG00000033768/ENSSSCG00000040208/ENSSSCG00000032561/ENSSSCG00000033327/ENSSSCG00000008841/ENSSSCG00000006764/ENSSSCG00000025537/ENSSSCG00000015498/ENSSSCG00000038062/ENSSSCG00000012912/…	MARCH7/RIPOR2/ANXA1/APOE/ARG2/CASP3/CCR2/CD84/DLG1/IL13RA2/INPP5D/LAX1/PAG1/PDCD1LG2/PDGFB/PDGFRA/PTPN22/PTPN6/RC3H1/SAMSN1/TBC1D10C/TBX21/TNFAIP3/TNFAIP8L2/UBASH3B
BP	GO:0001503	ossification	45/1267	9.46e-05	0.00225328	ENSSSCG00000008072/ENSSSCG00000010360/ENSSSCG00000015320/ENSSSCG00000011322/ENSSSCG00000036135/ENSSSCG00000004192/ENSSSCG00000006051/ENSSSCG00000006338/ENSSSCG00000006009/ENSSSCG00000029944/ENSSSCG00000036155/ENSSSCG00000014256/ENSSSCG00000023303/ENSSSCG00000012376/ENSSSCG00000004241/ENSSSCG00000005096/ENSSSCG00000024312/ENSSSCG00000000857/ENSSSCG00000025924/ENSSSCG00000016916/ENSSSCG00000013335/…	ASPN/BMPR1A/CALCR/CCR1/COL1A1/CTGF/CTHRC1/DDR2/EXT1/FASN/FAT4/FBN2/FIGNL1/GDPD2/GJA1/HIF1A/ID4/IGF1/IGFBP5/IL6ST/LGR4/MEF2C/MGP/MMP16/MYOG/NAB1/NF1/OMD/P2RX7/PPARGC1B/PRKD1/PTGER4/SFRP2/SLC8A1/SMAD1/SRGN/SUCO/TGFB2/TGFB3/TNC/TNF/TNFRSF11A/TPM4/VCAN/WNT5A
BP	GO:0097553	calcium ion transmembrane import into cytosol	20/1267	9.5e-05	0.00225328	ENSSSCG00000027613/ENSSSCG00000009125/ENSSSCG00000038869/ENSSSCG00000006390/ENSSSCG00000006745/ENSSSCG00000010966/ENSSSCG00000038162/ENSSSCG00000024344/ENSSSCG00000028148/ENSSSCG00000035355/ENSSSCG00000000555/ENSSSCG00000009817/ENSSSCG00000002688/ENSSSCG00000034163/ENSSSCG00000001975/ENSSSCG00000025537/ENSSSCG00000015298/ENSSSCG00000032330/ENSSSCG00000015136/ENSSSCG00000006298	-/ANK2/APLNR/CASQ1/CASQ2/CCL19/CCL21/CCR5/DMD/F2R/ITPR2/P2RX7/PLCG2/PLN/PRKD1/PTPN6/SRI/THY1/UBASH3B/XCL1
BP	GO:1902656	calcium ion import into cytosol	20/1267	9.5e-05	0.00225328	ENSSSCG00000027613/ENSSSCG00000009125/ENSSSCG00000038869/ENSSSCG00000006390/ENSSSCG00000006745/ENSSSCG00000010966/ENSSSCG00000038162/ENSSSCG00000024344/ENSSSCG00000028148/ENSSSCG00000035355/ENSSSCG00000000555/ENSSSCG00000009817/ENSSSCG00000002688/ENSSSCG00000034163/ENSSSCG00000001975/ENSSSCG00000025537/ENSSSCG00000015298/ENSSSCG00000032330/ENSSSCG00000015136/ENSSSCG00000006298	-/ANK2/APLNR/CASQ1/CASQ2/CCL19/CCL21/CCR5/DMD/F2R/ITPR2/P2RX7/PLCG2/PLN/PRKD1/PTPN6/SRI/THY1/UBASH3B/XCL1
BP	GO:0045841	negative regulation of mitotic metaphase/anaphase transition	9/1267	0.000100986	0.00235826	ENSSSCG00000014207/ENSSSCG00000030469/ENSSSCG00000004782/ENSSSCG00000029326/ENSSSCG00000002651/ENSSSCG00000008613/ENSSSCG00000003697/ENSSSCG00000026748/ENSSSCG00000006014	APC/-/BUB1B/CCNB1/CDT1/GEN1/NDC80/PLK1/RAD21
BP	GO:0071173	spindle assembly checkpoint	9/1267	0.000100986	0.00235826	ENSSSCG00000014207/ENSSSCG00000030469/ENSSSCG00000004782/ENSSSCG00000029326/ENSSSCG00000002651/ENSSSCG00000008613/ENSSSCG00000003697/ENSSSCG00000026748/ENSSSCG00000004466	APC/-/BUB1B/CCNB1/CDT1/GEN1/NDC80/PLK1/TTK
BP	GO:2000816	negative regulation of mitotic sister chromatid separation	9/1267	0.000100986	0.00235826	ENSSSCG00000014207/ENSSSCG00000030469/ENSSSCG00000004782/ENSSSCG00000029326/ENSSSCG00000002651/ENSSSCG00000008613/ENSSSCG00000003697/ENSSSCG00000026748/ENSSSCG00000006014	APC/-/BUB1B/CCNB1/CDT1/GEN1/NDC80/PLK1/RAD21
BP	GO:0032677	regulation of interleukin-8 production	14/1267	0.000104827	0.00243533	ENSSSCG00000039103/ENSSSCG00000010650/ENSSSCG00000005267/ENSSSCG00000006374/ENSSSCG00000035355/ENSSSCG00000006764/ENSSSCG00000037450/ENSSSCG00000009002/ENSSSCG00000015801/ENSSSCG00000005503/ENSSSCG00000026592/ENSSSCG00000012118/ENSSSCG00000001404/ENSSSCG00000035859	ADIPOQ/AFAP1L2/ANXA1/CD244/F2R/PTPN22/SSC5D/TLR2/TLR3/TLR4/TLR6/TLR8/TNF/WNT5A
BP	GO:0002263	cell activation involved in immune response	33/1267	0.000105899	0.00244763	ENSSSCG00000005267/ENSSSCG00000030156/ENSSSCG00000024311/ENSSSCG00000006374/ENSSSCG00000006381/ENSSSCG00000027726/ENSSSCG00000012634/ENSSSCG00000017008/ENSSSCG00000010865/ENSSSCG00000006357/ENSSSCG00000013655/ENSSSCG00000032368/ENSSSCG00000012594/ENSSSCG00000013766/ENSSSCG00000007797/ENSSSCG00000025133/ENSSSCG00000009412/ENSSSCG00000000423/ENSSSCG00000006375/ENSSSCG00000013940/ENSSSCG00000002688/…	ANXA1/APBB1IP/CCR2/CD244/CD84/DLL1/DOCK11/DOCK2/EXO1/FCER1G/ICAM1/IFN-OMEGA-6/IL13RA2/IL27RA/ITGAL/ITGB2/LCP1/LRP1/LY9/NLRP3/PLCG2/PTGER4/RAB27A/RAC2/RASGRP1/RC3H1/SLC11A1/STXBP2/SYK/TBX21/TLR4/TYROBP/UNG
BP	GO:0010243	response to organonitrogen compound	60/1267	0.000108585	0.0024969	ENSSSCG00000003909/ENSSSCG00000039103/ENSSSCG00000011695/ENSSSCG00000006816/ENSSSCG00000015310/ENSSSCG00000014207/ENSSSCG00000012789/ENSSSCG00000001816/ENSSSCG00000000570/ENSSSCG00000029371/ENSSSCG00000015402/ENSSSCG00000028711/ENSSSCG00000034012/ENSSSCG00000006745/ENSSSCG00000003603/ENSSSCG00000036135/ENSSSCG00000015326/ENSSSCG00000016034/ENSSSCG00000016035/ENSSSCG00000000745/ENSSSCG00000004193/…	-/ADIPOQ/AGTR1/AHCYL1/AKAP9/APC/AVPR2/BLM/C2CD5/C5AR1/CACNA2D1/CASP1/CASP3/CASQ2/COL16A1/COL1A1/COL1A2/COL3A1/COL5A2/DDX11/ENPP1/ERBIN/EZH2/FOLR1/GPR173/HDAC9/IGF1/IGFBP5/IRF5/ITPR2/JAK2/KYNU/LRP1/LRRK2/MEF2C/NLRP3/NOD1/NTRK2/P2RX7/P2RY12/PCSK9/PDE3A/PDGFD/PDGFRA/PDXP/PHIP/PIK3CG/PKM/PTPN22/RAD51/RAPGEF2/SELL/SESN3/SORT1/TLR4/TLR6/TNF/TNFAIP3/ZEB1/ZNF106
BP	GO:0043244	regulation of protein complex disassembly	16/1267	0.000112723	0.00257778	ENSSSCG00000014207/ENSSSCG00000025087/ENSSSCG00000008239/ENSSSCG00000028113/ENSSSCG00000001959/ENSSSCG00000009378/ENSSSCG00000007085/ENSSSCG00000032269/ENSSSCG00000029249/ENSSSCG00000034632/ENSSSCG00000008348/ENSSSCG00000007149/ENSSSCG00000004626/ENSSSCG00000001404/ENSSSCG00000004718/ENSSSCG00000000798	APC/ASPH/CAPG/CAPZA2/CFL2/CKAP2/DSTN/LIMA1/NAV3/PDXP/PLEK/SPEF1/TMOD3/TNF/TTBK2/TWF1
BP	GO:0050777	negative regulation of immune response	20/1267	0.000113246	0.00257778	ENSSSCG00000006035/ENSSSCG00000005267/ENSSSCG00000002294/ENSSSCG00000015662/ENSSSCG00000024311/ENSSSCG00000006381/ENSSSCG00000016034/ENSSSCG00000010831/ENSSSCG00000012594/ENSSSCG00000013766/ENSSSCG00000016298/ENSSSCG00000039751/ENSSSCG00000025537/ENSSSCG00000015498/ENSSSCG00000038062/ENSSSCG00000017517/ENSSSCG00000010816/ENSSSCG00000002385/ENSSSCG00000001404/ENSSSCG00000004154	ANGPT1/ANXA1/ARG2/C4BPA/CCR2/CD84/COL3A1/DUSP10/IL13RA2/IL27RA/INPP5D/NLRC5/PTPN6/RC3H1/SAMSN1/TBX21/TGFB2/TGFB3/TNF/TNFAIP3
BP	GO:0002764	immune response-regulating signaling pathway	37/1267	0.000120262	0.00271549	ENSSSCG00000036224/ENSSSCG00000027529/ENSSSCG00000029371/ENSSSCG00000040140/ENSSSCG00000038151/ENSSSCG00000005524/ENSSSCG00000016954/ENSSSCG00000006357/ENSSSCG00000038003/ENSSSCG00000003608/ENSSSCG00000017006/ENSSSCG00000013335/ENSSSCG00000014149/ENSSSCG00000000295/ENSSSCG00000010509/ENSSSCG00000002688/ENSSSCG00000033674/ENSSSCG00000006764/ENSSSCG00000025537/ENSSSCG00000010908/ENSSSCG00000023709/…	-/BIRC3/C5AR1/CD3E/CMTM3/DAB2IP/ERBIN/FCER1G/ITK/LCK/LCP2/LGR4/MEF2C/NCKAP1L/PIK3AP1/PLCG2/PRKCB/PTPN22/PTPN6/PTPRC/PTPRJ/PTPRS/PVRIG/RC3H1/RNF125/SKAP2/SLC39A10/SYK/THEMIS2/THY1/TLR2/TLR3/TLR4/TLR6/TLR8/TNFAIP3/TRAT1
BP	GO:0001501	skeletal system development	57/1267	0.000121969	0.00271549	ENSSSCG00000016816/ENSSSCG00000001765/ENSSSCG00000011943/ENSSSCG00000001478/ENSSSCG00000010360/ENSSSCG00000006857/ENSSSCG00000036135/ENSSSCG00000015326/ENSSSCG00000016035/ENSSSCG00000004192/ENSSSCG00000011833/ENSSSCG00000006009/ENSSSCG00000040728/ENSSSCG00000036155/ENSSSCG00000004658/ENSSSCG00000014256/ENSSSCG00000015237/ENSSSCG00000033763/ENSSSCG00000030597/ENSSSCG00000009045/ENSSSCG00000005096/…	ADAMTS12/ADAMTS7/BBX/BMP5/BMPR1A/COL11A1/COL1A1/COL1A2/COL5A2/CTGF/DLG1/EXT1/EYA1/FAT4/FBN1/FBN2/FLI1/GNAQ/HAPLN3/HHIP/HIF1A/HOXB9/HOXD3/HOXD4/IGF1/INSIG1/ITGB8/LOXL2/LRP6/LRRC17/MAF/MEF2C/MEIS1/MGP/MMP16/NAB1/P2RX7/PDGFRA/PLS3/POC1A/PPARGC1B/PTPN6/SERPINH1/SFRP2/SFRP4/SHAS2/SLC35D1/SMAD1/SMAD9/SOX4/SPARC/SULF2/TYROBP/VCAN/WNT5A/ZEB1/ZNF385A
BP	GO:0033047	regulation of mitotic sister chromatid segregation	13/1267	0.00012284	0.00271549	ENSSSCG00000014207/ENSSSCG00000030469/ENSSSCG00000004782/ENSSSCG00000029326/ENSSSCG00000017471/ENSSSCG00000002651/ENSSSCG00000023296/ENSSSCG00000008613/ENSSSCG00000016068/ENSSSCG00000003697/ENSSSCG00000026748/ENSSSCG00000006014/ENSSSCG00000007423	APC/-/BUB1B/CCNB1/CDC6/CDT1/CENPE/GEN1/HECW2/NDC80/PLK1/RAD21/UBE2C
BP	GO:0050764	regulation of phagocytosis	13/1267	0.00012284	0.00271549	ENSSSCG00000039103/ENSSSCG00000011942/ENSSSCG00000039542/ENSSSCG00000017008/ENSSSCG00000006357/ENSSSCG00000016027/ENSSSCG00000025133/ENSSSCG00000000295/ENSSSCG00000004612/ENSSSCG00000039798/ENSSSCG00000009589/ENSSSCG00000021906/ENSSSCG00000001404	ADIPOQ/CD47/-/DOCK2/FCER1G/ITGAV/ITGB2/NCKAP1L/RAB27A/SLC11A1/SYK/SYT7/TNF
BP	GO:0031032	actomyosin structure organization	27/1267	0.000123277	0.00271549	ENSSSCG00000004969/ENSSSCG00000015747/ENSSSCG00000021612/ENSSSCG00000023419/ENSSSCG00000006390/ENSSSCG00000006745/ENSSSCG00000001959/ENSSSCG00000013614/ENSSSCG00000039542/ENSSSCG00000004192/ENSSSCG00000004199/ENSSSCG00000003687/ENSSSCG00000027935/ENSSSCG00000005027/ENSSSCG00000014149/ENSSSCG00000000145/ENSSSCG00000011102/ENSSSCG00000008841/ENSSSCG00000022081/ENSSSCG00000024439/ENSSSCG00000021893/…	-/-/ARHGAP28/ARHGEF10/CASQ1/CASQ2/CFL2/CNN1/-/CTGF/EPB41L2/EPB41L3/FHOD3/FRMD6/MEF2C/MYH9/NRP1/PDGFRA/PHLDB2/PTGER4/ROCK1/STMN1/TGFB3/TMEFF2/TMOD3/TTC8/WAS
BP	GO:2000482	regulation of interleukin-8 secretion	8/1267	0.000123377	0.00271549	ENSSSCG00000005267/ENSSSCG00000006374/ENSSSCG00000035355/ENSSSCG00000006764/ENSSSCG00000037450/ENSSSCG00000009002/ENSSSCG00000026592/ENSSSCG00000035859	ANXA1/CD244/F2R/PTPN22/SSC5D/TLR2/TLR6/WNT5A
BP	GO:0042098	T cell proliferation	26/1267	0.000123514	0.00271549	ENSSSCG00000015883/ENSSSCG00000005267/ENSSSCG00000002294/ENSSSCG00000034390/ENSSSCG00000034012/ENSSSCG00000024311/ENSSSCG00000040140/ENSSSCG00000011833/ENSSSCG00000017008/ENSSSCG00000005240/ENSSSCG00000000857/ENSSSCG00000016916/ENSSSCG00000013888/ENSSSCG00000000295/ENSSSCG00000009817/ENSSSCG00000032561/ENSSSCG00000002135/ENSSSCG00000006764/ENSSSCG00000025537/ENSSSCG00000021944/ENSSSCG00000015498/…	MARCH7/ANXA1/ARG2/CARD11/CASP3/CCR2/CD3E/DLG1/DOCK2/DOCK8/IGF1/IL6ST/JAK3/NCKAP1L/P2RX7/PDCD1LG2/PNP/PTPN22/PTPN6/RAC2/RC3H1/SLC11A1/SYK/TNFSF13B/VCAM1/XCL1
BP	GO:0033630	positive regulation of cell adhesion mediated by integrin	7/1267	0.000133695	0.00291774	ENSSSCG00000038162/ENSSSCG00000000295/ENSSSCG00000035230/ENSSSCG00000025537/ENSSSCG00000010199/ENSSSCG00000009589/ENSSSCG00000010816	CCL21/NCKAP1L/PIEZO1/PTPN6/RET/SYK/TGFB2
BP	GO:0043535	regulation of blood vessel endothelial cell migration	14/1267	0.000134008	0.00291774	ENSSSCG00000006035/ENSSSCG00000015753/ENSSSCG00000003088/ENSSSCG00000015368/ENSSSCG00000005096/ENSSSCG00000015357/ENSSSCG00000017748/ENSSSCG00000011102/ENSSSCG00000033327/ENSSSCG00000014899/ENSSSCG00000039393/ENSSSCG00000012482/ENSSSCG00000009348/ENSSSCG00000002389	ANGPT1/ANGPT2/APOE/HDAC9/HIF1A/MEOX2/NF1/NRP1/PDGFB/PRCP/SPRED1/SRPX2/STARD13/VASH1
BP	GO:0071621	granulocyte chemotaxis	17/1267	0.000135998	0.00294685	ENSSSCG00000001097/ENSSSCG00000005267/ENSSSCG00000029371/ENSSSCG00000010966/ENSSSCG00000038162/ENSSSCG00000025795/ENSSSCG00000006357/ENSSSCG00000016885/ENSSSCG00000025133/ENSSSCG00000015089/ENSSSCG00000000295/ENSSSCG00000021944/ENSSSCG00000006588/ENSSSCG00000015105/ENSSSCG00000009589/ENSSSCG00000013553/ENSSSCG00000006298	RIPOR2/ANXA1/C5AR1/CCL19/CCL21/CSF3R/FCER1G/ITGA1/ITGB2/JAML/NCKAP1L/RAC2/S100A9/SLC37A4/SYK/VAV1/XCL1
BP	GO:0007163	establishment or maintenance of cell polarity	28/1267	0.00013868	0.00299058	ENSSSCG00000001097/ENSSSCG00000010966/ENSSSCG00000038162/ENSSSCG00000015094/ENSSSCG00000038543/ENSSSCG00000011833/ENSSSCG00000017008/ENSSSCG00000005240/ENSSSCG00000016954/ENSSSCG00000040728/ENSSSCG00000007000/ENSSSCG00000016878/ENSSSCG00000011056/ENSSSCG00000011511/ENSSSCG00000007586/ENSSSCG00000010457/ENSSSCG00000016974/ENSSSCG00000000145/ENSSSCG00000004979/ENSSSCG00000000295/ENSSSCG00000003697/…	RIPOR2/CCL19/CCL21/CD3G/CENPA/DLG1/DOCK2/DOCK8/ERBIN/EYA1/FAT1/FGF10/FRMD4A/FRMD4B/FSCN1/KIF20B/MAP1B/MYH9/MYO9A/NCKAP1L/NDC80/OPHN1/ROCK1/SAPCD2/SPDL1/SYNE2/UST/WNT5A
BP	GO:0050710	negative regulation of cytokine secretion	12/1267	0.000140169	0.00300829	ENSSSCG00000006035/ENSSSCG00000005267/ENSSSCG00000002294/ENSSSCG00000016174/ENSSSCG00000013335/ENSSSCG00000013940/ENSSSCG00000024439/ENSSSCG00000006764/ENSSSCG00000037450/ENSSSCG00000026592/ENSSSCG00000012118/ENSSSCG00000001404	ANGPT1/ANXA1/ARG2/FN1/LGR4/NLRP3/PTGER4/PTPN22/SSC5D/TLR6/TLR8/TNF
BP	GO:0051098	regulation of binding	43/1267	0.000143907	0.00307388	ENSSSCG00000009172/ENSSSCG00000001097/ENSSSCG00000007585/ENSSSCG00000039103/ENSSSCG00000006035/ENSSSCG00000003088/ENSSSCG00000021612/ENSSSCG00000028924/ENSSSCG00000010467/ENSSSCG00000013008/ENSSSCG00000022504/ENSSSCG00000002651/ENSSSCG00000006051/ENSSSCG00000016857/ENSSSCG00000005524/ENSSSCG00000031856/ENSSSCG00000000745/ENSSSCG00000007268/ENSSSCG00000009655/ENSSSCG00000009134/ENSSSCG00000016313/…	PPP3CA/RIPOR2/ACTB/ADIPOQ/ANGPT1/APOE/ARHGAP28/AURKB/BTAF1/CDCA5/CDON/CDT1/CTHRC1/DAB2/DAB2IP/DACT1/DDX11/E2F1/EBF2/EGF/HJURP/IGF1/LRP1/LRRK2/MEF2C/NEK2/NES/PCSK9/PDGFB/PLK1/PLN/PLXND1/RGMA/ROCK1/SORL1/SRI/STMN1/TIAM1/TTBK2/UBASH3B/WNT5A/ZBTB7C/ZNF462
BP	GO:0006275	regulation of DNA replication	19/1267	0.000146015	0.0031042	ENSSSCG00000011679/ENSSSCG00000001816/ENSSSCG00000001478/ENSSSCG00000008406/ENSSSCG00000002651/ENSSSCG00000034864/ENSSSCG00000008010/ENSSSCG00000000950/ENSSSCG00000013352/ENSSSCG00000009670/ENSSSCG00000020879/ENSSSCG00000016878/ENSSSCG00000000857/ENSSSCG00000014955/ENSSSCG00000030642/ENSSSCG00000033327/ENSSSCG00000008841/ENSSSCG00000002385/ENSSSCG00000022073	ATR/BLM/BMP5/CCDC88A/CDT1/CHEK2/CHTF18/E2F7/E2F8/ESCO2/FBXW7/FGF10/IGF1/MRE11/PCNA/PDGFB/PDGFRA/TGFB3/ZBTB38
BP	GO:0072001	renal system development	37/1267	0.000147555	0.00312221	ENSSSCG00000012026/ENSSSCG00000017109/ENSSSCG00000039103/ENSSSCG00000004166/ENSSSCG00000025578/ENSSSCG00000006035/ENSSSCG00000002294/ENSSSCG00000015581/ENSSSCG00000010477/ENSSSCG00000016244/ENSSSCG00000011833/ENSSSCG00000027726/ENSSSCG00000009132/ENSSSCG00000004336/ENSSSCG00000040728/ENSSSCG00000036155/ENSSSCG00000016878/ENSSSCG00000005277/ENSSSCG00000015955/ENSSSCG00000014321/ENSSSCG00000013335/…	ADAMTS1/ADAMTS16/ADIPOQ/AHI1/ALDH1A2/ANGPT1/ARG2/CENPF/CEP55/COL4A4/DLG1/DLL1/ENPEP/EPHA7/EYA1/FAT4/FGF10/GCNT1/ITGA6/KLHL3/LGR4/LRRK2/MEF2C/NF1/NRP1/PCSK9/PDGFB/PDGFRA/RET/RRM2B/SIM1/SMAD1/SMAD9/SOX4/SULF2/TTC8/WNT5A
BP	GO:0043666	regulation of phosphoprotein phosphatase activity	9/1267	0.000151916	0.00318837	ENSSSCG00000016885/ENSSSCG00000011065/ENSSSCG00000000295/ENSSSCG00000038973/ENSSSCG00000005672/ENSSSCG00000021893/ENSSSCG00000008629/ENSSSCG00000031954/ENSSSCG00000001404	ITGA1/MASTL/NCKAP1L/PPP1R12A/PTPA/ROCK1/ROCK2/SLC39A10/TNF
BP	GO:0035023	regulation of Rho protein signal transduction	22/1267	0.000152097	0.00318837	ENSSSCG00000001097/ENSSSCG00000002259/ENSSSCG00000003088/ENSSSCG00000014976/ENSSSCG00000023419/ENSSSCG00000003472/ENSSSCG00000024205/ENSSSCG00000005314/ENSSSCG00000016034/ENSSSCG00000006970/ENSSSCG00000035355/ENSSSCG00000028185/ENSSSCG00000000530/ENSSSCG00000035592/ENSSSCG00000024614/ENSSSCG00000021749/ENSSSCG00000011102/ENSSSCG00000006199/ENSSSCG00000012001/ENSSSCG00000026257/ENSSSCG00000012034/…	RIPOR2/-/APOE/ARHGAP42/ARHGEF10/ARHGEF19/ARHGEF26/ARHGEF39/COL3A1/DLC1/F2R/FGD3/FGD4/GPR55/ITSN1/MCF2L2/NRP1/PREX2/ROBO1/STMN1/TIAM1/VAV1
BP	GO:0050670	regulation of lymphocyte proliferation	29/1267	0.000153607	0.00320512	ENSSSCG00000015883/ENSSSCG00000005267/ENSSSCG00000002294/ENSSSCG00000034390/ENSSSCG00000034012/ENSSSCG00000024311/ENSSSCG00000008742/ENSSSCG00000040140/ENSSSCG00000011833/ENSSSCG00000016878/ENSSSCG00000000857/ENSSSCG00000017494/ENSSSCG00000016916/ENSSSCG00000016298/ENSSSCG00000013888/ENSSSCG00000014149/ENSSSCG00000000295/ENSSSCG00000032561/ENSSSCG00000002135/ENSSSCG00000006764/ENSSSCG00000025537/…	MARCH7/ANXA1/ARG2/CARD11/CASP3/CCR2/CD38/CD3E/DLG1/FGF10/IGF1/IKZF3/IL6ST/INPP5D/JAK3/MEF2C/NCKAP1L/PDCD1LG2/PNP/PTPN22/PTPN6/RAC2/RC3H1/SLC39A10/SYK/TLR4/TNFSF13B/VCAM1/XCL1
BP	GO:0002366	leukocyte activation involved in immune response	32/1267	0.000155216	0.00322253	ENSSSCG00000005267/ENSSSCG00000030156/ENSSSCG00000024311/ENSSSCG00000006374/ENSSSCG00000006381/ENSSSCG00000027726/ENSSSCG00000012634/ENSSSCG00000017008/ENSSSCG00000010865/ENSSSCG00000006357/ENSSSCG00000013655/ENSSSCG00000032368/ENSSSCG00000012594/ENSSSCG00000013766/ENSSSCG00000007797/ENSSSCG00000025133/ENSSSCG00000009412/ENSSSCG00000006375/ENSSSCG00000013940/ENSSSCG00000002688/ENSSSCG00000024439/…	ANXA1/APBB1IP/CCR2/CD244/CD84/DLL1/DOCK11/DOCK2/EXO1/FCER1G/ICAM1/IFN-OMEGA-6/IL13RA2/IL27RA/ITGAL/ITGB2/LCP1/LY9/NLRP3/PLCG2/PTGER4/RAB27A/RAC2/RASGRP1/RC3H1/SLC11A1/STXBP2/SYK/TBX21/TLR4/TYROBP/UNG
BP	GO:0010811	positive regulation of cell-substrate adhesion	18/1267	0.000156586	0.00322253	ENSSSCG00000011959/ENSSSCG00000011928/ENSSSCG00000038162/ENSSSCG00000003603/ENSSSCG00000011973/ENSSSCG00000028148/ENSSSCG00000012121/ENSSSCG00000008557/ENSSSCG00000016174/ENSSSCG00000021739/ENSSSCG00000017306/ENSSSCG00000005215/ENSSSCG00000011102/ENSSSCG00000023709/ENSSSCG00000021893/ENSSSCG00000032330/ENSSSCG00000004123/ENSSSCG00000008501	ABI3BP/CCDC80/CCL21/COL16A1/COL8A1/DMD/EGFL6/EMILIN1/FN1/HSD17B12/ITGB3/JAK2/NRP1/PTPRJ/ROCK1/THY1/UTRN/VIT
BP	GO:0042307	positive regulation of protein import into nucleus	18/1267	0.000156586	0.00322253	ENSSSCG00000009172/ENSSSCG00000010360/ENSSSCG00000010966/ENSSSCG00000016857/ENSSSCG00000031856/ENSSSCG00000035746/ENSSSCG00000009134/ENSSSCG00000011884/ENSSSCG00000000857/ENSSSCG00000000784/ENSSSCG00000001975/ENSSSCG00000006764/ENSSSCG00000009004/ENSSSCG00000007456/ENSSSCG00000009002/ENSSSCG00000015801/ENSSSCG00000005503/ENSSSCG00000001404	PPP3CA/BMPR1A/CCL19/DAB2/DACT1/ECT2/EGF/HCLS1/IGF1/LRRK2/PRKD1/PTPN22/SFRP2/SULF2/TLR2/TLR3/TLR4/TNF
BP	GO:0051985	negative regulation of chromosome segregation	10/1267	0.000159962	0.00327704	ENSSSCG00000014207/ENSSSCG00000030469/ENSSSCG00000004782/ENSSSCG00000029326/ENSSSCG00000002651/ENSSSCG00000008613/ENSSSCG00000003697/ENSSSCG00000026748/ENSSSCG00000006014/ENSSSCG00000004466	APC/-/BUB1B/CCNB1/CDT1/GEN1/NDC80/PLK1/RAD21/TTK
BP	GO:0032844	regulation of homeostatic process	51/1267	0.000162386	0.00331165	ENSSSCG00000036618/ENSSSCG00000008419/ENSSSCG00000016597/ENSSSCG00000027613/ENSSSCG00000009125/ENSSSCG00000024158/ENSSSCG00000005267/ENSSSCG00000038869/ENSSSCG00000028924/ENSSSCG00000006390/ENSSSCG00000006745/ENSSSCG00000010966/ENSSSCG00000038162/ENSSSCG00000024344/ENSSSCG00000000915/ENSSSCG00000027726/ENSSSCG00000028148/ENSSSCG00000015235/ENSSSCG00000035355/ENSSSCG00000006357/ENSSSCG00000004241/…	-/NRXN1/-/-/ANK2/ANO1/ANXA1/APLNR/AURKB/CASQ1/CASQ2/CCL19/CCL21/CCR5/DCN/DLL1/DMD/ETS1/F2R/FCER1G/GJA1/HIF1A/INPP5D/ITPKB/ITPR2/LRRK2/MRE11/NCKAP1L/NEK2/NF1/P2RX7/PIF1/PLCG2/PLN/PPARGC1B/PRKD1/PTPN6/RBFOX2/SCN2B/SCN3B/SLMAP/SMG1/SRI/STK39/SYK/THY1/TNF/TNFRSF11A/UBASH3B/UBE2C/XCL1
BP	GO:0051251	positive regulation of lymphocyte activation	33/1267	0.000165621	0.00336241	ENSSSCG00000036224/ENSSSCG00000005267/ENSSSCG00000034390/ENSSSCG00000024311/ENSSSCG00000008742/ENSSSCG00000040140/ENSSSCG00000011942/ENSSSCG00000005240/ENSSSCG00000010831/ENSSSCG00000016878/ENSSSCG00000000857/ENSSSCG00000016916/ENSSSCG00000016298/ENSSSCG00000040100/ENSSSCG00000013888/ENSSSCG00000003608/ENSSSCG00000014149/ENSSSCG00000000295/ENSSSCG00000013940/ENSSSCG00000032561/ENSSSCG00000002135/…	-/ANXA1/CARD11/CCR2/CD38/CD3E/CD47/DOCK8/DUSP10/FGF10/IGF1/IL6ST/INPP5D/ITPKB/JAK3/LCK/MEF2C/NCKAP1L/NLRP3/PDCD1LG2/PNP/PTPN22/RASGRP1/SLC39A10/SYK/TBX21/THY1/TLR4/TNFSF13B/UNG/VCAM1/XCL1/ZBTB1
BP	GO:0050778	positive regulation of immune response	55/1267	0.000168939	0.00341438	ENSSSCG00000036224/ENSSSCG00000005267/ENSSSCG00000027529/ENSSSCG00000015662/ENSSSCG00000029371/ENSSSCG00000024311/ENSSSCG00000040140/ENSSSCG00000038151/ENSSSCG00000005524/ENSSSCG00000016954/ENSSSCG00000006357/ENSSSCG00000013766/ENSSSCG00000025133/ENSSSCG00000038003/ENSSSCG00000003608/ENSSSCG00000017006/ENSSSCG00000013335/ENSSSCG00000014149/ENSSSCG00000000295/ENSSSCG00000039751/ENSSSCG00000013940/…	-/ANXA1/BIRC3/C4BPA/C5AR1/CCR2/CD3E/CMTM3/DAB2IP/ERBIN/FCER1G/IL27RA/ITGB2/ITK/LCK/LCP2/LGR4/MEF2C/NCKAP1L/NLRC5/NLRP3/P2RX7/PIK3AP1/PLCG2/PRKCB/PTPN22/PTPN6/PTPRC/PTPRJ/PTPRS/PVRIG/RASGRP1/RC3H1/RNF125/SKAP2/SLC11A1/SLC39A10/SYK/TBX21/THEMIS2/THY1/TLR2/TLR3/TLR4/TLR6/TLR8/TNF/TNFAIP3/TNFSF13B/TRAT1/UNG/VAV1/WNT5A/XCL1/ZBTB1
BP	GO:1990266	neutrophil migration	16/1267	0.000171509	0.00345085	ENSSSCG00000001097/ENSSSCG00000029371/ENSSSCG00000010966/ENSSSCG00000038162/ENSSSCG00000025795/ENSSSCG00000006357/ENSSSCG00000016885/ENSSSCG00000025133/ENSSSCG00000015089/ENSSSCG00000000295/ENSSSCG00000021944/ENSSSCG00000006588/ENSSSCG00000015105/ENSSSCG00000009589/ENSSSCG00000013553/ENSSSCG00000006298	RIPOR2/C5AR1/CCL19/CCL21/CSF3R/FCER1G/ITGA1/ITGB2/JAML/NCKAP1L/RAC2/S100A9/SLC37A4/SYK/VAV1/XCL1
BP	GO:0032944	regulation of mononuclear cell proliferation	29/1267	0.000173414	0.00346038	ENSSSCG00000015883/ENSSSCG00000005267/ENSSSCG00000002294/ENSSSCG00000034390/ENSSSCG00000034012/ENSSSCG00000024311/ENSSSCG00000008742/ENSSSCG00000040140/ENSSSCG00000011833/ENSSSCG00000016878/ENSSSCG00000000857/ENSSSCG00000017494/ENSSSCG00000016916/ENSSSCG00000016298/ENSSSCG00000013888/ENSSSCG00000014149/ENSSSCG00000000295/ENSSSCG00000032561/ENSSSCG00000002135/ENSSSCG00000006764/ENSSSCG00000025537/…	MARCH7/ANXA1/ARG2/CARD11/CASP3/CCR2/CD38/CD3E/DLG1/FGF10/IGF1/IKZF3/IL6ST/INPP5D/JAK3/MEF2C/NCKAP1L/PDCD1LG2/PNP/PTPN22/PTPN6/RAC2/RC3H1/SLC39A10/SYK/TLR4/TNFSF13B/VCAM1/XCL1
BP	GO:0000079	regulation of cyclin-dependent protein serine/threonine kinase activity	15/1267	0.000173518	0.00346038	ENSSSCG00000015697/ENSSSCG00000014207/ENSSSCG00000001816/ENSSSCG00000034012/ENSSSCG00000029326/ENSSSCG00000012307/ENSSSCG00000037900/ENSSSCG00000038694/ENSSSCG00000003876/ENSSSCG00000021161/ENSSSCG00000016878/ENSSSCG00000011065/ENSSSCG00000033327/ENSSSCG00000026748/ENSSSCG00000004154	-/APC/BLM/CASP3/CCNB1/CCNB3/CCND1/CCND2/CDKN2C/CKS2/FGF10/MASTL/PDGFB/PLK1/TNFAIP3
BP	GO:0010810	regulation of cell-substrate adhesion	26/1267	0.000184518	0.00365792	ENSSSCG00000011959/ENSSSCG00000015753/ENSSSCG00000011928/ENSSSCG00000038162/ENSSSCG00000003603/ENSSSCG00000036135/ENSSSCG00000011973/ENSSSCG00000028148/ENSSSCG00000012121/ENSSSCG00000008557/ENSSSCG00000026130/ENSSSCG00000016174/ENSSSCG00000021739/ENSSSCG00000017306/ENSSSCG00000005215/ENSSSCG00000003654/ENSSSCG00000017748/ENSSSCG00000011102/ENSSSCG00000022081/ENSSSCG00000023709/ENSSSCG00000021944/…	ABI3BP/ANGPT2/CCDC80/CCL21/COL16A1/COL1A1/COL8A1/DMD/EGFL6/EMILIN1/EPHA3/FN1/HSD17B12/ITGB3/JAK2/MACF1/NF1/NRP1/PHLDB2/PTPRJ/RAC2/RASA1/ROCK1/THY1/UTRN/VIT
BP	GO:0032508	DNA duplex unwinding	12/1267	0.000185047	0.00365792	ENSSSCG00000001816/ENSSSCG00000021384/ENSSSCG00000000745/ENSSSCG00000011624/ENSSSCG00000006273/ENSSSCG00000022823/ENSSSCG00000035564/ENSSSCG00000014955/ENSSSCG00000004548/ENSSSCG00000004766/ENSSSCG00000025736/ENSSSCG00000017473	BLM/BRIP1/DDX11/MCM2/MCM4/MCM5/MCM6/MRE11/PIF1/RAD51/RECQL4/TOP2A
BP	GO:0002009	morphogenesis of an epithelium	58/1267	0.000186575	0.00367202	ENSSSCG00000016816/ENSSSCG00000017109/ENSSSCG00000004166/ENSSSCG00000025578/ENSSSCG00000004822/ENSSSCG00000000884/ENSSSCG00000001478/ENSSSCG00000005751/ENSSSCG00000006051/ENSSSCG00000022092/ENSSSCG00000016857/ENSSSCG00000011833/ENSSSCG00000027726/ENSSSCG00000009134/ENSSSCG00000004336/ENSSSCG00000040728/ENSSSCG00000036155/ENSSSCG00000016878/ENSSSCG00000022236/ENSSSCG00000009364/ENSSSCG00000004241/…	ADAMTS12/ADAMTS16/AHI1/ALDH1A2/ALDH1A3/APAF1/BMP5/COL5A1/CTHRC1/CYP7B1/DAB2/DLG1/DLL1/EGF/EPHA7/EYA1/FAT4/FGF10/FOLR1/FREM2/GJA1/HHIP/HIF1A/ID4/IGFBP5/KIF20B/KLHL3/LGR4/LRP6/LUZP1/MEF2C/MIB1/MYO9A/NRP1/NTN4/OPHN1/PCDH15/PHLDB2/PLXND1/PRICKLE1/RASIP1/RET/RGMA/RSPO3/SAPCD2/SEMA3A/SEMA3C/SFRP2/SOX4/STARD13/TGFB1I1/TMEFF2/TNC/TNF/TTC8/VCL/WNT5A/ZEB2
BP	GO:1904591	positive regulation of protein import	18/1267	0.000187931	0.00368181	ENSSSCG00000009172/ENSSSCG00000010360/ENSSSCG00000010966/ENSSSCG00000016857/ENSSSCG00000031856/ENSSSCG00000035746/ENSSSCG00000009134/ENSSSCG00000011884/ENSSSCG00000000857/ENSSSCG00000000784/ENSSSCG00000001975/ENSSSCG00000006764/ENSSSCG00000009004/ENSSSCG00000007456/ENSSSCG00000009002/ENSSSCG00000015801/ENSSSCG00000005503/ENSSSCG00000001404	PPP3CA/BMPR1A/CCL19/DAB2/DACT1/ECT2/EGF/HCLS1/IGF1/LRRK2/PRKD1/PTPN22/SFRP2/SULF2/TLR2/TLR3/TLR4/TNF
BP	GO:0002460	adaptive immune response based on somatic recombination of immune receptors built from immunoglobulin superfamily domains	30/1267	0.000188706	0.00368181	ENSSSCG00000036224/ENSSSCG00000005267/ENSSSCG00000015662/ENSSSCG00000024311/ENSSSCG00000008217/ENSSSCG00000014924/ENSSSCG00000011833/ENSSSCG00000010865/ENSSSCG00000006357/ENSSSCG00000013655/ENSSSCG00000012594/ENSSSCG00000013766/ENSSSCG00000016298/ENSSSCG00000006375/ENSSSCG00000014149/ENSSSCG00000013940/ENSSSCG00000009817/ENSSSCG00000025537/ENSSSCG00000004612/ENSSSCG00000015498/ENSSSCG00000039798/…	-/ANXA1/C4BPA/CCR2/CD8A/CTSC/DLG1/EXO1/FCER1G/ICAM1/IL13RA2/IL27RA/INPP5D/LY9/MEF2C/NLRP3/P2RX7/PTPN6/RAB27A/RC3H1/SLC11A1/TBX21/TLR6/TNF/TNFAIP3/TNFSF13B/UNG/WAS/XCL1/ZBTB1
BP	GO:0010563	negative regulation of phosphorus metabolic process	63/1267	0.000192565	0.00372485	ENSSSCG00000026389/ENSSSCG00000039103/ENSSSCG00000006035/ENSSSCG00000014207/ENSSSCG00000003088/ENSSSCG00000022968/ENSSSCG00000008072/ENSSSCG00000034012/ENSSSCG00000004485/ENSSSCG00000003876/ENSSSCG00000014934/ENSSSCG00000005997/ENSSSCG00000005524/ENSSSCG00000031856/ENSSSCG00000011833/ENSSSCG00000028148/ENSSSCG00000010831/ENSSSCG00000009904/ENSSSCG00000004193/ENSSSCG00000015567/ENSSSCG00000000739/…	SYNJ2BP/ADIPOQ/ANGPT1/APC/APOE/ARFGEF3/ASPN/CASP3/CD109/CDKN2C/CHORDC1/COL14A1/DAB2IP/DACT1/DLG1/DMD/DUSP10/DYNLL1/ENPP1/FAM129A/FOXM1/GNAQ/HSPH1/IQGAP1/LAX1/LRP6/LRRC66/LRRK2/LRTM1/MASTL/MICAL1/NCKAP1L/NF1/P2RX7/PBK/PDGFB/PKIA/PLEK/PLK1/PREX2/PRKAR2B/PRR5L/PTPA/PTPN22/PTPN6/PTPRJ/RGS14/RGS2/ROCK1/ROCK2/SAMSN1/SFRP2/SORL1/SPRED1/STK39/TBC1D10C/TGFB2/THY1/TLR4/TNF/TNFAIP3/TRIB1/UBASH3B
BP	GO:0045936	negative regulation of phosphate metabolic process	63/1267	0.000192565	0.00372485	ENSSSCG00000026389/ENSSSCG00000039103/ENSSSCG00000006035/ENSSSCG00000014207/ENSSSCG00000003088/ENSSSCG00000022968/ENSSSCG00000008072/ENSSSCG00000034012/ENSSSCG00000004485/ENSSSCG00000003876/ENSSSCG00000014934/ENSSSCG00000005997/ENSSSCG00000005524/ENSSSCG00000031856/ENSSSCG00000011833/ENSSSCG00000028148/ENSSSCG00000010831/ENSSSCG00000009904/ENSSSCG00000004193/ENSSSCG00000015567/ENSSSCG00000000739/…	SYNJ2BP/ADIPOQ/ANGPT1/APC/APOE/ARFGEF3/ASPN/CASP3/CD109/CDKN2C/CHORDC1/COL14A1/DAB2IP/DACT1/DLG1/DMD/DUSP10/DYNLL1/ENPP1/FAM129A/FOXM1/GNAQ/HSPH1/IQGAP1/LAX1/LRP6/LRRC66/LRRK2/LRTM1/MASTL/MICAL1/NCKAP1L/NF1/P2RX7/PBK/PDGFB/PKIA/PLEK/PLK1/PREX2/PRKAR2B/PRR5L/PTPA/PTPN22/PTPN6/PTPRJ/RGS14/RGS2/ROCK1/ROCK2/SAMSN1/SFRP2/SORL1/SPRED1/STK39/TBC1D10C/TGFB2/THY1/TLR4/TNF/TNFAIP3/TRIB1/UBASH3B
BP	GO:0002092	positive regulation of receptor internalization	8/1267	0.00019533	0.00376219	ENSSSCG00000004166/ENSSSCG00000006035/ENSSSCG00000030843/ENSSSCG00000009134/ENSSSCG00000025020/ENSSSCG00000002688/ENSSSCG00000035299/ENSSSCG00000009589	AHI1/ANGPT1/APLN/EGF/PCSK9/PLCG2/SFRP4/SYK
BP	GO:0031400	negative regulation of protein modification process	62/1267	0.000197226	0.00378254	ENSSSCG00000026389/ENSSSCG00000009338/ENSSSCG00000039103/ENSSSCG00000006035/ENSSSCG00000014207/ENSSSCG00000003088/ENSSSCG00000008072/ENSSSCG00000034012/ENSSSCG00000004485/ENSSSCG00000003876/ENSSSCG00000014934/ENSSSCG00000005997/ENSSSCG00000005524/ENSSSCG00000031856/ENSSSCG00000011833/ENSSSCG00000028148/ENSSSCG00000010831/ENSSSCG00000004193/ENSSSCG00000015567/ENSSSCG00000000739/ENSSSCG00000033763/…	SYNJ2BP/FRY/ADIPOQ/ANGPT1/APC/APOE/ASPN/CASP3/CD109/CDKN2C/CHORDC1/COL14A1/DAB2IP/DACT1/DLG1/DMD/DUSP10/ENPP1/FAM129A/FOXM1/GNAQ/HSPH1/JARID2/LAX1/LRP6/LRRC66/LRRK2/LRTM1/MASTL/MICAL1/NCKAP1L/NCOA7/NF1/P2RX7/PBK/PKIA/PLK1/PREX2/PRKAR2B/PRR5L/PTPA/PTPN22/PTPN6/PTPRJ/RGS14/RGS2/ROCK1/ROCK2/SAMSN1/SFRP2/SORL1/SOX4/SPOPL/SPRED1/STK39/TBC1D10C/THY1/TLR4/TNF/TNFAIP3/TRIB1/UBASH3B
BP	GO:0032101	regulation of response to external stimulus	69/1267	0.000198927	0.00379901	ENSSSCG00000001097/ENSSSCG00000008419/ENSSSCG00000004595/ENSSSCG00000016816/ENSSSCG00000015825/ENSSSCG00000039103/ENSSSCG00000015753/ENSSSCG00000005267/ENSSSCG00000003088/ENSSSCG00000002294/ENSSSCG00000015662/ENSSSCG00000029371/ENSSSCG00000038779/ENSSSCG00000028711/ENSSSCG00000014997/ENSSSCG00000010966/ENSSSCG00000038162/ENSSSCG00000011322/ENSSSCG00000024311/ENSSSCG00000004485/ENSSSCG00000011942/…	RIPOR2/NRXN1/ADAM10/ADAMTS12/ADGRA2/ADIPOQ/ANGPT2/ANXA1/APOE/ARG2/C4BPA/C5AR1/C5orf30/CASP1/-/CCL19/CCL21/CCR1/CCR2/CD109/CD47/DUSP10/ETS1/F2R/FANCA/FANCD2/FCER1G/FGF10/HPSE/JAK2/LBH/LY86/NCKAP1L/NLRP3/NOD1/NRP1/NT5E/PBK/PDCD4/PDGFB/PDGFRA/PHLDB2/PIK3AP1/PLEK/PROS1/PTGER4/PTPN22/PTPRS/RAC2/RGMA/RNF125/ROBO1/S100A9/SEMA3A/SLC7A2/STK39/SYK/TFPI/TLR2/TLR3/TLR4/TNF/TNFAIP3/TNFAIP8L2/TNFRSF11A/TRIB1/U…
BP	GO:0042326	negative regulation of phosphorylation	52/1267	0.000203534	0.00387058	ENSSSCG00000026389/ENSSSCG00000039103/ENSSSCG00000006035/ENSSSCG00000014207/ENSSSCG00000003088/ENSSSCG00000008072/ENSSSCG00000034012/ENSSSCG00000004485/ENSSSCG00000003876/ENSSSCG00000014934/ENSSSCG00000005997/ENSSSCG00000005524/ENSSSCG00000031856/ENSSSCG00000011833/ENSSSCG00000028148/ENSSSCG00000010831/ENSSSCG00000009904/ENSSSCG00000004193/ENSSSCG00000015567/ENSSSCG00000000739/ENSSSCG00000033763/…	SYNJ2BP/ADIPOQ/ANGPT1/APC/APOE/ASPN/CASP3/CD109/CDKN2C/CHORDC1/COL14A1/DAB2IP/DACT1/DLG1/DMD/DUSP10/DYNLL1/ENPP1/FAM129A/FOXM1/GNAQ/HSPH1/LAX1/LRP6/LRRC66/LRRK2/LRTM1/MICAL1/NF1/P2RX7/PBK/PKIA/PLK1/PREX2/PRKAR2B/PRR5L/PTPN22/PTPN6/PTPRJ/RGS14/RGS2/SAMSN1/SFRP2/SORL1/SPRED1/STK39/TBC1D10C/THY1/TLR4/TNFAIP3/TRIB1/UBASH3B
BP	GO:0060322	head development	70/1267	0.000218748	0.00414243	ENSSSCG00000016002/ENSSSCG00000007585/ENSSSCG00000004166/ENSSSCG00000025578/ENSSSCG00000004822/ENSSSCG00000000884/ENSSSCG00000025087/ENSSSCG00000010896/ENSSSCG00000003201/ENSSSCG00000009093/ENSSSCG00000001478/ENSSSCG00000010360/ENSSSCG00000040140/ENSSSCG00000022504/ENSSSCG00000015581/ENSSSCG00000036135/ENSSSCG00000016034/ENSSSCG00000006171/ENSSSCG00000014441/ENSSSCG00000005524/ENSSSCG00000033919/…	-/ACTB/AHI1/ALDH1A2/ALDH1A3/APAF1/ASPH/ASPM/ATF5/BBS7/BMP5/BMPR1A/CD3E/CDON/CENPF/COL1A1/COL3A1/CRISPLD1/CSF1R/DAB2IP/DCLK1/DLL1/DYNLL1/E2F1/EGF/EML1/EPHA7/EXT1/EZH2/FANCC/FANCD2/FAT4/FGF10/GNAQ/GNB4/HIF1A/HSPA5/ID4/KIF14/LAMB1/LRP6/LRRK2/MKL1/NF1/NRP1/NTRK2/PCDH18/PCDH19/PDGFRA/PGAP1/PLCB1/PTPRS/RBFOX2/ROBO1/RTN4/SEMA3A/SEMA6D/SFRP2/SHROOM4/SLITRK5/SMAD1/SMAD9/SYNE2/-/TGFB3/TOP2B/TTC8/WNT5A/YWHA…
BP	GO:0071902	positive regulation of protein serine/threonine kinase activity	35/1267	0.000225743	0.00424928	ENSSSCG00000015697/ENSSSCG00000039103/ENSSSCG00000035993/ENSSSCG00000029326/ENSSSCG00000037900/ENSSSCG00000038694/ENSSSCG00000021161/ENSSSCG00000014441/ENSSSCG00000005524/ENSSSCG00000009134/ENSSSCG00000028840/ENSSSCG00000016878/ENSSSCG00000000857/ENSSSCG00000006475/ENSSSCG00000000784/ENSSSCG00000026041/ENSSSCG00000002962/ENSSSCG00000008475/ENSSSCG00000011065/ENSSSCG00000014927/ENSSSCG00000009817/…	-/ADIPOQ/C1QTNF2/CCNB1/CCND1/CCND2/CKS2/CSF1R/DAB2IP/EGF/EZH2/FGF10/IGF1/IQGAP3/LRRK2/MAP3K5/MAP4K1/MAP4K3/MASTL/NOX4/P2RX7/PDGFB/PIK3CG/RAPGEF2/RASGRP1/ROBO1/SYK/TLR4/TLR6/TNF/TNFRSF11A/TNFSF15/TNIK/WNT5A/ZEB2
BP	GO:0030033	microvillus assembly	6/1267	0.000226937	0.00424928	ENSSSCG00000007586/ENSSSCG00000035101/ENSSSCG00000011750/ENSSSCG00000008881/ENSSSCG00000021205/ENSSSCG00000028905	FSCN1/KLF5/PLD1/RAPGEF2/STK26/TNIK
BP	GO:0014808	release of sequestered calcium ion into cytosol by sarcoplasmic reticulum	7/1267	0.000230048	0.00424928	ENSSSCG00000027613/ENSSSCG00000009125/ENSSSCG00000006390/ENSSSCG00000006745/ENSSSCG00000024344/ENSSSCG00000028148/ENSSSCG00000034163	-/ANK2/CASQ1/CASQ2/CCR5/DMD/PLN
BP	GO:0045663	positive regulation of myoblast differentiation	7/1267	0.000230048	0.00424928	ENSSSCG00000001097/ENSSSCG00000022504/ENSSSCG00000026041/ENSSSCG00000014149/ENSSSCG00000034654/ENSSSCG00000007056/ENSSSCG00000008215	RIPOR2/CDON/MAP3K5/MEF2C/MYOG/PLCB1/SMYD1
BP	GO:0048532	anatomical structure arrangement	7/1267	0.000230048	0.00424928	ENSSSCG00000010360/ENSSSCG00000027726/ENSSSCG00000028148/ENSSSCG00000005601/ENSSSCG00000010912/ENSSSCG00000011102/ENSSSCG00000015398	BMPR1A/DLL1/DMD/HSPA5/KIF14/NRP1/SEMA3A
BP	GO:1902547	regulation of cellular response to vascular endothelial growth factor stimulus	7/1267	0.000230048	0.00424928	ENSSSCG00000016816/ENSSSCG00000015825/ENSSSCG00000005524/ENSSSCG00000000915/ENSSSCG00000027726/ENSSSCG00000012001/ENSSSCG00000004535	ADAMTS12/ADGRA2/DAB2IP/DCN/DLL1/ROBO1/TCF4
BP	GO:0050851	antigen receptor-mediated signaling pathway	21/1267	0.000231666	0.00426171	ENSSSCG00000036224/ENSSSCG00000040140/ENSSSCG00000038151/ENSSSCG00000038003/ENSSSCG00000003608/ENSSSCG00000017006/ENSSSCG00000014149/ENSSSCG00000000295/ENSSSCG00000002688/ENSSSCG00000033674/ENSSSCG00000006764/ENSSSCG00000025537/ENSSSCG00000010908/ENSSSCG00000023709/ENSSSCG00000007656/ENSSSCG00000015498/ENSSSCG00000031954/ENSSSCG00000009589/ENSSSCG00000003584/ENSSSCG00000032330/ENSSSCG00000023842	-/CD3E/CMTM3/ITK/LCK/LCP2/MEF2C/NCKAP1L/PLCG2/PRKCB/PTPN22/PTPN6/PTPRC/PTPRJ/PVRIG/RC3H1/SLC39A10/SYK/THEMIS2/THY1/TRAT1
BP	GO:0003012	muscle system process	40/1267	0.00023578	0.00431975	ENSSSCG00000009172/ENSSSCG00000015747/ENSSSCG00000027613/ENSSSCG00000009661/ENSSSCG00000009125/ENSSSCG00000002294/ENSSSCG00000014976/ENSSSCG00000015402/ENSSSCG00000016535/ENSSSCG00000009123/ENSSSCG00000006390/ENSSSCG00000006745/ENSSSCG00000036480/ENSSSCG00000011833/ENSSSCG00000028148/ENSSSCG00000038969/ENSSSCG00000028840/ENSSSCG00000011599/ENSSSCG00000008866/ENSSSCG00000000857/ENSSSCG00000025924/…	PPP3CA/-/-/ADRA1A/ANK2/ARG2/ARHGAP42/CACNA2D1/CALD1/CAMK2D/CASQ1/CASQ2/CTNNA3/DLG1/DMD/DMPK/EZH2/GRIP2/GUCY1A3/IGF1/IGFBP5/MEF2C/MYL6/MYOG/PLN/RGS2/ROCK2/SCN2B/SCN3B/SLMAP/SMPX/SRI/SULF2/TMOD3/TNNC2/TNNI2/TNNT3/-/TPM4/TWF1
BP	GO:0002819	regulation of adaptive immune response	22/1267	0.000238724	0.00432268	ENSSSCG00000005267/ENSSSCG00000015662/ENSSSCG00000024311/ENSSSCG00000006379/ENSSSCG00000010831/ENSSSCG00000006357/ENSSSCG00000013766/ENSSSCG00000014149/ENSSSCG00000013940/ENSSSCG00000009817/ENSSSCG00000025537/ENSSSCG00000015498/ENSSSCG00000038062/ENSSSCG00000039798/ENSSSCG00000017517/ENSSSCG00000001404/ENSSSCG00000004154/ENSSSCG00000009542/ENSSSCG00000009938/ENSSSCG00000036747/ENSSSCG00000006298/…	ANXA1/C4BPA/CCR2/CD48/DUSP10/FCER1G/IL27RA/MEF2C/NLRP3/P2RX7/PTPN6/RC3H1/SAMSN1/SLC11A1/TBX21/TNF/TNFAIP3/TNFSF13B/UNG/WAS/XCL1/ZBTB1
BP	GO:0006261	DNA-dependent DNA replication	22/1267	0.000238724	0.00432268	ENSSSCG00000001958/ENSSSCG00000001816/ENSSSCG00000001478/ENSSSCG00000017471/ENSSSCG00000002651/ENSSSCG00000003403/ENSSSCG00000034864/ENSSSCG00000008010/ENSSSCG00000000745/ENSSSCG00000000950/ENSSSCG00000013352/ENSSSCG00000020879/ENSSSCG00000011624/ENSSSCG00000025488/ENSSSCG00000006273/ENSSSCG00000022823/ENSSSCG00000035564/ENSSSCG00000014955/ENSSSCG00000003861/ENSSSCG00000030642/ENSSSCG00000004766/…	BAZ1A/BLM/BMP5/CDC6/CDT1/CENPS/CHEK2/CHTF18/DDX11/E2F7/E2F8/FBXW7/MCM2/MCM3/MCM4/MCM5/MCM6/MRE11/ORC1/PCNA/RAD51/RRM2B
BP	GO:0007599	hemostasis	26/1267	0.000238817	0.00432268	ENSSSCG00000007585/ENSSSCG00000003088/ENSSSCG00000032303/ENSSSCG00000024310/ENSSSCG00000035355/ENSSSCG00000006289/ENSSSCG00000006357/ENSSSCG00000009237/ENSSSCG00000017306/ENSSSCG00000040332/ENSSSCG00000000145/ENSSSCG00000011713/ENSSSCG00000033327/ENSSSCG00000008841/ENSSSCG00000003395/ENSSSCG00000008348/ENSSSCG00000025463/ENSSSCG00000025537/ENSSSCG00000004612/ENSSSCG00000009589/ENSSSCG00000016032/…	ACTB/APOE/ENTPD2/F13A1/F2R/F5/FCER1G/HPSE/ITGB3/LBH/MYH9/P2RY12/PDGFB/PDGFRA/PIK3CD/PLEK/PROS1/PTPN6/RAB27A/SYK/TFPI/TFPI2/TLR4/UBASH3B/VCL/ZNF385A
BP	GO:0032963	collagen metabolic process	12/1267	0.000241626	0.00433824	ENSSSCG00000036135/ENSSSCG00000005751/ENSSSCG00000013263/ENSSSCG00000006648/ENSSSCG00000035355/ENSSSCG00000015896/ENSSSCG00000005096/ENSSSCG00000006132/ENSSSCG00000009817/ENSSSCG00000039468/ENSSSCG00000015485/ENSSSCG00000002385	COL1A1/COL5A1/CREB3L1/CTSS/F2R/FAP/HIF1A/MMP16/P2RX7/SERPINH1/SUCO/TGFB3
BP	GO:0035987	endodermal cell differentiation	12/1267	0.000241626	0.00433824	ENSSSCG00000006857/ENSSSCG00000004484/ENSSSCG00000005751/ENSSSCG00000016035/ENSSSCG00000011973/ENSSSCG00000016174/ENSSSCG00000036237/ENSSSCG00000016027/ENSSSCG00000025133/ENSSSCG00000015444/ENSSSCG00000015618/ENSSSCG00000002806	COL11A1/COL12A1/COL5A1/COL5A2/COL8A1/FN1/ITGA7/ITGAV/ITGB2/LAMB1/LAMB3/MMP15
BP	GO:0002429	immune response-activating cell surface receptor signaling pathway	23/1267	0.000242564	0.00433824	ENSSSCG00000036224/ENSSSCG00000029371/ENSSSCG00000040140/ENSSSCG00000038151/ENSSSCG00000006357/ENSSSCG00000038003/ENSSSCG00000003608/ENSSSCG00000017006/ENSSSCG00000014149/ENSSSCG00000000295/ENSSSCG00000002688/ENSSSCG00000033674/ENSSSCG00000006764/ENSSSCG00000025537/ENSSSCG00000010908/ENSSSCG00000023709/ENSSSCG00000007656/ENSSSCG00000015498/ENSSSCG00000031954/ENSSSCG00000009589/ENSSSCG00000003584/…	-/C5AR1/CD3E/CMTM3/FCER1G/ITK/LCK/LCP2/MEF2C/NCKAP1L/PLCG2/PRKCB/PTPN22/PTPN6/PTPRC/PTPRJ/PVRIG/RC3H1/SLC39A10/SYK/THEMIS2/THY1/TRAT1
BP	GO:1901698	response to nitrogen compound	70/1267	0.000247553	0.00440996	ENSSSCG00000009172/ENSSSCG00000003909/ENSSSCG00000039103/ENSSSCG00000011695/ENSSSCG00000006816/ENSSSCG00000015310/ENSSSCG00000014207/ENSSSCG00000012789/ENSSSCG00000001816/ENSSSCG00000000570/ENSSSCG00000029371/ENSSSCG00000015402/ENSSSCG00000028711/ENSSSCG00000034012/ENSSSCG00000006745/ENSSSCG00000010966/ENSSSCG00000003603/ENSSSCG00000036135/ENSSSCG00000015326/ENSSSCG00000016034/ENSSSCG00000016035/…	PPP3CA/-/ADIPOQ/AGTR1/AHCYL1/AKAP9/APC/AVPR2/BLM/C2CD5/C5AR1/CACNA2D1/CASP1/CASP3/CASQ2/CCL19/COL16A1/COL1A1/COL1A2/COL3A1/COL5A2/DDX11/DDX5/ENPP1/ERBIN/EZH2/FOLR1/GNAQ/GPR173/HDAC9/IFN-OMEGA-6/IGF1/IGFBP5/IRF5/ITGAV/ITPR2/JAK2/KYNU/LRP1/LRRK2/MAP3K5/MEF2C/NLRP3/NOD1/NTRK2/P2RX7/P2RY12/PCSK9/PDE3A/PDGFD/PDGFRA/PDXP/PHIP/PIK3CG/PKM/PLCB1/PTPN22/RAD51/RAPGEF2/RFTN2/SELL/SESN3/SORT1/TLR3/TLR4/TLR6/T…
BP	GO:0050727	regulation of inflammatory response	33/1267	0.000253936	0.00450587	ENSSSCG00000016816/ENSSSCG00000039103/ENSSSCG00000005267/ENSSSCG00000003088/ENSSSCG00000015662/ENSSSCG00000038779/ENSSSCG00000028711/ENSSSCG00000014997/ENSSSCG00000024311/ENSSSCG00000011942/ENSSSCG00000010831/ENSSSCG00000015235/ENSSSCG00000024687/ENSSSCG00000011563/ENSSSCG00000006357/ENSSSCG00000005215/ENSSSCG00000013940/ENSSSCG00000004291/ENSSSCG00000009671/ENSSSCG00000010627/ENSSSCG00000010509/…	ADAMTS12/ADIPOQ/ANXA1/APOE/C4BPA/C5orf30/CASP1/-/CCR2/CD47/DUSP10/ETS1/FANCA/FANCD2/FCER1G/JAK2/NLRP3/NT5E/PBK/PDCD4/PIK3AP1/PTGER4/S100A9/SLC7A2/STK39/TLR2/TLR3/TLR4/TNF/TNFAIP3/TNFAIP8L2/TNFRSF11A/WNT5A
BP	GO:0034502	protein localization to chromosome	16/1267	0.000255313	0.00451253	ENSSSCG00000011679/ENSSSCG00000028924/ENSSSCG00000004782/ENSSSCG00000013008/ENSSSCG00000002651/ENSSSCG00000038543/ENSSSCG00000002768/ENSSSCG00000009670/ENSSSCG00000028840/ENSSSCG00000031821/ENSSSCG00000005995/ENSSSCG00000003697/ENSSSCG00000026748/ENSSSCG00000006014/ENSSSCG00000025965/ENSSSCG00000004466	ATR/AURKB/BUB1B/CDCA5/CDT1/CENPA/CENPT/ESCO2/EZH2/HASPIN/MTBP/NDC80/PLK1/RAD21/SPDL1/TTK
BP	GO:0043410	positive regulation of MAPK cascade	51/1267	0.000258596	0.00452637	ENSSSCG00000009661/ENSSSCG00000006035/ENSSSCG00000035993/ENSSSCG00000029371/ENSSSCG00000010966/ENSSSCG00000038162/ENSSSCG00000011322/ENSSSCG00000022504/ENSSSCG00000014441/ENSSSCG00000004192/ENSSSCG00000005524/ENSSSCG00000009134/ENSSSCG00000028840/ENSSSCG00000035355/ENSSSCG00000020879/ENSSSCG00000016878/ENSSSCG00000003140/ENSSSCG00000014047/ENSSSCG00000014007/ENSSSCG00000035592/ENSSSCG00000013655/…	ADRA1A/ANGPT1/C1QTNF2/C5AR1/CCL19/CCL21/CCR1/CDON/CSF1R/CTGF/DAB2IP/EGF/EZH2/F2R/FBXW7/FGF10/FGF21/FGFR4/FLT4/GPR55/ICAM1/IGF1/IQGAP3/LRRK2/MAP3K5/MAP4K1/MAP4K3/NOD1/NOTCH2/NOX4/NRP1/P2RX7/PDGFB/PDGFRA/PIK3CG/PLCB1/PTPN22/RAPGEF2/RASGRP1/ROBO1/SYK/TGFB2/TLR3/TLR4/TLR6/TNF/TNFRSF11A/TNIK/WNT5A/XCL1/ZEB2
BP	GO:0044839	cell cycle G2/M phase transition	20/1267	0.000259109	0.00452637	ENSSSCG00000015215/ENSSSCG00000003201/ENSSSCG00000001816/ENSSSCG00000029326/ENSSSCG00000012307/ENSSSCG00000037900/ENSSSCG00000007151/ENSSSCG00000015307/ENSSSCG00000015581/ENSSSCG00000034864/ENSSSCG00000000739/ENSSSCG00000010912/ENSSSCG00000011065/ENSSSCG00000014955/ENSSSCG00000006474/ENSSSCG00000006163/ENSSSCG00000007056/ENSSSCG00000026748/ENSSSCG00000006014/ENSSSCG00000016835	CHEK1/ATF5/BLM/CCNB1/CCNB3/CCND1/CDC25B/CDK14/CENPF/CHEK2/FOXM1/KIF14/MASTL/MRE11/NES/PKIA/PLCB1/PLK1/RAD21/SKP2
BP	GO:0051238	sequestering of metal ion	20/1267	0.000259109	0.00452637	ENSSSCG00000027613/ENSSSCG00000009125/ENSSSCG00000038869/ENSSSCG00000006390/ENSSSCG00000006745/ENSSSCG00000010966/ENSSSCG00000038162/ENSSSCG00000024344/ENSSSCG00000028148/ENSSSCG00000035355/ENSSSCG00000000555/ENSSSCG00000009817/ENSSSCG00000002688/ENSSSCG00000034163/ENSSSCG00000001975/ENSSSCG00000025537/ENSSSCG00000015298/ENSSSCG00000032330/ENSSSCG00000015136/ENSSSCG00000006298	-/ANK2/APLNR/CASQ1/CASQ2/CCL19/CCL21/CCR5/DMD/F2R/ITPR2/P2RX7/PLCG2/PLN/PRKD1/PTPN6/SRI/THY1/UBASH3B/XCL1
BP	GO:0010633	negative regulation of epithelial cell migration	13/1267	0.000260595	0.00453475	ENSSSCG00000026389/ENSSSCG00000011496/ENSSSCG00000015753/ENSSSCG00000003088/ENSSSCG00000005524/ENSSSCG00000000915/ENSSSCG00000010831/ENSSSCG00000015357/ENSSSCG00000011485/ENSSSCG00000015398/ENSSSCG00000039393/ENSSSCG00000009348/ENSSSCG00000002389	SYNJ2BP/ADAMTS9/ANGPT2/APOE/DAB2IP/DCN/DUSP10/MEOX2/PTPRG/SEMA3A/SPRED1/STARD13/VASH1
BP	GO:0045786	negative regulation of cell cycle	52/1267	0.000275245	0.00477127	ENSSSCG00000015215/ENSSSCG00000005627/ENSSSCG00000014207/ENSSSCG00000003201/ENSSSCG00000011679/ENSSSCG00000028924/ENSSSCG00000001816/ENSSSCG00000030469/ENSSSCG00000004782/ENSSSCG00000034012/ENSSSCG00000029326/ENSSSCG00000004588/ENSSSCG00000037900/ENSSSCG00000026326/ENSSSCG00000003876/ENSSSCG00000002651/ENSSSCG00000034864/ENSSSCG00000005524/ENSSSCG00000031856/ENSSSCG00000011833/ENSSSCG00000007268/…	CHEK1/AK1/APC/ATF5/ATR/AURKB/BLM/-/BUB1B/CASP3/CCNB1/CCNB2/CCND1/CCNF/CDKN2C/CDT1/CHEK2/DAB2IP/DACT1/DLG1/E2F1/E2F7/E2F8/EZH2/FAP/FBXW7/FGF10/FOXM1/GEN1/HMGN5/JADE1/KNTC1/MASTL/MRE11/MTBP/MYOG/NDC80/NOTCH2/PLK1/PLK2/PRR11/RAD21/RNF112/SOX4/SPDL1/TGFB2/TNF/TNFAIP3/TOP2A/TOP2B/TP53I13/TTK
BP	GO:0070663	regulation of leukocyte proliferation	29/1267	0.000277382	0.00478989	ENSSSCG00000015883/ENSSSCG00000005267/ENSSSCG00000002294/ENSSSCG00000034390/ENSSSCG00000034012/ENSSSCG00000024311/ENSSSCG00000008742/ENSSSCG00000040140/ENSSSCG00000011833/ENSSSCG00000016878/ENSSSCG00000000857/ENSSSCG00000017494/ENSSSCG00000016916/ENSSSCG00000016298/ENSSSCG00000013888/ENSSSCG00000014149/ENSSSCG00000000295/ENSSSCG00000032561/ENSSSCG00000002135/ENSSSCG00000006764/ENSSSCG00000025537/…	MARCH7/ANXA1/ARG2/CARD11/CASP3/CCR2/CD38/CD3E/DLG1/FGF10/IGF1/IKZF3/IL6ST/INPP5D/JAK3/MEF2C/NCKAP1L/PDCD1LG2/PNP/PTPN22/PTPN6/RAC2/RC3H1/SLC39A10/SYK/TLR4/TNFSF13B/VCAM1/XCL1
BP	GO:0031214	biomineral tissue development	19/1267	0.000287844	0.00495157	ENSSSCG00000008072/ENSSSCG00000010360/ENSSSCG00000011322/ENSSSCG00000008202/ENSSSCG00000036135/ENSSSCG00000006338/ENSSSCG00000014256/ENSSSCG00000004241/ENSSSCG00000005096/ENSSSCG00000000857/ENSSSCG00000013335/ENSSSCG00000014149/ENSSSCG00000037697/ENSSSCG00000015125/ENSSSCG00000008073/ENSSSCG00000009817/ENSSSCG00000036418/ENSSSCG00000023374/ENSSSCG00000002385	ASPN/BMPR1A/CCR1/CNNM4/COL1A1/DDR2/FBN2/GJA1/HIF1A/IGF1/LGR4/MEF2C/MGP/NECTIN1/OMD/P2RX7/SLC8A1/SRGN/TGFB3
BP	GO:0030168	platelet activation	17/1267	0.000289549	0.00496197	ENSSSCG00000007585/ENSSSCG00000003088/ENSSSCG00000032303/ENSSSCG00000035355/ENSSSCG00000006357/ENSSSCG00000017306/ENSSSCG00000000145/ENSSSCG00000011713/ENSSSCG00000033327/ENSSSCG00000008841/ENSSSCG00000003395/ENSSSCG00000008348/ENSSSCG00000025537/ENSSSCG00000009589/ENSSSCG00000005503/ENSSSCG00000015136/ENSSSCG00000010313	ACTB/APOE/ENTPD2/F2R/FCER1G/ITGB3/MYH9/P2RY12/PDGFB/PDGFRA/PIK3CD/PLEK/PTPN6/SYK/TLR4/UBASH3B/VCL
BP	GO:0060402	calcium ion transport into cytosol	20/1267	0.000302824	0.00516979	ENSSSCG00000027613/ENSSSCG00000009125/ENSSSCG00000038869/ENSSSCG00000006390/ENSSSCG00000006745/ENSSSCG00000010966/ENSSSCG00000038162/ENSSSCG00000024344/ENSSSCG00000028148/ENSSSCG00000035355/ENSSSCG00000000555/ENSSSCG00000009817/ENSSSCG00000002688/ENSSSCG00000034163/ENSSSCG00000001975/ENSSSCG00000025537/ENSSSCG00000015298/ENSSSCG00000032330/ENSSSCG00000015136/ENSSSCG00000006298	-/ANK2/APLNR/CASQ1/CASQ2/CCL19/CCL21/CCR5/DMD/F2R/ITPR2/P2RX7/PLCG2/PLN/PRKD1/PTPN6/SRI/THY1/UBASH3B/XCL1
BP	GO:0032651	regulation of interleukin-1 beta production	10/1267	0.000306691	0.00519645	ENSSSCG00000002294/ENSSSCG00000028711/ENSSSCG00000035355/ENSSSCG00000013940/ENSSSCG00000009817/ENSSSCG00000009580/ENSSSCG00000005503/ENSSSCG00000012118/ENSSSCG00000004154/ENSSSCG00000035859	ARG2/CASP1/F2R/NLRP3/P2RX7/S1PR3/TLR4/TLR8/TNFAIP3/WNT5A
BP	GO:0046850	regulation of bone remodeling	10/1267	0.000306691	0.00519645	ENSSSCG00000036618/ENSSSCG00000004241/ENSSSCG00000016298/ENSSSCG00000017748/ENSSSCG00000009817/ENSSSCG00000014437/ENSSSCG00000015485/ENSSSCG00000009589/ENSSSCG00000021906/ENSSSCG00000015136	-/GJA1/INPP5D/NF1/P2RX7/PPARGC1B/SUCO/SYK/SYT7/UBASH3B
BP	GO:0044259	multicellular organismal macromolecule metabolic process	12/1267	0.000312261	0.00525135	ENSSSCG00000036135/ENSSSCG00000005751/ENSSSCG00000013263/ENSSSCG00000006648/ENSSSCG00000035355/ENSSSCG00000015896/ENSSSCG00000005096/ENSSSCG00000006132/ENSSSCG00000009817/ENSSSCG00000039468/ENSSSCG00000015485/ENSSSCG00000002385	COL1A1/COL5A1/CREB3L1/CTSS/F2R/FAP/HIF1A/MMP16/P2RX7/SERPINH1/SUCO/TGFB3
BP	GO:0050848	regulation of calcium-mediated signaling	12/1267	0.000312261	0.00525135	ENSSSCG00000027613/ENSSSCG00000006745/ENSSSCG00000040140/ENSSSCG00000028148/ENSSSCG00000000857/ENSSSCG00000000784/ENSSSCG00000002755/ENSSSCG00000034163/ENSSSCG00000033020/ENSSSCG00000015298/ENSSSCG00000009589/ENSSSCG00000023842	-/CASQ2/CD3E/DMD/IGF1/LRRK2/NFAT5/PLN/SLA2/SRI/SYK/TRAT1
BP	GO:0008608	attachment of spindle microtubules to kinetochore	9/1267	0.000318533	0.00531714	ENSSSCG00000014207/ENSSSCG00000029326/ENSSSCG00000002651/ENSSSCG00000008921/ENSSSCG00000023296/ENSSSCG00000035746/ENSSSCG00000003697/ENSSSCG00000015604/ENSSSCG00000011207	APC/CCNB1/CDT1/CENPC/CENPE/ECT2/NDC80/NEK2/SGO1
BP	GO:0033048	negative regulation of mitotic sister chromatid segregation	9/1267	0.000318533	0.00531714	ENSSSCG00000014207/ENSSSCG00000030469/ENSSSCG00000004782/ENSSSCG00000029326/ENSSSCG00000002651/ENSSSCG00000008613/ENSSSCG00000003697/ENSSSCG00000026748/ENSSSCG00000006014	APC/-/BUB1B/CCNB1/CDT1/GEN1/NDC80/PLK1/RAD21
BP	GO:0050707	regulation of cytokine secretion	23/1267	0.000319824	0.00531899	ENSSSCG00000006035/ENSSSCG00000005267/ENSSSCG00000002294/ENSSSCG00000028711/ENSSSCG00000006374/ENSSSCG00000014441/ENSSSCG00000035355/ENSSSCG00000016174/ENSSSCG00000005203/ENSSSCG00000013335/ENSSSCG00000013940/ENSSSCG00000009817/ENSSSCG00000024439/ENSSSCG00000006764/ENSSSCG00000004791/ENSSSCG00000037450/ENSSSCG00000009589/ENSSSCG00000009002/ENSSSCG00000005503/ENSSSCG00000026592/ENSSSCG00000012118/…	ANGPT1/ANXA1/ARG2/CASP1/CD244/CSF1R/F2R/FN1/IL33/LGR4/NLRP3/P2RX7/PTGER4/PTPN22/RASGRP1/SSC5D/SYK/TLR2/TLR4/TLR6/TLR8/TNF/WNT5A
BP	GO:0030500	regulation of bone mineralization	13/1267	0.000329141	0.00543383	ENSSSCG00000010360/ENSSSCG00000011322/ENSSSCG00000006338/ENSSSCG00000014256/ENSSSCG00000004241/ENSSSCG00000005096/ENSSSCG00000014149/ENSSSCG00000037697/ENSSSCG00000008073/ENSSSCG00000009817/ENSSSCG00000036418/ENSSSCG00000023374/ENSSSCG00000002385	BMPR1A/CCR1/DDR2/FBN2/GJA1/HIF1A/MEF2C/MGP/OMD/P2RX7/SLC8A1/SRGN/TGFB3
BP	GO:0051279	regulation of release of sequestered calcium ion into cytosol	13/1267	0.000329141	0.00543383	ENSSSCG00000027613/ENSSSCG00000009125/ENSSSCG00000038869/ENSSSCG00000006390/ENSSSCG00000006745/ENSSSCG00000028148/ENSSSCG00000035355/ENSSSCG00000034163/ENSSSCG00000001975/ENSSSCG00000025537/ENSSSCG00000015298/ENSSSCG00000032330/ENSSSCG00000015136	-/ANK2/APLNR/CASQ1/CASQ2/DMD/F2R/PLN/PRKD1/PTPN6/SRI/THY1/UBASH3B
BP	GO:1900180	regulation of protein localization to nucleus	30/1267	0.000331441	0.00543882	ENSSSCG00000009172/ENSSSCG00000030197/ENSSSCG00000006035/ENSSSCG00000010360/ENSSSCG00000010966/ENSSSCG00000016857/ENSSSCG00000005524/ENSSSCG00000031856/ENSSSCG00000033919/ENSSSCG00000035746/ENSSSCG00000009134/ENSSSCG00000033763/ENSSSCG00000011884/ENSSSCG00000000857/ENSSSCG00000000784/ENSSSCG00000021885/ENSSSCG00000017748/ENSSSCG00000013940/ENSSSCG00000006163/ENSSSCG00000001975/ENSSSCG00000006764/…	PPP3CA/CD2AP/ANGPT1/BMPR1A/CCL19/DAB2/DAB2IP/DACT1/DCLK1/ECT2/EGF/GNAQ/HCLS1/IGF1/LRRK2/MDFIC/NF1/NLRP3/PKIA/PRKD1/PTPN22/RASSF5/SFRP2/SRI/SULF2/TBC1D10C/TLR2/TLR3/TLR4/TNF
BP	GO:0070167	regulation of biomineral tissue development	14/1267	0.000331856	0.00543882	ENSSSCG00000008072/ENSSSCG00000010360/ENSSSCG00000011322/ENSSSCG00000006338/ENSSSCG00000014256/ENSSSCG00000004241/ENSSSCG00000005096/ENSSSCG00000014149/ENSSSCG00000037697/ENSSSCG00000008073/ENSSSCG00000009817/ENSSSCG00000036418/ENSSSCG00000023374/ENSSSCG00000002385	ASPN/BMPR1A/CCR1/DDR2/FBN2/GJA1/HIF1A/MEF2C/MGP/OMD/P2RX7/SLC8A1/SRGN/TGFB3
BP	GO:0051494	negative regulation of cytoskeleton organization	20/1267	0.000352845	0.00576186	ENSSSCG00000014207/ENSSSCG00000021612/ENSSSCG00000008239/ENSSSCG00000028113/ENSSSCG00000026326/ENSSSCG00000009378/ENSSSCG00000027935/ENSSSCG00000026294/ENSSSCG00000040981/ENSSSCG00000032269/ENSSSCG00000029249/ENSSSCG00000015604/ENSSSCG00000022081/ENSSSCG00000007149/ENSSSCG00000026257/ENSSSCG00000016064/ENSSSCG00000004626/ENSSSCG00000004718/ENSSSCG00000000798/ENSSSCG00000036747	APC/ARHGAP28/CAPG/CAPZA2/CCNF/CKAP2/FHOD3/GMFB/GMFG/LIMA1/NAV3/NEK2/PHLDB2/SPEF1/STMN1/TMEFF2/TMOD3/TTBK2/TWF1/WAS
BP	GO:0002521	leukocyte differentiation	57/1267	0.000357138	0.00581091	ENSSSCG00000011664/ENSSSCG00000039103/ENSSSCG00000005267/ENSSSCG00000015320/ENSSSCG00000034390/ENSSSCG00000028157/ENSSSCG00000011322/ENSSSCG00000004485/ENSSSCG00000040140/ENSSSCG00000008217/ENSSSCG00000014441/ENSSSCG00000027726/ENSSSCG00000012634/ENSSSCG00000017008/ENSSSCG00000010831/ENSSSCG00000024687/ENSSSCG00000011563/ENSSSCG00000004658/ENSSSCG00000006357/ENSSSCG00000035592/ENSSSCG00000011884/…	RBP1/ADIPOQ/ANXA1/CALCR/CARD11/CASP8/CCR1/CD109/CD3E/CD8A/CSF1R/DLL1/DOCK11/DOCK2/DUSP10/FANCA/FANCD2/FBN1/FCER1G/GPR55/HCLS1/IFN-OMEGA-6/IKZF1/IKZF3/INPP5D/ITK/ITPKB/JAK3/LCK/LRRC17/LY9/MEF2C/MYH9/NCKAP1L/NF1/NLRP3/PLCG2/PNP/PPARGC1B/PTGER4/PTPN22/PTPN6/RASGRP1/RC3H1/RHOH/SNX10/SOX4/SYK/TBX21/TNF/TNFRSF11A/TRIB1/TYROBP/UBASH3B/VAV1/ZBTB1/ZEB1
BP	GO:0030042	actin filament depolymerization	11/1267	0.000365719	0.00588678	ENSSSCG00000008239/ENSSSCG00000028113/ENSSSCG00000012974/ENSSSCG00000001959/ENSSSCG00000007085/ENSSSCG00000032269/ENSSSCG00000004412/ENSSSCG00000034632/ENSSSCG00000008348/ENSSSCG00000004626/ENSSSCG00000000798	CAPG/CAPZA2/CFL1/CFL2/DSTN/LIMA1/MICAL1/PDXP/PLEK/TMOD3/TWF1
BP	GO:0032652	regulation of interleukin-1 production	11/1267	0.000365719	0.00588678	ENSSSCG00000005267/ENSSSCG00000002294/ENSSSCG00000028711/ENSSSCG00000035355/ENSSSCG00000013940/ENSSSCG00000009817/ENSSSCG00000009580/ENSSSCG00000005503/ENSSSCG00000012118/ENSSSCG00000004154/ENSSSCG00000035859	ANXA1/ARG2/CASP1/F2R/NLRP3/P2RX7/S1PR3/TLR4/TLR8/TNFAIP3/WNT5A
BP	GO:0035924	cellular response to vascular endothelial growth factor stimulus	11/1267	0.000365719	0.00588678	ENSSSCG00000016816/ENSSSCG00000015825/ENSSSCG00000005524/ENSSSCG00000000915/ENSSSCG00000027726/ENSSSCG00000014007/ENSSSCG00000011102/ENSSSCG00000026383/ENSSSCG00000008841/ENSSSCG00000012001/ENSSSCG00000004535	ADAMTS12/ADGRA2/DAB2IP/DCN/DLL1/FLT4/NRP1/NRP2/PDGFRA/ROBO1/TCF4
BP	GO:0097530	granulocyte migration	18/1267	0.000374691	0.00593608	ENSSSCG00000001097/ENSSSCG00000005267/ENSSSCG00000029371/ENSSSCG00000010966/ENSSSCG00000038162/ENSSSCG00000025795/ENSSSCG00000006357/ENSSSCG00000016885/ENSSSCG00000025133/ENSSSCG00000015089/ENSSSCG00000000295/ENSSSCG00000024439/ENSSSCG00000021944/ENSSSCG00000006588/ENSSSCG00000015105/ENSSSCG00000009589/ENSSSCG00000013553/ENSSSCG00000006298	RIPOR2/ANXA1/C5AR1/CCL19/CCL21/CSF3R/FCER1G/ITGA1/ITGB2/JAML/NCKAP1L/PTGER4/RAC2/S100A9/SLC37A4/SYK/VAV1/XCL1
BP	GO:0010922	positive regulation of phosphatase activity	7/1267	0.000375368	0.00593608	ENSSSCG00000016885/ENSSSCG00000014149/ENSSSCG00000008348/ENSSSCG00000014437/ENSSSCG00000038973/ENSSSCG00000005672/ENSSSCG00000031954	ITGA1/MEF2C/PLEK/PPARGC1B/PPP1R12A/PTPA/SLC39A10
BP	GO:0050706	regulation of interleukin-1 beta secretion	7/1267	0.000375368	0.00593608	ENSSSCG00000002294/ENSSSCG00000028711/ENSSSCG00000013940/ENSSSCG00000009817/ENSSSCG00000005503/ENSSSCG00000012118/ENSSSCG00000035859	ARG2/CASP1/NLRP3/P2RX7/TLR4/TLR8/WNT5A
BP	GO:0061756	leukocyte adhesion to vascular endothelial cell	7/1267	0.000375368	0.00593608	ENSSSCG00000038162/ENSSSCG00000024311/ENSSSCG00000015235/ENSSSCG00000005277/ENSSSCG00000021893/ENSSSCG00000001404/ENSSSCG00000006862	CCL21/CCR2/ETS1/GCNT1/ROCK1/TNF/VCAM1
BP	GO:1903514	calcium ion transport from endoplasmic reticulum to cytosol	7/1267	0.000375368	0.00593608	ENSSSCG00000027613/ENSSSCG00000009125/ENSSSCG00000006390/ENSSSCG00000006745/ENSSSCG00000024344/ENSSSCG00000028148/ENSSSCG00000034163	-/ANK2/CASQ1/CASQ2/CCR5/DMD/PLN
BP	GO:1904029	regulation of cyclin-dependent protein kinase activity	15/1267	0.000394556	0.00621771	ENSSSCG00000015697/ENSSSCG00000014207/ENSSSCG00000001816/ENSSSCG00000034012/ENSSSCG00000029326/ENSSSCG00000012307/ENSSSCG00000037900/ENSSSCG00000038694/ENSSSCG00000003876/ENSSSCG00000021161/ENSSSCG00000016878/ENSSSCG00000011065/ENSSSCG00000033327/ENSSSCG00000026748/ENSSSCG00000004154	-/APC/BLM/CASP3/CCNB1/CCNB3/CCND1/CCND2/CDKN2C/CKS2/FGF10/MASTL/PDGFB/PLK1/TNFAIP3
BP	GO:0034103	regulation of tissue remodeling	12/1267	0.000399637	0.00627584	ENSSSCG00000009172/ENSSSCG00000036618/ENSSSCG00000014007/ENSSSCG00000004241/ENSSSCG00000016298/ENSSSCG00000017748/ENSSSCG00000009817/ENSSSCG00000014437/ENSSSCG00000015485/ENSSSCG00000009589/ENSSSCG00000021906/ENSSSCG00000015136	PPP3CA/-/FLT4/GJA1/INPP5D/NF1/P2RX7/PPARGC1B/SUCO/SYK/SYT7/UBASH3B
BP	GO:0071103	DNA conformation change	28/1267	0.000406925	0.00636809	ENSSSCG00000013772/ENSSSCG00000023045/ENSSSCG00000001816/ENSSSCG00000021384/ENSSSCG00000029326/ENSSSCG00000013008/ENSSSCG00000013509/ENSSSCG00000012056/ENSSSCG00000000745/ENSSSCG00000010486/ENSSSCG00000016313/ENSSSCG00000011065/ENSSSCG00000011624/ENSSSCG00000006273/ENSSSCG00000022823/ENSSSCG00000035564/ENSSSCG00000034229/ENSSSCG00000014955/ENSSSCG00000012504/ENSSSCG00000008125/ENSSSCG00000035544/…	ASF1B/BAHCC1/BLM/BRIP1/CCNB1/CDCA5/CHAF1A/CHAF1B/DDX11/HELLS/HJURP/MASTL/MCM2/MCM4/MCM5/MCM6/MIS18A/MRE11/NAP1L3/NCAPH/NUSAP1/PIF1/RAD51/RECQL4/SMC2/SMC4/TOP2A/TOP2B
BP	GO:0050671	positive regulation of lymphocyte proliferation	20/1267	0.000409921	0.00639277	ENSSSCG00000005267/ENSSSCG00000034390/ENSSSCG00000024311/ENSSSCG00000008742/ENSSSCG00000040140/ENSSSCG00000016878/ENSSSCG00000000857/ENSSSCG00000016916/ENSSSCG00000013888/ENSSSCG00000014149/ENSSSCG00000000295/ENSSSCG00000032561/ENSSSCG00000002135/ENSSSCG00000006764/ENSSSCG00000031954/ENSSSCG00000009589/ENSSSCG00000005503/ENSSSCG00000009542/ENSSSCG00000006862/ENSSSCG00000006298	ANXA1/CARD11/CCR2/CD38/CD3E/FGF10/IGF1/IL6ST/JAK3/MEF2C/NCKAP1L/PDCD1LG2/PNP/PTPN22/SLC39A10/SYK/TLR4/TNFSF13B/VCAM1/XCL1
BP	GO:0010880	regulation of release of sequestered calcium ion into cytosol by sarcoplasmic reticulum	6/1267	0.000417224	0.00640642	ENSSSCG00000027613/ENSSSCG00000009125/ENSSSCG00000006390/ENSSSCG00000006745/ENSSSCG00000028148/ENSSSCG00000034163	-/ANK2/CASQ1/CASQ2/DMD/PLN
BP	GO:0032515	negative regulation of phosphoprotein phosphatase activity	6/1267	0.000417224	0.00640642	ENSSSCG00000011065/ENSSSCG00000000295/ENSSSCG00000005672/ENSSSCG00000021893/ENSSSCG00000008629/ENSSSCG00000001404	MASTL/NCKAP1L/PTPA/ROCK1/ROCK2/TNF
BP	GO:0050716	positive regulation of interleukin-1 secretion	6/1267	0.000417224	0.00640642	ENSSSCG00000028711/ENSSSCG00000013940/ENSSSCG00000009817/ENSSSCG00000005503/ENSSSCG00000012118/ENSSSCG00000035859	CASP1/NLRP3/P2RX7/TLR4/TLR8/WNT5A
BP	GO:0050718	positive regulation of interleukin-1 beta secretion	6/1267	0.000417224	0.00640642	ENSSSCG00000028711/ENSSSCG00000013940/ENSSSCG00000009817/ENSSSCG00000005503/ENSSSCG00000012118/ENSSSCG00000035859	CASP1/NLRP3/P2RX7/TLR4/TLR8/WNT5A
BP	GO:0032984	macromolecular complex disassembly	23/1267	0.000417903	0.00640642	ENSSSCG00000014207/ENSSSCG00000025087/ENSSSCG00000008239/ENSSSCG00000028113/ENSSSCG00000023776/ENSSSCG00000012974/ENSSSCG00000001959/ENSSSCG00000009378/ENSSSCG00000007085/ENSSSCG00000014074/ENSSSCG00000013332/ENSSSCG00000017342/ENSSSCG00000032269/ENSSSCG00000004412/ENSSSCG00000029249/ENSSSCG00000034632/ENSSSCG00000008348/ENSSSCG00000007149/ENSSSCG00000026257/ENSSSCG00000004626/ENSSSCG00000001404/…	APC/ASPH/CAPG/CAPZA2/CCSAP/CFL1/CFL2/CKAP2/DSTN/GFM2/KIF18A/KIF18B/LIMA1/MICAL1/NAV3/PDXP/PLEK/SPEF1/STMN1/TMOD3/TNF/TTBK2/TWF1
BP	GO:0007420	brain development	65/1267	0.000420054	0.00641758	ENSSSCG00000016002/ENSSSCG00000007585/ENSSSCG00000004166/ENSSSCG00000025578/ENSSSCG00000004822/ENSSSCG00000000884/ENSSSCG00000010896/ENSSSCG00000003201/ENSSSCG00000009093/ENSSSCG00000001478/ENSSSCG00000010360/ENSSSCG00000040140/ENSSSCG00000022504/ENSSSCG00000015581/ENSSSCG00000016034/ENSSSCG00000014441/ENSSSCG00000005524/ENSSSCG00000033919/ENSSSCG00000027726/ENSSSCG00000009904/ENSSSCG00000007268/…	-/ACTB/AHI1/ALDH1A2/ALDH1A3/APAF1/ASPM/ATF5/BBS7/BMP5/BMPR1A/CD3E/CDON/CENPF/COL3A1/CSF1R/DAB2IP/DCLK1/DLL1/DYNLL1/E2F1/EGF/EML1/EPHA7/EXT1/EZH2/FANCC/FANCD2/FAT4/FGF10/GNAQ/GNB4/HIF1A/HSPA5/ID4/KIF14/LAMB1/LRP6/LRRK2/MKL1/NF1/NRP1/NTRK2/PCDH18/PCDH19/PGAP1/PLCB1/PTPRS/RBFOX2/ROBO1/RTN4/SEMA3A/SEMA6D/SFRP2/SHROOM4/SLITRK5/SMAD1/SMAD9/SYNE2/-/TOP2B/TTC8/WNT5A/YWHAQ/ZEB2
BP	GO:0046822	regulation of nucleocytoplasmic transport	29/1267	0.000433326	0.00659797	ENSSSCG00000009172/ENSSSCG00000006035/ENSSSCG00000010360/ENSSSCG00000010966/ENSSSCG00000016857/ENSSSCG00000005524/ENSSSCG00000031856/ENSSSCG00000035746/ENSSSCG00000009134/ENSSSCG00000033763/ENSSSCG00000011884/ENSSSCG00000000857/ENSSSCG00000000784/ENSSSCG00000021885/ENSSSCG00000017748/ENSSSCG00000013940/ENSSSCG00000006163/ENSSSCG00000038973/ENSSSCG00000001975/ENSSSCG00000006764/ENSSSCG00000009004/…	PPP3CA/ANGPT1/BMPR1A/CCL19/DAB2/DAB2IP/DACT1/ECT2/EGF/GNAQ/HCLS1/IGF1/LRRK2/MDFIC/NF1/NLRP3/PKIA/PPP1R12A/PRKD1/PTPN22/SFRP2/SOX4/SRI/SULF2/TBC1D10C/TLR2/TLR3/TLR4/TNF
BP	GO:0007094	mitotic spindle assembly checkpoint	8/1267	0.00044197	0.00664316	ENSSSCG00000014207/ENSSSCG00000030469/ENSSSCG00000004782/ENSSSCG00000029326/ENSSSCG00000002651/ENSSSCG00000008613/ENSSSCG00000003697/ENSSSCG00000026748	APC/-/BUB1B/CCNB1/CDT1/GEN1/NDC80/PLK1
BP	GO:0030261	chromosome condensation	8/1267	0.00044197	0.00664316	ENSSSCG00000029326/ENSSSCG00000013008/ENSSSCG00000011065/ENSSSCG00000008125/ENSSSCG00000035544/ENSSSCG00000005403/ENSSSCG00000011731/ENSSSCG00000017473	CCNB1/CDCA5/MASTL/NCAPH/NUSAP1/SMC2/SMC4/TOP2A
BP	GO:0071174	mitotic spindle checkpoint	8/1267	0.00044197	0.00664316	ENSSSCG00000014207/ENSSSCG00000030469/ENSSSCG00000004782/ENSSSCG00000029326/ENSSSCG00000002651/ENSSSCG00000008613/ENSSSCG00000003697/ENSSSCG00000026748	APC/-/BUB1B/CCNB1/CDT1/GEN1/NDC80/PLK1
BP	GO:0007435	salivary gland morphogenesis	9/1267	0.000446222	0.00664316	ENSSSCG00000016878/ENSSSCG00000011102/ENSSSCG00000000896/ENSSSCG00000011592/ENSSSCG00000015398/ENSSSCG00000023784/ENSSSCG00000010816/ENSSSCG00000002385/ENSSSCG00000001404	FGF10/NRP1/NTN4/PLXND1/SEMA3A/SEMA3C/TGFB2/TGFB3/TNF
BP	GO:0030866	cortical actin cytoskeleton organization	9/1267	0.000446222	0.00664316	ENSSSCG00000004969/ENSSSCG00000011833/ENSSSCG00000004199/ENSSSCG00000003687/ENSSSCG00000000295/ENSSSCG00000008348/ENSSSCG00000021893/ENSSSCG00000008629/ENSSSCG00000001404	-/DLG1/EPB41L2/EPB41L3/NCKAP1L/PLEK/ROCK1/ROCK2/TNF
BP	GO:0033046	negative regulation of sister chromatid segregation	9/1267	0.000446222	0.00664316	ENSSSCG00000014207/ENSSSCG00000030469/ENSSSCG00000004782/ENSSSCG00000029326/ENSSSCG00000002651/ENSSSCG00000008613/ENSSSCG00000003697/ENSSSCG00000026748/ENSSSCG00000006014	APC/-/BUB1B/CCNB1/CDT1/GEN1/NDC80/PLK1/RAD21
BP	GO:0030282	bone mineralization	16/1267	0.000446611	0.00664316	ENSSSCG00000008072/ENSSSCG00000010360/ENSSSCG00000011322/ENSSSCG00000006338/ENSSSCG00000014256/ENSSSCG00000004241/ENSSSCG00000005096/ENSSSCG00000000857/ENSSSCG00000013335/ENSSSCG00000014149/ENSSSCG00000037697/ENSSSCG00000008073/ENSSSCG00000009817/ENSSSCG00000036418/ENSSSCG00000023374/ENSSSCG00000002385	ASPN/BMPR1A/CCR1/DDR2/FBN2/GJA1/HIF1A/IGF1/LGR4/MEF2C/MGP/OMD/P2RX7/SLC8A1/SRGN/TGFB3
BP	GO:1902105	regulation of leukocyte differentiation	32/1267	0.000449735	0.00666761	ENSSSCG00000011664/ENSSSCG00000039103/ENSSSCG00000005267/ENSSSCG00000034390/ENSSSCG00000028157/ENSSSCG00000011322/ENSSSCG00000010831/ENSSSCG00000024687/ENSSSCG00000011563/ENSSSCG00000004658/ENSSSCG00000035592/ENSSSCG00000011884/ENSSSCG00000017494/ENSSSCG00000016298/ENSSSCG00000040100/ENSSSCG00000036452/ENSSSCG00000000295/ENSSSCG00000017748/ENSSSCG00000013940/ENSSSCG00000002135/ENSSSCG00000014437/…	RBP1/ADIPOQ/ANXA1/CARD11/CASP8/CCR1/DUSP10/FANCA/FANCD2/FBN1/GPR55/HCLS1/IKZF3/INPP5D/ITPKB/LRRC17/NCKAP1L/NF1/NLRP3/PNP/PPARGC1B/PTPN6/RASGRP1/RC3H1/SYK/TBX21/TNF/TRIB1/TYROBP/UBASH3B/ZBTB1/ZEB1
BP	GO:0010948	negative regulation of cell cycle process	28/1267	0.000455061	0.00668455	ENSSSCG00000014207/ENSSSCG00000003201/ENSSSCG00000001816/ENSSSCG00000030469/ENSSSCG00000004782/ENSSSCG00000029326/ENSSSCG00000004588/ENSSSCG00000037900/ENSSSCG00000026326/ENSSSCG00000002651/ENSSSCG00000034864/ENSSSCG00000005524/ENSSSCG00000031856/ENSSSCG00000000950/ENSSSCG00000013352/ENSSSCG00000028840/ENSSSCG00000020879/ENSSSCG00000016878/ENSSSCG00000008613/ENSSSCG00000032946/ENSSSCG00000009071/…	APC/ATF5/BLM/-/BUB1B/CCNB1/CCNB2/CCND1/CCNF/CDT1/CHEK2/DAB2IP/DACT1/E2F7/E2F8/EZH2/FBXW7/FGF10/GEN1/HMGN5/JADE1/MRE11/MTBP/NDC80/PLK1/RAD21/SOX4/TTK
BP	GO:0007596	blood coagulation	25/1267	0.000455327	0.00668455	ENSSSCG00000007585/ENSSSCG00000003088/ENSSSCG00000032303/ENSSSCG00000024310/ENSSSCG00000035355/ENSSSCG00000006289/ENSSSCG00000006357/ENSSSCG00000009237/ENSSSCG00000017306/ENSSSCG00000040332/ENSSSCG00000000145/ENSSSCG00000011713/ENSSSCG00000033327/ENSSSCG00000008841/ENSSSCG00000003395/ENSSSCG00000008348/ENSSSCG00000025463/ENSSSCG00000025537/ENSSSCG00000004612/ENSSSCG00000009589/ENSSSCG00000016032/…	ACTB/APOE/ENTPD2/F13A1/F2R/F5/FCER1G/HPSE/ITGB3/LBH/MYH9/P2RY12/PDGFB/PDGFRA/PIK3CD/PLEK/PROS1/PTPN6/RAB27A/SYK/TFPI/TFPI2/TLR4/UBASH3B/VCL
BP	GO:0070507	regulation of microtubule cytoskeleton organization	25/1267	0.000455327	0.00668455	ENSSSCG00000014207/ENSSSCG00000003201/ENSSSCG00000026326/ENSSSCG00000023776/ENSSSCG00000021138/ENSSSCG00000014934/ENSSSCG00000009378/ENSSSCG00000026130/ENSSSCG00000008613/ENSSSCG00000015407/ENSSSCG00000010471/ENSSSCG00000013332/ENSSSCG00000029249/ENSSSCG00000015604/ENSSSCG00000022081/ENSSSCG00000026748/ENSSSCG00000016925/ENSSSCG00000011426/ENSSSCG00000008629/ENSSSCG00000034217/ENSSSCG00000007149/…	APC/ATF5/CCNF/CCSAP/CEP250/CHORDC1/CKAP2/EPHA3/GEN1/GNAI1/KIF11/KIF18A/NAV3/NEK2/PHLDB2/PLK1/PLK2/POC1A/ROCK2/SKA2/SPEF1/STIL/STMN1/TPX2/TTBK2
BP	GO:0008217	regulation of blood pressure	20/1267	0.000474861	0.00689889	ENSSSCG00000039103/ENSSSCG00000009661/ENSSSCG00000014976/ENSSSCG00000033383/ENSSSCG00000012789/ENSSSCG00000015326/ENSSSCG00000027726/ENSSSCG00000009132/ENSSSCG00000027860/ENSSSCG00000035355/ENSSSCG00000011599/ENSSSCG00000008866/ENSSSCG00000014173/ENSSSCG00000014221/ENSSSCG00000013351/ENSSSCG00000006059/ENSSSCG00000014899/ENSSSCG00000023141/ENSSSCG00000022496/ENSSSCG00000004570	ADIPOQ/ADRA1A/ARHGAP42/AVPR1A/AVPR2/COL1A2/DLL1/ENPEP/ERAP2/F2R/GRIP2/GUCY1A3/LNPEP/LVRN/NAV2/NCALD/PRCP/RNLS/STK39/-
BP	GO:0032946	positive regulation of mononuclear cell proliferation	20/1267	0.000474861	0.00689889	ENSSSCG00000005267/ENSSSCG00000034390/ENSSSCG00000024311/ENSSSCG00000008742/ENSSSCG00000040140/ENSSSCG00000016878/ENSSSCG00000000857/ENSSSCG00000016916/ENSSSCG00000013888/ENSSSCG00000014149/ENSSSCG00000000295/ENSSSCG00000032561/ENSSSCG00000002135/ENSSSCG00000006764/ENSSSCG00000031954/ENSSSCG00000009589/ENSSSCG00000005503/ENSSSCG00000009542/ENSSSCG00000006862/ENSSSCG00000006298	ANXA1/CARD11/CCR2/CD38/CD3E/FGF10/IGF1/IL6ST/JAK3/MEF2C/NCKAP1L/PDCD1LG2/PNP/PTPN22/SLC39A10/SYK/TLR4/TNFSF13B/VCAM1/XCL1
BP	GO:0050864	regulation of B cell activation	20/1267	0.000474861	0.00689889	ENSSSCG00000036224/ENSSSCG00000034390/ENSSSCG00000034012/ENSSSCG00000008742/ENSSSCG00000017494/ENSSSCG00000013766/ENSSSCG00000016298/ENSSSCG00000014149/ENSSSCG00000000295/ENSSSCG00000025537/ENSSSCG00000015498/ENSSSCG00000038062/ENSSSCG00000031954/ENSSSCG00000009589/ENSSSCG00000012912/ENSSSCG00000017517/ENSSSCG00000005503/ENSSSCG00000004154/ENSSSCG00000009542/ENSSSCG00000009938	-/CARD11/CASP3/CD38/IKZF3/IL27RA/INPP5D/MEF2C/NCKAP1L/PTPN6/RC3H1/SAMSN1/SLC39A10/SYK/TBC1D10C/TBX21/TLR4/TNFAIP3/TNFSF13B/UNG
BP	GO:2000107	negative regulation of leukocyte apoptotic process	11/1267	0.000476049	0.00689889	ENSSSCG00000002294/ENSSSCG00000028924/ENSSSCG00000010966/ENSSSCG00000038162/ENSSSCG00000024344/ENSSSCG00000005240/ENSSSCG00000006357/ENSSSCG00000011884/ENSSSCG00000005096/ENSSSCG00000040100/ENSSSCG00000031954	ARG2/AURKB/CCL19/CCL21/CCR5/DOCK8/FCER1G/HCLS1/HIF1A/ITPKB/SLC39A10
BP	GO:0042129	regulation of T cell proliferation	22/1267	0.000480957	0.00692548	ENSSSCG00000015883/ENSSSCG00000005267/ENSSSCG00000002294/ENSSSCG00000034390/ENSSSCG00000034012/ENSSSCG00000024311/ENSSSCG00000040140/ENSSSCG00000011833/ENSSSCG00000000857/ENSSSCG00000016916/ENSSSCG00000013888/ENSSSCG00000000295/ENSSSCG00000032561/ENSSSCG00000002135/ENSSSCG00000006764/ENSSSCG00000025537/ENSSSCG00000021944/ENSSSCG00000015498/ENSSSCG00000009589/ENSSSCG00000009542/ENSSSCG00000006862/…	MARCH7/ANXA1/ARG2/CARD11/CASP3/CCR2/CD3E/DLG1/IGF1/IL6ST/JAK3/NCKAP1L/PDCD1LG2/PNP/PTPN22/PTPN6/RAC2/RC3H1/SYK/TNFSF13B/VCAM1/XCL1
BP	GO:0051100	negative regulation of binding	22/1267	0.000480957	0.00692548	ENSSSCG00000009172/ENSSSCG00000007585/ENSSSCG00000039103/ENSSSCG00000021612/ENSSSCG00000028924/ENSSSCG00000010467/ENSSSCG00000016857/ENSSSCG00000031856/ENSSSCG00000000745/ENSSSCG00000007268/ENSSSCG00000000784/ENSSSCG00000015604/ENSSSCG00000006474/ENSSSCG00000025020/ENSSSCG00000033327/ENSSSCG00000034163/ENSSSCG00000002267/ENSSSCG00000021893/ENSSSCG00000015135/ENSSSCG00000015298/ENSSSCG00000004718/…	PPP3CA/ACTB/ADIPOQ/ARHGAP28/AURKB/BTAF1/DAB2/DACT1/DDX11/E2F1/LRRK2/NEK2/NES/PCSK9/PDGFB/PLN/RGMA/ROCK1/SORL1/SRI/TTBK2/ZNF462
BP	GO:0051129	negative regulation of cellular component organization	64/1267	0.000521084	0.00747938	ENSSSCG00000009172/ENSSSCG00000039103/ENSSSCG00000008340/ENSSSCG00000014207/ENSSSCG00000003088/ENSSSCG00000021612/ENSSSCG00000005983/ENSSSCG00000030469/ENSSSCG00000004782/ENSSSCG00000008239/ENSSSCG00000028113/ENSSSCG00000029326/ENSSSCG00000026326/ENSSSCG00000002651/ENSSSCG00000009378/ENSSSCG00000039542/ENSSSCG00000016857/ENSSSCG00000031856/ENSSSCG00000026130/ENSSSCG00000004336/ENSSSCG00000015896/…	PPP3CA/ADIPOQ/ANTXR1/APC/APOE/ARHGAP28/ATAD2/-/BUB1B/CAPG/CAPZA2/CCNB1/CCNF/CDT1/CKAP2/-/DAB2/DACT1/EPHA3/EPHA7/FAP/FHOD3/GEN1/GMFB/GMFG/IGF1/INSIG1/JARID2/KIF14/LIMA1/LRRK2/MTBP/NAV3/NDC80/NEK2/NRP1/PCSK9/PHLDB2/PIF1/PLK1/PTGER4/PTPRS/RAD21/RAP1GAP2/RAPGEF2/RGMA/ROCK1/ROCK2/RTN4/SEMA3A/SORL1/SPEF1/STMN1/TET1/THY1/TMEFF2/TMOD3/TNF/TOP2A/TTBK2/TTK/TWF1/WAS/WNT5A
BP	GO:0050870	positive regulation of T cell activation	24/1267	0.000529165	0.00755056	ENSSSCG00000005267/ENSSSCG00000034390/ENSSSCG00000024311/ENSSSCG00000040140/ENSSSCG00000011942/ENSSSCG00000005240/ENSSSCG00000010831/ENSSSCG00000000857/ENSSSCG00000016916/ENSSSCG00000040100/ENSSSCG00000013888/ENSSSCG00000003608/ENSSSCG00000000295/ENSSSCG00000013940/ENSSSCG00000032561/ENSSSCG00000002135/ENSSSCG00000006764/ENSSSCG00000004791/ENSSSCG00000009589/ENSSSCG00000032330/ENSSSCG00000009542/…	ANXA1/CARD11/CCR2/CD3E/CD47/DOCK8/DUSP10/IGF1/IL6ST/ITPKB/JAK3/LCK/NCKAP1L/NLRP3/PDCD1LG2/PNP/PTPN22/RASGRP1/SYK/THY1/TNFSF13B/VCAM1/XCL1/ZBTB1
BP	GO:0060485	mesenchyme development	31/1267	0.000529394	0.00755056	ENSSSCG00000025578/ENSSSCG00000001478/ENSSSCG00000010360/ENSSSCG00000036135/ENSSSCG00000016857/ENSSSCG00000005524/ENSSSCG00000032092/ENSSSCG00000028840/ENSSSCG00000007351/ENSSSCG00000016878/ENSSSCG00000022236/ENSSSCG00000005096/ENSSSCG00000011500/ENSSSCG00000033608/ENSSSCG00000000625/ENSSSCG00000014149/ENSSSCG00000017376/ENSSSCG00000011102/ENSSSCG00000022081/ENSSSCG00000010199/ENSSSCG00000032007/…	ALDH1A2/BMP5/BMPR1A/COL1A1/DAB2/DAB2IP/DDX5/EZH2/FAM83D/FGF10/FOLR1/HIF1A/KBTBD8/LOXL2/LRP6/MEF2C/MEOX1/NRP1/PHLDB2/RET/RTN4/SEMA3A/SEMA3C/SFRP2/SHAS2/TGFB1I1/TGFB2/TGFB3/TIAM1/WNT5A/ZEB2
BP	GO:0008285	negative regulation of cell proliferation	61/1267	0.00053908	0.00766445	ENSSSCG00000015883/ENSSSCG00000026389/ENSSSCG00000039103/ENSSSCG00000025578/ENSSSCG00000014207/ENSSSCG00000003088/ENSSSCG00000002294/ENSSSCG00000025087/ENSSSCG00000003201/ENSSSCG00000001478/ENSSSCG00000034012/ENSSSCG00000004485/ENSSSCG00000003876/ENSSSCG00000013614/ENSSSCG00000014441/ENSSSCG00000033844/ENSSSCG00000005524/ENSSSCG00000011833/ENSSSCG00000027726/ENSSSCG00000010831/ENSSSCG00000007268/…	MARCH7/SYNJ2BP/ADIPOQ/ALDH1A2/APC/APOE/ARG2/ASPH/ATF5/BMP5/CASP3/CD109/CDKN2C/CNN1/CSF1R/CYP1B1/DAB2IP/DLG1/DLL1/DUSP10/E2F1/E2F7/F2R/FAP/FGF10/IGFBP5/INPP5D/ITGA1/JARID2/MEF2C/MTBP/MYOG/NF1/NOX4/PDCD1LG2/PHF14/PTPN6/PTPRJ/RAPGEF2/RASSF5/RC3H1/ROBO1/SERPINF1/SFRP2/SFRP4/SKAP2/SMAD1/SOX4/SPARC/SRPX/STRN/TES/TGFB2/TGFB3/TNF/TNFAIP3/TRIB1/VASH1/WNT5A/ZBTB7C/ZEB1
BP	GO:0045839	negative regulation of mitotic nuclear division	10/1267	0.000551663	0.00777638	ENSSSCG00000014207/ENSSSCG00000030469/ENSSSCG00000004782/ENSSSCG00000029326/ENSSSCG00000002651/ENSSSCG00000008613/ENSSSCG00000005995/ENSSSCG00000003697/ENSSSCG00000026748/ENSSSCG00000006014	APC/-/BUB1B/CCNB1/CDT1/GEN1/MTBP/NDC80/PLK1/RAD21
BP	GO:0045931	positive regulation of mitotic cell cycle	21/1267	0.000552128	0.00777638	ENSSSCG00000011209/ENSSSCG00000005267/ENSSSCG00000015340/ENSSSCG00000029326/ENSSSCG00000037900/ENSSSCG00000038694/ENSSSCG00000007151/ENSSSCG00000013008/ENSSSCG00000002651/ENSSSCG00000009134/ENSSSCG00000016878/ENSSSCG00000008613/ENSSSCG00000000857/ENSSSCG00000010457/ENSSSCG00000005995/ENSSSCG00000003697/ENSSSCG00000035544/ENSSSCG00000033327/ENSSSCG00000007056/ENSSSCG00000004626/ENSSSCG00000007423	UBE2E2/ANXA1/ASNS/CCNB1/CCND1/CCND2/CDC25B/CDCA5/CDT1/EGF/FGF10/GEN1/IGF1/KIF20B/MTBP/NDC80/NUSAP1/PDGFB/PLCB1/TMOD3/UBE2C
BP	GO:0048017	inositol lipid-mediated signaling	21/1267	0.000552128	0.00777638	ENSSSCG00000006035/ENSSSCG00000014441/ENSSSCG00000005524/ENSSSCG00000000915/ENSSSCG00000035355/ENSSSCG00000011884/ENSSSCG00000000857/ENSSSCG00000017748/ENSSSCG00000033327/ENSSSCG00000008841/ENSSSCG00000010509/ENSSSCG00000025406/ENSSSCG00000015283/ENSSSCG00000003395/ENSSSCG00000027272/ENSSSCG00000011750/ENSSSCG00000006199/ENSSSCG00000013292/ENSSSCG00000025537/ENSSSCG00000004791/ENSSSCG00000010816	ANGPT1/CSF1R/DAB2IP/DCN/F2R/HCLS1/IGF1/NF1/PDGFB/PDGFRA/PIK3AP1/PIK3C2A/PIK3C2B/PIK3CD/PIK3CG/PLD1/PREX2/PRR5L/PTPN6/RASGRP1/TGFB2
BP	GO:0051222	positive regulation of protein transport	48/1267	0.000567296	0.00796512	ENSSSCG00000009172/ENSSSCG00000016223/ENSSSCG00000024158/ENSSSCG00000010360/ENSSSCG00000000570/ENSSSCG00000028711/ENSSSCG00000010966/ENSSSCG00000006374/ENSSSCG00000014441/ENSSSCG00000016857/ENSSSCG00000031856/ENSSSCG00000000529/ENSSSCG00000035746/ENSSSCG00000009134/ENSSSCG00000035355/ENSSSCG00000020879/ENSSSCG00000011884/ENSSSCG00000005096/ENSSSCG00000000857/ENSSSCG00000005203/ENSSSCG00000010457/…	PPP3CA/ACSL3/ANO1/BMPR1A/C2CD5/CASP1/CCL19/CD244/CSF1R/DAB2/DACT1/DNM1L/ECT2/EGF/F2R/FBXW7/HCLS1/HIF1A/IGF1/IL33/KIF20B/LRRK2/MIS18A/NLRP3/P2RX7/PRKD1/PRR5L/PTGER4/PTPN22/RAC2/RASGRP1/SEC16B/SELENOI/SFRP2/SORL1/SOX4/SRI/SULF2/SYK/TGFB2/TGFB3/TLR2/TLR3/TLR4/TLR8/TMEM30B/TNF/WNT5A
BP	GO:0048729	tissue morphogenesis	66/1267	0.000582554	0.00814838	ENSSSCG00000016816/ENSSSCG00000017109/ENSSSCG00000004166/ENSSSCG00000025578/ENSSSCG00000004822/ENSSSCG00000000884/ENSSSCG00000001478/ENSSSCG00000010360/ENSSSCG00000006857/ENSSSCG00000016034/ENSSSCG00000005751/ENSSSCG00000006051/ENSSSCG00000022092/ENSSSCG00000016857/ENSSSCG00000011833/ENSSSCG00000027726/ENSSSCG00000009134/ENSSSCG00000004336/ENSSSCG00000040728/ENSSSCG00000036155/ENSSSCG00000016878/…	ADAMTS12/ADAMTS16/AHI1/ALDH1A2/ALDH1A3/APAF1/BMP5/BMPR1A/COL11A1/COL3A1/COL5A1/CTHRC1/CYP7B1/DAB2/DLG1/DLL1/EGF/EPHA7/EYA1/FAT4/FGF10/FOLR1/FREM2/GCNT1/GJA1/HEG1/HHIP/HIF1A/ID4/IGFBP5/KIF20B/KLHL3/LGR4/LRP6/LUZP1/MEF2C/MIB1/MYO9A/NRP1/NTN4/OPHN1/PCDH15/PHLDB2/PLXND1/PRICKLE1/RASIP1/RET/RGMA/RSPO3/SAPCD2/SEMA3A/SEMA3C/SFRP2/SMAD1/SOX4/STARD13/TGFB1I1/TMEFF2/TNC/TNF/-/TTC8/VCL/WNT5A/XIRP2/ZEB2
BP	GO:0002691	regulation of cellular extravasation	7/1267	0.000585773	0.00814838	ENSSSCG00000001097/ENSSSCG00000038162/ENSSSCG00000024311/ENSSSCG00000013655/ENSSSCG00000007056/ENSSSCG00000024439/ENSSSCG00000032330	RIPOR2/CCL21/CCR2/ICAM1/PLCB1/PTGER4/THY1
BP	GO:0046633	alpha-beta T cell proliferation	7/1267	0.000585773	0.00814838	ENSSSCG00000002294/ENSSSCG00000024311/ENSSSCG00000040140/ENSSSCG00000017008/ENSSSCG00000006764/ENSSSCG00000009589/ENSSSCG00000006298	ARG2/CCR2/CD3E/DOCK2/PTPN22/SYK/XCL1
BP	GO:0046651	lymphocyte proliferation	35/1267	0.000589133	0.00816992	ENSSSCG00000015883/ENSSSCG00000005267/ENSSSCG00000002294/ENSSSCG00000034390/ENSSSCG00000034012/ENSSSCG00000024311/ENSSSCG00000008742/ENSSSCG00000040140/ENSSSCG00000011833/ENSSSCG00000017008/ENSSSCG00000005240/ENSSSCG00000016878/ENSSSCG00000010486/ENSSSCG00000032368/ENSSSCG00000000857/ENSSSCG00000017494/ENSSSCG00000016916/ENSSSCG00000016298/ENSSSCG00000013888/ENSSSCG00000014149/ENSSSCG00000000295/…	MARCH7/ANXA1/ARG2/CARD11/CASP3/CCR2/CD38/CD3E/DLG1/DOCK2/DOCK8/FGF10/HELLS/IFN-OMEGA-6/IGF1/IKZF3/IL6ST/INPP5D/JAK3/MEF2C/NCKAP1L/P2RX7/PDCD1LG2/PNP/PTPN22/PTPN6/RAC2/RC3H1/SLC11A1/SLC39A10/SYK/TLR4/TNFSF13B/VCAM1/XCL1
BP	GO:0032872	regulation of stress-activated MAPK cascade	27/1267	0.000595699	0.00823564	ENSSSCG00000010966/ENSSSCG00000038162/ENSSSCG00000004192/ENSSSCG00000005524/ENSSSCG00000031856/ENSSSCG00000011833/ENSSSCG00000010831/ENSSSCG00000014007/ENSSSCG00000000739/ENSSSCG00000009334/ENSSSCG00000026041/ENSSSCG00000016678/ENSSSCG00000009671/ENSSSCG00000007056/ENSSSCG00000006764/ENSSSCG00000004791/ENSSSCG00000009004/ENSSSCG00000009589/ENSSSCG00000010816/ENSSSCG00000015801/ENSSSCG00000005503/…	CCL19/CCL21/CTGF/DAB2IP/DACT1/DLG1/DUSP10/FLT4/FOXM1/HSPH1/MAP3K5/NOD1/PBK/PLCB1/PTPN22/RASGRP1/SFRP2/SYK/TGFB2/TLR3/TLR4/TLR6/TNF/TNFRSF11A/TNIK/WNT5A/ZEB2
BP	GO:0000086	G2/M transition of mitotic cell cycle	18/1267	0.000604845	0.00833651	ENSSSCG00000015215/ENSSSCG00000001816/ENSSSCG00000029326/ENSSSCG00000012307/ENSSSCG00000037900/ENSSSCG00000015307/ENSSSCG00000015581/ENSSSCG00000034864/ENSSSCG00000000739/ENSSSCG00000010912/ENSSSCG00000011065/ENSSSCG00000014955/ENSSSCG00000006474/ENSSSCG00000006163/ENSSSCG00000007056/ENSSSCG00000026748/ENSSSCG00000006014/ENSSSCG00000016835	CHEK1/BLM/CCNB1/CCNB3/CCND1/CDK14/CENPF/CHEK2/FOXM1/KIF14/MASTL/MRE11/NES/PKIA/PLCB1/PLK1/RAD21/SKP2
BP	GO:0010522	regulation of calcium ion transport into cytosol	14/1267	0.0006107	0.00839153	ENSSSCG00000027613/ENSSSCG00000009125/ENSSSCG00000038869/ENSSSCG00000006390/ENSSSCG00000006745/ENSSSCG00000028148/ENSSSCG00000035355/ENSSSCG00000009817/ENSSSCG00000034163/ENSSSCG00000001975/ENSSSCG00000025537/ENSSSCG00000015298/ENSSSCG00000032330/ENSSSCG00000015136	-/ANK2/APLNR/CASQ1/CASQ2/DMD/F2R/P2RX7/PLN/PRKD1/PTPN6/SRI/THY1/UBASH3B
BP	GO:0002768	immune response-regulating cell surface receptor signaling pathway	23/1267	0.000614204	0.00841403	ENSSSCG00000036224/ENSSSCG00000029371/ENSSSCG00000040140/ENSSSCG00000038151/ENSSSCG00000006357/ENSSSCG00000038003/ENSSSCG00000003608/ENSSSCG00000017006/ENSSSCG00000014149/ENSSSCG00000000295/ENSSSCG00000002688/ENSSSCG00000033674/ENSSSCG00000006764/ENSSSCG00000025537/ENSSSCG00000010908/ENSSSCG00000023709/ENSSSCG00000007656/ENSSSCG00000015498/ENSSSCG00000031954/ENSSSCG00000009589/ENSSSCG00000003584/…	-/C5AR1/CD3E/CMTM3/FCER1G/ITK/LCK/LCP2/MEF2C/NCKAP1L/PLCG2/PRKCB/PTPN22/PTPN6/PTPRC/PTPRJ/PVRIG/RC3H1/SLC39A10/SYK/THEMIS2/THY1/TRAT1
BP	GO:0034330	cell junction organization	30/1267	0.00062317	0.00849463	ENSSSCG00000036702/ENSSSCG00000003603/ENSSSCG00000010607/ENSSSCG00000014441/ENSSSCG00000011833/ENSSSCG00000035746/ENSSSCG00000003687/ENSSSCG00000026130/ENSSSCG00000035355/ENSSSCG00000016174/ENSSSCG00000007586/ENSSSCG00000004241/ENSSSCG00000011859/ENSSSCG00000017306/ENSSSCG00000003654/ENSSSCG00000004979/ENSSSCG00000015125/ENSSSCG00000011102/ENSSSCG00000022676/ENSSSCG00000022081/ENSSSCG00000023709/…	ACTN1/COL16A1/COL17A1/CSF1R/DLG1/ECT2/EPB41L3/EPHA3/F2R/FN1/FSCN1/GJA1/HEG1/ITGB3/MACF1/MYO9A/NECTIN1/NRP1/OPHN1/PHLDB2/PTPRJ/RAPGEF2/ROCK1/ROCK2/TGFB2/TGFB3/THY1/TNF/VCL/XIRP2
BP	GO:0019932	second-messenger-mediated signaling	26/1267	0.000623857	0.00849463	ENSSSCG00000009172/ENSSSCG00000027613/ENSSSCG00000004139/ENSSSCG00000009125/ENSSSCG00000038869/ENSSSCG00000003088/ENSSSCG00000006390/ENSSSCG00000006745/ENSSSCG00000024344/ENSSSCG00000040140/ENSSSCG00000028148/ENSSSCG00000038969/ENSSSCG00000000857/ENSSSCG00000000555/ENSSSCG00000000784/ENSSSCG00000006059/ENSSSCG00000002755/ENSSSCG00000028662/ENSSSCG00000034163/ENSSSCG00000008881/ENSSSCG00000037241/…	PPP3CA/-/ADGRG6/ANK2/APLNR/APOE/CASQ1/CASQ2/CCR5/CD3E/DMD/DMPK/IGF1/ITPR2/LRRK2/NCALD/NFAT5/PDE3A/PLN/RAPGEF2/RGS2/SLA2/SRI/SYK/TRAT1/VCAM1
BP	GO:0072606	interleukin-8 secretion	8/1267	0.000636818	0.00854587	ENSSSCG00000005267/ENSSSCG00000006374/ENSSSCG00000035355/ENSSSCG00000006764/ENSSSCG00000037450/ENSSSCG00000009002/ENSSSCG00000026592/ENSSSCG00000035859	ANXA1/CD244/F2R/PTPN22/SSC5D/TLR2/TLR6/WNT5A
BP	GO:1903053	regulation of extracellular matrix organization	8/1267	0.000636818	0.00854587	ENSSSCG00000008340/ENSSSCG00000013883/ENSSSCG00000006338/ENSSSCG00000015896/ENSSSCG00000014047/ENSSSCG00000007586/ENSSSCG00000017306/ENSSSCG00000022081	ANTXR1/COLGALT1/DDR2/FAP/FGFR4/FSCN1/ITGB3/PHLDB2
BP	GO:0001706	endoderm formation	12/1267	0.000637101	0.00854587	ENSSSCG00000006857/ENSSSCG00000004484/ENSSSCG00000005751/ENSSSCG00000016035/ENSSSCG00000011973/ENSSSCG00000016174/ENSSSCG00000036237/ENSSSCG00000016027/ENSSSCG00000025133/ENSSSCG00000015444/ENSSSCG00000015618/ENSSSCG00000002806	COL11A1/COL12A1/COL5A1/COL5A2/COL8A1/FN1/ITGA7/ITGAV/ITGB2/LAMB1/LAMB3/MMP15
BP	GO:0032392	DNA geometric change	12/1267	0.000637101	0.00854587	ENSSSCG00000001816/ENSSSCG00000021384/ENSSSCG00000000745/ENSSSCG00000011624/ENSSSCG00000006273/ENSSSCG00000022823/ENSSSCG00000035564/ENSSSCG00000014955/ENSSSCG00000004548/ENSSSCG00000004766/ENSSSCG00000025736/ENSSSCG00000017473	BLM/BRIP1/DDX11/MCM2/MCM4/MCM5/MCM6/MRE11/PIF1/RAD51/RECQL4/TOP2A
BP	GO:0090307	mitotic spindle assembly	12/1267	0.000637101	0.00854587	ENSSSCG00000004969/ENSSSCG00000023419/ENSSSCG00000028924/ENSSSCG00000023776/ENSSSCG00000034864/ENSSSCG00000010471/ENSSSCG00000030186/ENSSSCG00000001510/ENSSSCG00000007366/ENSSSCG00000015604/ENSSSCG00000026748/ENSSSCG00000007235	-/ARHGEF10/AURKB/CCSAP/CHEK2/KIF11/KIF2A/KIFC1/MYBL2/NEK2/PLK1/TPX2
BP	GO:0032943	mononuclear cell proliferation	35/1267	0.000644907	0.0086158	ENSSSCG00000015883/ENSSSCG00000005267/ENSSSCG00000002294/ENSSSCG00000034390/ENSSSCG00000034012/ENSSSCG00000024311/ENSSSCG00000008742/ENSSSCG00000040140/ENSSSCG00000011833/ENSSSCG00000017008/ENSSSCG00000005240/ENSSSCG00000016878/ENSSSCG00000010486/ENSSSCG00000032368/ENSSSCG00000000857/ENSSSCG00000017494/ENSSSCG00000016916/ENSSSCG00000016298/ENSSSCG00000013888/ENSSSCG00000014149/ENSSSCG00000000295/…	MARCH7/ANXA1/ARG2/CARD11/CASP3/CCR2/CD38/CD3E/DLG1/DOCK2/DOCK8/FGF10/HELLS/IFN-OMEGA-6/IGF1/IKZF3/IL6ST/INPP5D/JAK3/MEF2C/NCKAP1L/P2RX7/PDCD1LG2/PNP/PTPN22/PTPN6/RAC2/RC3H1/SLC11A1/SLC39A10/SYK/TLR4/TNFSF13B/VCAM1/XCL1
BP	GO:0006469	negative regulation of protein kinase activity	31/1267	0.000646137	0.0086158	ENSSSCG00000039103/ENSSSCG00000014207/ENSSSCG00000003088/ENSSSCG00000008072/ENSSSCG00000034012/ENSSSCG00000003876/ENSSSCG00000014934/ENSSSCG00000005997/ENSSSCG00000005524/ENSSSCG00000010831/ENSSSCG00000033763/ENSSSCG00000033768/ENSSSCG00000000625/ENSSSCG00000008832/ENSSSCG00000011461/ENSSSCG00000017748/ENSSSCG00000006163/ENSSSCG00000026748/ENSSSCG00000006199/ENSSSCG00000037706/ENSSSCG00000025537/…	ADIPOQ/APC/APOE/ASPN/CASP3/CDKN2C/CHORDC1/COL14A1/DAB2IP/DUSP10/GNAQ/LAX1/LRP6/LRRC66/LRTM1/NF1/PKIA/PLK1/PREX2/PRKAR2B/PTPN6/PTPRJ/RGS14/RGS2/SFRP2/SORL1/SPRED1/THY1/TNFAIP3/TRIB1/UBASH3B
BP	GO:0032886	regulation of microtubule-based process	27/1267	0.000664855	0.00881324	ENSSSCG00000014207/ENSSSCG00000003201/ENSSSCG00000026326/ENSSSCG00000023776/ENSSSCG00000021138/ENSSSCG00000014934/ENSSSCG00000009378/ENSSSCG00000026130/ENSSSCG00000008613/ENSSSCG00000015407/ENSSSCG00000010471/ENSSSCG00000013332/ENSSSCG00000000545/ENSSSCG00000003654/ENSSSCG00000029249/ENSSSCG00000015604/ENSSSCG00000022081/ENSSSCG00000026748/ENSSSCG00000016925/ENSSSCG00000011426/ENSSSCG00000008629/…	APC/ATF5/CCNF/CCSAP/CEP250/CHORDC1/CKAP2/EPHA3/GEN1/GNAI1/KIF11/KIF18A/KLHL42/MACF1/NAV3/NEK2/PHLDB2/PLK1/PLK2/POC1A/ROCK2/SKA2/SPEF1/STIL/STMN1/TPX2/TTBK2
BP	GO:0070302	regulation of stress-activated protein kinase signaling cascade	27/1267	0.000664855	0.00881324	ENSSSCG00000010966/ENSSSCG00000038162/ENSSSCG00000004192/ENSSSCG00000005524/ENSSSCG00000031856/ENSSSCG00000011833/ENSSSCG00000010831/ENSSSCG00000014007/ENSSSCG00000000739/ENSSSCG00000009334/ENSSSCG00000026041/ENSSSCG00000016678/ENSSSCG00000009671/ENSSSCG00000007056/ENSSSCG00000006764/ENSSSCG00000004791/ENSSSCG00000009004/ENSSSCG00000009589/ENSSSCG00000010816/ENSSSCG00000015801/ENSSSCG00000005503/…	CCL19/CCL21/CTGF/DAB2IP/DACT1/DLG1/DUSP10/FLT4/FOXM1/HSPH1/MAP3K5/NOD1/PBK/PLCB1/PTPN22/RASGRP1/SFRP2/SYK/TGFB2/TLR3/TLR4/TLR6/TNF/TNFRSF11A/TNIK/WNT5A/ZEB2
BP	GO:0030048	actin filament-based movement	15/1267	0.000689756	0.00911651	ENSSSCG00000009125/ENSSSCG00000015402/ENSSSCG00000036480/ENSSSCG00000011833/ENSSSCG00000005027/ENSSSCG00000000145/ENSSSCG00000039795/ENSSSCG00000034163/ENSSSCG00000021893/ENSSSCG00000021651/ENSSSCG00000024299/ENSSSCG00000015298/ENSSSCG00000005110/ENSSSCG00000036747/ENSSSCG00000027348	ANK2/CACNA2D1/CTNNA3/DLG1/FRMD6/MYH9/MYL6/PLN/ROCK1/SCN2B/SCN3B/SRI/SYNE2/WAS/WIPF1
BP	GO:0045930	negative regulation of mitotic cell cycle	28/1267	0.000701427	0.00924366	ENSSSCG00000015215/ENSSSCG00000014207/ENSSSCG00000001816/ENSSSCG00000030469/ENSSSCG00000004782/ENSSSCG00000029326/ENSSSCG00000037900/ENSSSCG00000002651/ENSSSCG00000034864/ENSSSCG00000031856/ENSSSCG00000011833/ENSSSCG00000000950/ENSSSCG00000028840/ENSSSCG00000015896/ENSSSCG00000008613/ENSSSCG00000009071/ENSSSCG00000039546/ENSSSCG00000014955/ENSSSCG00000005995/ENSSSCG00000003697/ENSSSCG00000026748/…	CHEK1/APC/BLM/-/BUB1B/CCNB1/CCND1/CDT1/CHEK2/DACT1/DLG1/E2F7/EZH2/FAP/GEN1/JADE1/KNTC1/MRE11/MTBP/NDC80/PLK1/PLK2/RAD21/SOX4/TNF/TOP2A/TOP2B/TTK
BP	GO:0050673	epithelial cell proliferation	41/1267	0.000715718	0.00940449	ENSSSCG00000026389/ENSSSCG00000025578/ENSSSCG00000003088/ENSSSCG00000001478/ENSSSCG00000010360/ENSSSCG00000029371/ENSSSCG00000037900/ENSSSCG00000004485/ENSSSCG00000011973/ENSSSCG00000033641/ENSSSCG00000022092/ENSSSCG00000005524/ENSSSCG00000011833/ENSSSCG00000010831/ENSSSCG00000040728/ENSSSCG00000015896/ENSSSCG00000016878/ENSSSCG00000014007/ENSSSCG00000000857/ENSSSCG00000025924/ENSSSCG00000006475/…	SYNJ2BP/ALDH1A2/APOE/BMP5/BMPR1A/C5AR1/CCND1/CD109/COL8A1/COL8A2/CYP7B1/DAB2IP/DLG1/DUSP10/EYA1/FAP/FGF10/FLT4/IGF1/IGFBP5/IQGAP3/JAML/LGR4/LOXL2/MEF2C/NF1/PDGFB/PRKD1/ROBO1/RTN4/SCARB1/SERPINF1/SFRP2/SPARC/SULF2/TGFB2/TNF/TNFAIP3/VASH1/VASH2/WNT5A
BP	GO:0018108	peptidyl-tyrosine phosphorylation	40/1267	0.00071907	0.00942107	ENSSSCG00000006035/ENSSSCG00000040140/ENSSSCG00000014441/ENSSSCG00000006338/ENSSSCG00000009134/ENSSSCG00000006001/ENSSSCG00000026130/ENSSSCG00000004336/ENSSSCG00000020879/ENSSSCG00000016878/ENSSSCG00000014047/ENSSSCG00000014007/ENSSSCG00000007240/ENSSSCG00000011884/ENSSSCG00000009334/ENSSSCG00000000857/ENSSSCG00000016916/ENSSSCG00000025133/ENSSSCG00000017306/ENSSSCG00000005215/ENSSSCG00000013888/…	ANGPT1/CD3E/CSF1R/DDR2/EGF/ENPP2/EPHA3/EPHA7/FBXW7/FGF10/FGFR4/FLT4/HCK/HCLS1/HSPH1/IGF1/IL6ST/ITGB2/ITGB3/JAK2/JAK3/LCK/MELK/MUSK/NRP1/NTRK2/PDGFB/PDGFD/PDGFRA/PEAK1/PTPN6/RET/SAMSN1/SFRP2/SYK/TIE1/TNK2/TTK/YES1/ZAP70
BP	GO:0010596	negative regulation of endothelial cell migration	10/1267	0.000724554	0.00943805	ENSSSCG00000026389/ENSSSCG00000011496/ENSSSCG00000015753/ENSSSCG00000003088/ENSSSCG00000005524/ENSSSCG00000000915/ENSSSCG00000015357/ENSSSCG00000039393/ENSSSCG00000009348/ENSSSCG00000002389	SYNJ2BP/ADAMTS9/ANGPT2/APOE/DAB2IP/DCN/MEOX2/SPRED1/STARD13/VASH1
BP	GO:0032757	positive regulation of interleukin-8 production	10/1267	0.000724554	0.00943805	ENSSSCG00000039103/ENSSSCG00000010650/ENSSSCG00000006374/ENSSSCG00000035355/ENSSSCG00000009002/ENSSSCG00000015801/ENSSSCG00000005503/ENSSSCG00000012118/ENSSSCG00000001404/ENSSSCG00000035859	ADIPOQ/AFAP1L2/CD244/F2R/TLR2/TLR3/TLR4/TLR8/TNF/WNT5A
BP	GO:0050817	coagulation	25/1267	0.000729951	0.00948095	ENSSSCG00000007585/ENSSSCG00000003088/ENSSSCG00000032303/ENSSSCG00000024310/ENSSSCG00000035355/ENSSSCG00000006289/ENSSSCG00000006357/ENSSSCG00000009237/ENSSSCG00000017306/ENSSSCG00000040332/ENSSSCG00000000145/ENSSSCG00000011713/ENSSSCG00000033327/ENSSSCG00000008841/ENSSSCG00000003395/ENSSSCG00000008348/ENSSSCG00000025463/ENSSSCG00000025537/ENSSSCG00000004612/ENSSSCG00000009589/ENSSSCG00000016032/…	ACTB/APOE/ENTPD2/F13A1/F2R/F5/FCER1G/HPSE/ITGB3/LBH/MYH9/P2RY12/PDGFB/PDGFRA/PIK3CD/PLEK/PROS1/PTPN6/RAB27A/SYK/TFPI/TFPI2/TLR4/UBASH3B/VCL
BP	GO:0031098	stress-activated protein kinase signaling cascade	33/1267	0.000748276	0.00969103	ENSSSCG00000010966/ENSSSCG00000038162/ENSSSCG00000004192/ENSSSCG00000005524/ENSSSCG00000031856/ENSSSCG00000011833/ENSSSCG00000010831/ENSSSCG00000014007/ENSSSCG00000000739/ENSSSCG00000009334/ENSSSCG00000016918/ENSSSCG00000026041/ENSSSCG00000002962/ENSSSCG00000008475/ENSSSCG00000016678/ENSSSCG00000009671/ENSSSCG00000007056/ENSSSCG00000006764/ENSSSCG00000004791/ENSSSCG00000009004/ENSSSCG00000022478/…	CCL19/CCL21/CTGF/DAB2IP/DACT1/DLG1/DUSP10/FLT4/FOXM1/HSPH1/MAP3K1/MAP3K5/MAP4K1/MAP4K3/NOD1/PBK/PLCB1/PTPN22/RASGRP1/SFRP2/STK10/STK39/SYK/TGFB2/TLR3/TLR4/TLR6/TNF/TNFRSF11A/TNIK/TRIB1/WNT5A/ZEB2
CC	GO:0031012	extracellular matrix	104/1328	4.06e-23	1.95e-20	ENSSSCG00000009489/ENSSSCG00000011959/ENSSSCG00000012026/ENSSSCG00000016816/ENSSSCG00000024043/ENSSSCG00000015249/ENSSSCG00000011496/ENSSSCG00000003088/ENSSSCG00000008072/ENSSSCG00000012766/ENSSSCG00000011928/ENSSSCG00000038162/ENSSSCG00000007116/ENSSSCG00000000171/ENSSSCG00000006857/ENSSSCG00000004484/ENSSSCG00000005997/ENSSSCG00000005380/ENSSSCG00000003603/ENSSSCG00000036135/ENSSSCG00000015326/…	-/ABI3BP/ADAMTS1/ADAMTS12/ADAMTS2/ADAMTS8/ADAMTS9/APOE/ASPN/BGN/CCDC80/CCL21/CD93/CKAP4/COL11A1/COL12A1/COL14A1/COL15A1/COL16A1/COL1A1/COL1A2/COL3A1/COL4A4/COL4A5/COL5A1/COL5A2/COL6A2/COL6A3/COL6A6/COL8A1/COL8A2/CTGF/DCN/DDX5/DLG1/EGFL6/EMID1/EMILIN1/EMILIN3/ENTPD2/FBN1/FBN2/FGF10/FLNB/FN1/FREM2/GPC2/HAPLN1/HAPLN3/HMCN1/HPSE/HSD17B12/HSPA5/ICAM1/ITGA6/KAZALD1/KERA/LAMA4/LAMB1/LAMB3/LOX/LOXL1/LOXL…
CC	GO:0005578	proteinaceous extracellular matrix	67/1328	9.47e-20	2.27e-17	ENSSSCG00000009489/ENSSSCG00000011959/ENSSSCG00000012026/ENSSSCG00000024043/ENSSSCG00000015249/ENSSSCG00000011496/ENSSSCG00000008072/ENSSSCG00000012766/ENSSSCG00000011928/ENSSSCG00000038162/ENSSSCG00000006857/ENSSSCG00000005380/ENSSSCG00000036135/ENSSSCG00000015326/ENSSSCG00000016034/ENSSSCG00000016244/ENSSSCG00000012572/ENSSSCG00000005751/ENSSSCG00000016035/ENSSSCG00000028022/ENSSSCG00000027331/…	-/ABI3BP/ADAMTS1/ADAMTS2/ADAMTS8/ADAMTS9/ASPN/BGN/CCDC80/CCL21/COL11A1/COL15A1/COL1A1/COL1A2/COL3A1/COL4A4/COL4A5/COL5A1/COL5A2/COL6A2/COL6A3/COL6A6/CTGF/DCN/DLG1/EGFL6/EMID1/EMILIN1/ENTPD2/FBN1/FBN2/FN1/FREM2/GPC2/HAPLN1/HAPLN3/HMCN1/HPSE/HSD17B12/ITGA6/KAZALD1/KERA/LAMA4/LAMB1/LAMB3/LOX/LRFN5/LRRN1/LRRN3/LTBP1/LUM/MATN2/MFAP5/NAV2/NID2/NTN4/OLFML2A/OLFML2B/OMD/POSTN/SPARC/TECTA/TIMP4/TNC/VCAN/V…
CC	GO:0000775	chromosome, centromeric region	40/1328	1.42e-12	2.28e-10	ENSSSCG00000014207/ENSSSCG00000028924/ENSSSCG00000030469/ENSSSCG00000004782/ENSSSCG00000029326/ENSSSCG00000032909/ENSSSCG00000002651/ENSSSCG00000038543/ENSSSCG00000008921/ENSSSCG00000023296/ENSSSCG00000015581/ENSSSCG00000027147/ENSSSCG00000012491/ENSSSCG00000008579/ENSSSCG00000003403/ENSSSCG00000002768/ENSSSCG00000009904/ENSSSCG00000009670/ENSSSCG00000010486/ENSSSCG00000016313/ENSSSCG00000038345/…	APC/AURKB/-/BUB1B/CCNB1/CDCA8/CDT1/CENPA/CENPC/CENPE/CENPF/CENPH/CENPI/CENPO/CENPS/CENPT/DYNLL1/ESCO2/HELLS/HJURP/IKZF1/INCENP/KIF18A/KIF20A/KNTC1/MIS18A/MTBP/NDC80/NEK2/NUF2/PLK1/PPP1R12A/SGO1/SGO2/SKA2/SPC24/SPC25/SPDL1/TTK/WDHD1
CC	GO:0044420	extracellular matrix component	31/1328	1.3e-11	1.56e-09	ENSSSCG00000012026/ENSSSCG00000011928/ENSSSCG00000006857/ENSSSCG00000005380/ENSSSCG00000036135/ENSSSCG00000015326/ENSSSCG00000016034/ENSSSCG00000016244/ENSSSCG00000012572/ENSSSCG00000005751/ENSSSCG00000016035/ENSSSCG00000011833/ENSSSCG00000012121/ENSSSCG00000032303/ENSSSCG00000004658/ENSSSCG00000014256/ENSSSCG00000016174/ENSSSCG00000009364/ENSSSCG00000035595/ENSSSCG00000015955/ENSSSCG00000004425/…	ADAMTS1/CCDC80/COL11A1/COL15A1/COL1A1/COL1A2/COL3A1/COL4A4/COL4A5/COL5A1/COL5A2/DLG1/EGFL6/ENTPD2/FBN1/FBN2/FN1/FREM2/HMCN1/ITGA6/LAMA4/LAMB1/LAMB3/LTBP1/LUM/MATN2/MFAP2/MFAP5/NID2/NTN4/TNC
CC	GO:0000776	kinetochore	32/1328	2.62e-11	2.51e-09	ENSSSCG00000014207/ENSSSCG00000028924/ENSSSCG00000030469/ENSSSCG00000004782/ENSSSCG00000029326/ENSSSCG00000002651/ENSSSCG00000038543/ENSSSCG00000008921/ENSSSCG00000023296/ENSSSCG00000015581/ENSSSCG00000027147/ENSSSCG00000012491/ENSSSCG00000008579/ENSSSCG00000003403/ENSSSCG00000002768/ENSSSCG00000009904/ENSSSCG00000016313/ENSSSCG00000013066/ENSSSCG00000013332/ENSSSCG00000039546/ENSSSCG00000005995/…	APC/AURKB/-/BUB1B/CCNB1/CDT1/CENPA/CENPC/CENPE/CENPF/CENPH/CENPI/CENPO/CENPS/CENPT/DYNLL1/HJURP/INCENP/KIF18A/KNTC1/MTBP/NDC80/NEK2/NUF2/PLK1/PPP1R12A/SGO1/SKA2/SPC24/SPC25/SPDL1/TTK
CC	GO:0099081	supramolecular polymer	92/1328	3.65e-11	2.82e-09	ENSSSCG00000009172/ENSSSCG00000030197/ENSSSCG00000003768/ENSSSCG00000004969/ENSSSCG00000015747/ENSSSCG00000036702/ENSSSCG00000005627/ENSSSCG00000009125/ENSSSCG00000014207/ENSSSCG00000010896/ENSSSCG00000012584/ENSSSCG00000006745/ENSSSCG00000037954/ENSSSCG00000023776/ENSSSCG00000023296/ENSSSCG00000001959/ENSSSCG00000009378/ENSSSCG00000022961/ENSSSCG00000006857/ENSSSCG00000036135/ENSSSCG00000015326/…	PPP3CA/CD2AP/-/-/-/ACTN1/AK1/ANK2/APC/ASPM/CAPN6/CASQ2/CAVIN4/CCSAP/CENPE/CFL2/CKAP2/CLMP/COL11A1/COL1A1/COL1A2/COL3A1/COL4A4/COL4A5/COL5A1/COL5A2/DLG1/DMD/DNM1L/FBN1/FBN2/FHOD3/FSCN1/GDPD2/GJA1/GTSE1/HSPH1/IQGAP1/ITGB1BP2/KIF11/KIF14/KIF18A/KIF18B/KIF20A/KIF22/KIF2A/KIFC1/KNTC1/LCP1/LMNB1/LMNB2/LTBP1/LUM/MACF1/MAP1B/MFAP2/MFAP5/MYOT/GCOM1/NAV3/NES/NIN/NRP1/NUSAP1/PALLD/PLK1/PLS3/PPP1R12A/RAC2/SC…
CC	GO:0099080	supramolecular complex	92/1328	4.11e-11	2.82e-09	ENSSSCG00000009172/ENSSSCG00000030197/ENSSSCG00000003768/ENSSSCG00000004969/ENSSSCG00000015747/ENSSSCG00000036702/ENSSSCG00000005627/ENSSSCG00000009125/ENSSSCG00000014207/ENSSSCG00000010896/ENSSSCG00000012584/ENSSSCG00000006745/ENSSSCG00000037954/ENSSSCG00000023776/ENSSSCG00000023296/ENSSSCG00000001959/ENSSSCG00000009378/ENSSSCG00000022961/ENSSSCG00000006857/ENSSSCG00000036135/ENSSSCG00000015326/…	PPP3CA/CD2AP/-/-/-/ACTN1/AK1/ANK2/APC/ASPM/CAPN6/CASQ2/CAVIN4/CCSAP/CENPE/CFL2/CKAP2/CLMP/COL11A1/COL1A1/COL1A2/COL3A1/COL4A4/COL4A5/COL5A1/COL5A2/DLG1/DMD/DNM1L/FBN1/FBN2/FHOD3/FSCN1/GDPD2/GJA1/GTSE1/HSPH1/IQGAP1/ITGB1BP2/KIF11/KIF14/KIF18A/KIF18B/KIF20A/KIF22/KIF2A/KIFC1/KNTC1/LCP1/LMNB1/LMNB2/LTBP1/LUM/MACF1/MAP1B/MFAP2/MFAP5/MYOT/GCOM1/NAV3/NES/NIN/NRP1/NUSAP1/PALLD/PLK1/PLS3/PPP1R12A/RAC2/SC…
CC	GO:0099512	supramolecular fiber	90/1328	1.43e-10	8.58e-09	ENSSSCG00000009172/ENSSSCG00000030197/ENSSSCG00000003768/ENSSSCG00000004969/ENSSSCG00000015747/ENSSSCG00000036702/ENSSSCG00000005627/ENSSSCG00000009125/ENSSSCG00000014207/ENSSSCG00000010896/ENSSSCG00000012584/ENSSSCG00000006745/ENSSSCG00000037954/ENSSSCG00000023776/ENSSSCG00000023296/ENSSSCG00000001959/ENSSSCG00000009378/ENSSSCG00000022961/ENSSSCG00000006857/ENSSSCG00000036135/ENSSSCG00000015326/…	PPP3CA/CD2AP/-/-/-/ACTN1/AK1/ANK2/APC/ASPM/CAPN6/CASQ2/CAVIN4/CCSAP/CENPE/CFL2/CKAP2/CLMP/COL11A1/COL1A1/COL1A2/COL3A1/COL5A1/COL5A2/DLG1/DMD/DNM1L/FBN1/FBN2/FHOD3/FSCN1/GDPD2/GJA1/GTSE1/HSPH1/IQGAP1/ITGB1BP2/KIF11/KIF14/KIF18A/KIF18B/KIF20A/KIF22/KIF2A/KIFC1/KNTC1/LCP1/LMNB1/LMNB2/LTBP1/LUM/MACF1/MAP1B/MFAP2/MFAP5/MYOT/GCOM1/NAV3/NES/NIN/NRP1/NUSAP1/PALLD/PLK1/PLS3/PPP1R12A/RAC2/SCN3B/SHROOM4/SK…
CC	GO:0098552	side of membrane	62/1328	3.56e-10	1.9e-08	ENSSSCG00000036505/ENSSSCG00000036224/ENSSSCG00000013556/ENSSSCG00000011946/ENSSSCG00000008340/ENSSSCG00000005267/ENSSSCG00000010360/ENSSSCG00000011322/ENSSSCG00000024311/ENSSSCG00000024344/ENSSSCG00000033146/ENSSSCG00000011925/ENSSSCG00000006374/ENSSSCG00000040140/ENSSSCG00000008217/ENSSSCG00000005524/ENSSSCG00000011833/ENSSSCG00000009132/ENSSSCG00000006357/ENSSSCG00000022236/ENSSSCG00000013473/…	-/-/ADGRE1/ALCAM/ANTXR1/ANXA1/BMPR1A/CCR1/CCR2/CCR5/CD163/CD200R1/CD244/CD3E/CD8A/DAB2IP/DLG1/ENPEP/FCER1G/FOLR1/GNA15/GNAI1/GNAQ/GNG2/HEG1/ICAM1/IL2RB/IL6ST/IQGAP1/ITGA1/ITGA6/ITGAV/ITGB3/ITGB6/JAK2/JAK3/KCNAB1/LCK/LRRK2/MCAM/MS4A2/NF1/P2RX7/PDCD1/PDGFRA/PTPN22/PTPN7/RASA1/RGS2/SELL/SHROOM4/SNX18/THY1/TIAM1/TLR4/TLR8/TMEM123/TNF/TNFRSF11A/TNK2/VCAM1/ZAP70
CC	GO:0098687	chromosomal region	53/1328	5.85e-10	2.81e-08	ENSSSCG00000016597/ENSSSCG00000014207/ENSSSCG00000028924/ENSSSCG00000001816/ENSSSCG00000030469/ENSSSCG00000004782/ENSSSCG00000029326/ENSSSCG00000032909/ENSSSCG00000002651/ENSSSCG00000038543/ENSSSCG00000008921/ENSSSCG00000023296/ENSSSCG00000015581/ENSSSCG00000027147/ENSSSCG00000012491/ENSSSCG00000008579/ENSSSCG00000003403/ENSSSCG00000002768/ENSSSCG00000034864/ENSSSCG00000010644/ENSSSCG00000009904/…	-/APC/AURKB/BLM/-/BUB1B/CCNB1/CDCA8/CDT1/CENPA/CENPC/CENPE/CENPF/CENPH/CENPI/CENPO/CENPS/CENPT/CHEK2/DCLRE1A/DYNLL1/ESCO2/HELLS/HJURP/IKZF1/INCENP/KIF18A/KIF20A/KNTC1/MCM2/MCM3/MCM4/MCM5/MCM6/MIS18A/MRE11/MTBP/NDC80/NEK2/NUF2/ORC1/PIF1/PLK1/PPP1R12A/RAD51/SGO1/SGO2/SKA2/SPC24/SPC25/SPDL1/TTK/WDHD1
CC	GO:0005819	spindle	46/1328	1.16e-08	5.06e-07	ENSSSCG00000007800/ENSSSCG00000010214/ENSSSCG00000010896/ENSSSCG00000028924/ENSSSCG00000025120/ENSSSCG00000008239/ENSSSCG00000012584/ENSSSCG00000040411/ENSSSCG00000029326/ENSSSCG00000023776/ENSSSCG00000007151/ENSSSCG00000017471/ENSSSCG00000023296/ENSSSCG00000015581/ENSSSCG00000021918/ENSSSCG00000008089/ENSSSCG00000000745/ENSSSCG00000005056/ENSSSCG00000009904/ENSSSCG00000035746/ENSSSCG00000027667/…	SEPT1/-/ASPM/AURKB/BORA/CAPG/CAPN6/CCDC69/CCNB1/CCSAP/CDC25B/CDC6/CENPE/CENPF/CEP19/CKAP2L/DDX11/DLGAP5/DYNLL1/ECT2/EML1/ESPL1/FAM83D/HASPIN/HECW2/INCENP/KIF11/KIF14/KIF18A/KIF20A/KIF20B/KIF22/KIF2A/KNTC1/MASTL/MYH9/NEK2/NIN/NUSAP1/PLK1/POC1A/RGS14/SGO1/SKA2/SPDL1/TPX2
CC	GO:0005581	collagen trimer	16/1328	2.78e-08	1.11e-06	ENSSSCG00000016823/ENSSSCG00000039103/ENSSSCG00000030325/ENSSSCG00000006857/ENSSSCG00000036135/ENSSSCG00000015326/ENSSSCG00000016034/ENSSSCG00000016244/ENSSSCG00000012572/ENSSSCG00000005751/ENSSSCG00000016035/ENSSSCG00000027331/ENSSSCG00000011973/ENSSSCG00000008557/ENSSSCG00000014232/ENSSSCG00000000916	-/ADIPOQ/C1QTNF6/COL11A1/COL1A1/COL1A2/COL3A1/COL4A4/COL4A5/COL5A1/COL5A2/COL6A3/COL8A1/EMILIN1/LOX/LUM
CC	GO:0030055	cell-substrate junction	57/1328	7.35e-08	2.71e-06	ENSSSCG00000007585/ENSSSCG00000036702/ENSSSCG00000004595/ENSSSCG00000031733/ENSSSCG00000011946/ENSSSCG00000005267/ENSSSCG00000039889/ENSSSCG00000003672/ENSSSCG00000013614/ENSSSCG00000010607/ENSSSCG00000016857/ENSSSCG00000006338/ENSSSCG00000028148/ENSSSCG00000004199/ENSSSCG00000016954/ENSSSCG00000015896/ENSSSCG00000007000/ENSSSCG00000008101/ENSSSCG00000011471/ENSSSCG00000004241/ENSSSCG00000005601/…	ACTB/ACTN1/ADAM10/AKAP12/ALCAM/ANXA1/ARL14EP/CAP1/CNN1/COL17A1/DAB2/DDR2/DMD/EPB41L2/ERBIN/FAP/FAT1/FBLN7/FLNB/GJA1/HSPA5/ICAM1/IQGAP1/ITGA1/ITGA6/ITGAV/ITGB6/JAK2/LAYN/LCP1/LIMA1/LRP1/MARCKS/MCAM/MYH9/NRP1/PALLD/PEAK1/PHLDB2/PPFIBP1/PPP1R12A/RAC2/RND3/SMPX/SYNE2/SYNPO2/TES/TGFB1I1/THY1/TNC/TPM4/TSPAN9/TWF1/VCL/XIRP2/YES1/YWHAQ
CC	GO:0009897	external side of plasma membrane	39/1328	9.94e-08	3.41e-06	ENSSSCG00000036224/ENSSSCG00000013556/ENSSSCG00000011946/ENSSSCG00000008340/ENSSSCG00000005267/ENSSSCG00000010360/ENSSSCG00000011322/ENSSSCG00000024311/ENSSSCG00000024344/ENSSSCG00000033146/ENSSSCG00000011925/ENSSSCG00000006374/ENSSSCG00000040140/ENSSSCG00000008217/ENSSSCG00000009132/ENSSSCG00000006357/ENSSSCG00000022236/ENSSSCG00000011859/ENSSSCG00000013655/ENSSSCG00000029668/ENSSSCG00000016916/…	-/ADGRE1/ALCAM/ANTXR1/ANXA1/BMPR1A/CCR1/CCR2/CCR5/CD163/CD200R1/CD244/CD3E/CD8A/ENPEP/FCER1G/FOLR1/HEG1/ICAM1/IL2RB/IL6ST/ITGA1/ITGA6/ITGAV/ITGB3/ITGB6/MCAM/MS4A2/P2RX7/PDCD1/PDGFRA/SELL/THY1/TLR4/TLR8/TMEM123/TNF/TNFRSF11A/VCAM1
CC	GO:0005912	adherens junction	66/1328	1.73e-07	5.54e-06	ENSSSCG00000007585/ENSSSCG00000036702/ENSSSCG00000004595/ENSSSCG00000004166/ENSSSCG00000031733/ENSSSCG00000011946/ENSSSCG00000005267/ENSSSCG00000014207/ENSSSCG00000039889/ENSSSCG00000006415/ENSSSCG00000003672/ENSSSCG00000000683/ENSSSCG00000013614/ENSSSCG00000036480/ENSSSCG00000016857/ENSSSCG00000006338/ENSSSCG00000011833/ENSSSCG00000027726/ENSSSCG00000004199/ENSSSCG00000015896/ENSSSCG00000007000/…	ACTB/ACTN1/ADAM10/AHI1/AKAP12/ALCAM/ANXA1/APC/ARL14EP/CADM3/CAP1/CDCA3/CNN1/CTNNA3/DAB2/DDR2/DLG1/DLL1/EPB41L2/FAP/FAT1/FBLN7/FLNB/FRMD4B/GJA1/HSPA5/ICAM1/IQGAP1/ITGA1/ITGA6/ITGAV/ITGB6/JAK2/LAYN/LCP1/LIMA1/LRP1/MAGI1/MARCKS/MCAM/MYH9/NECTIN1/NRP1/PALLD/PEAK1/PHLDB2/PPFIBP1/PPP1R12A/RAC2/RND3/S100A11/SMPX/SYNE2/SYNPO2/TES/TGFB1I1/THY1/TMOD3/TNC/TPM4/TSPAN9/TWF1/VCL/XIRP2/YES1/YWHAQ
CC	GO:0005604	basement membrane	21/1328	2.88e-07	8.59e-06	ENSSSCG00000012026/ENSSSCG00000011928/ENSSSCG00000005380/ENSSSCG00000016244/ENSSSCG00000012572/ENSSSCG00000005751/ENSSSCG00000011833/ENSSSCG00000012121/ENSSSCG00000032303/ENSSSCG00000004658/ENSSSCG00000016174/ENSSSCG00000009364/ENSSSCG00000035595/ENSSSCG00000015955/ENSSSCG00000004425/ENSSSCG00000015444/ENSSSCG00000015618/ENSSSCG00000006082/ENSSSCG00000005030/ENSSSCG00000000896/ENSSSCG00000005494	ADAMTS1/CCDC80/COL15A1/COL4A4/COL4A5/COL5A1/DLG1/EGFL6/ENTPD2/FBN1/FN1/FREM2/HMCN1/ITGA6/LAMA4/LAMB1/LAMB3/MATN2/NID2/NTN4/TNC
CC	GO:0098644	complex of collagen trimers	9/1328	3.04e-07	8.59e-06	ENSSSCG00000006857/ENSSSCG00000036135/ENSSSCG00000015326/ENSSSCG00000016034/ENSSSCG00000016244/ENSSSCG00000012572/ENSSSCG00000005751/ENSSSCG00000016035/ENSSSCG00000000916	COL11A1/COL1A1/COL1A2/COL3A1/COL4A4/COL4A5/COL5A1/COL5A2/LUM
CC	GO:0070161	anchoring junction	66/1328	3.95e-07	1.05e-05	ENSSSCG00000007585/ENSSSCG00000036702/ENSSSCG00000004595/ENSSSCG00000004166/ENSSSCG00000031733/ENSSSCG00000011946/ENSSSCG00000005267/ENSSSCG00000014207/ENSSSCG00000039889/ENSSSCG00000006415/ENSSSCG00000003672/ENSSSCG00000000683/ENSSSCG00000013614/ENSSSCG00000036480/ENSSSCG00000016857/ENSSSCG00000006338/ENSSSCG00000011833/ENSSSCG00000027726/ENSSSCG00000004199/ENSSSCG00000015896/ENSSSCG00000007000/…	ACTB/ACTN1/ADAM10/AHI1/AKAP12/ALCAM/ANXA1/APC/ARL14EP/CADM3/CAP1/CDCA3/CNN1/CTNNA3/DAB2/DDR2/DLG1/DLL1/EPB41L2/FAP/FAT1/FBLN7/FLNB/FRMD4B/GJA1/HSPA5/ICAM1/IQGAP1/ITGA1/ITGA6/ITGAV/ITGB6/JAK2/LAYN/LCP1/LIMA1/LRP1/MAGI1/MARCKS/MCAM/MYH9/NECTIN1/NRP1/PALLD/PEAK1/PHLDB2/PPFIBP1/PPP1R12A/RAC2/RND3/S100A11/SMPX/SYNE2/SYNPO2/TES/TGFB1I1/THY1/TMOD3/TNC/TPM4/TSPAN9/TWF1/VCL/XIRP2/YES1/YWHAQ
CC	GO:0000777	condensed chromosome kinetochore	12/1328	4.62e-07	1.17e-05	ENSSSCG00000030469/ENSSSCG00000004782/ENSSSCG00000029326/ENSSSCG00000038543/ENSSSCG00000008921/ENSSSCG00000015581/ENSSSCG00000016313/ENSSSCG00000003697/ENSSSCG00000026748/ENSSSCG00000034217/ENSSSCG00000015924/ENSSSCG00000025965	-/BUB1B/CCNB1/CENPA/CENPC/CENPF/HJURP/NDC80/PLK1/SKA2/SPC25/SPDL1
CC	GO:0000779	condensed chromosome, centromeric region	15/1328	5.23e-07	1.26e-05	ENSSSCG00000028924/ENSSSCG00000030469/ENSSSCG00000004782/ENSSSCG00000029326/ENSSSCG00000038543/ENSSSCG00000008921/ENSSSCG00000023296/ENSSSCG00000015581/ENSSSCG00000016313/ENSSSCG00000003697/ENSSSCG00000026748/ENSSSCG00000011207/ENSSSCG00000034217/ENSSSCG00000015924/ENSSSCG00000025965	AURKB/-/BUB1B/CCNB1/CENPA/CENPC/CENPE/CENPF/HJURP/NDC80/PLK1/SGO1/SKA2/SPC25/SPDL1
CC	GO:0005924	cell-substrate adherens junction	54/1328	6.19e-07	1.42e-05	ENSSSCG00000007585/ENSSSCG00000036702/ENSSSCG00000004595/ENSSSCG00000031733/ENSSSCG00000011946/ENSSSCG00000005267/ENSSSCG00000039889/ENSSSCG00000003672/ENSSSCG00000013614/ENSSSCG00000016857/ENSSSCG00000006338/ENSSSCG00000004199/ENSSSCG00000015896/ENSSSCG00000007000/ENSSSCG00000008101/ENSSSCG00000011471/ENSSSCG00000004241/ENSSSCG00000005601/ENSSSCG00000013655/ENSSSCG00000001814/ENSSSCG00000016885/…	ACTB/ACTN1/ADAM10/AKAP12/ALCAM/ANXA1/ARL14EP/CAP1/CNN1/DAB2/DDR2/EPB41L2/FAP/FAT1/FBLN7/FLNB/GJA1/HSPA5/ICAM1/IQGAP1/ITGA1/ITGA6/ITGAV/ITGB6/JAK2/LAYN/LCP1/LIMA1/LRP1/MARCKS/MCAM/MYH9/NRP1/PALLD/PEAK1/PHLDB2/PPFIBP1/PPP1R12A/RAC2/RND3/SMPX/SYNE2/SYNPO2/TES/TGFB1I1/THY1/TNC/TPM4/TSPAN9/TWF1/VCL/XIRP2/YES1/YWHAQ
CC	GO:0005925	focal adhesion	53/1328	1.14e-06	2.49e-05	ENSSSCG00000007585/ENSSSCG00000036702/ENSSSCG00000004595/ENSSSCG00000031733/ENSSSCG00000011946/ENSSSCG00000005267/ENSSSCG00000039889/ENSSSCG00000003672/ENSSSCG00000013614/ENSSSCG00000016857/ENSSSCG00000006338/ENSSSCG00000004199/ENSSSCG00000015896/ENSSSCG00000007000/ENSSSCG00000008101/ENSSSCG00000011471/ENSSSCG00000004241/ENSSSCG00000005601/ENSSSCG00000013655/ENSSSCG00000001814/ENSSSCG00000016885/…	ACTB/ACTN1/ADAM10/AKAP12/ALCAM/ANXA1/ARL14EP/CAP1/CNN1/DAB2/DDR2/EPB41L2/FAP/FAT1/FBLN7/FLNB/GJA1/HSPA5/ICAM1/IQGAP1/ITGA1/ITGA6/ITGAV/ITGB6/JAK2/LAYN/LCP1/LIMA1/LRP1/MARCKS/MCAM/MYH9/NRP1/PALLD/PEAK1/PHLDB2/PPFIBP1/PPP1R12A/RAC2/RND3/SYNE2/SYNPO2/TES/TGFB1I1/THY1/TNC/TPM4/TSPAN9/TWF1/VCL/XIRP2/YES1/YWHAQ
CC	GO:0000793	condensed chromosome	29/1328	2.13e-06	4.45e-05	ENSSSCG00000010621/ENSSSCG00000028924/ENSSSCG00000001816/ENSSSCG00000030469/ENSSSCG00000004782/ENSSSCG00000029326/ENSSSCG00000013008/ENSSSCG00000038543/ENSSSCG00000008921/ENSSSCG00000023296/ENSSSCG00000015581/ENSSSCG00000011563/ENSSSCG00000016313/ENSSSCG00000013066/ENSSSCG00000028169/ENSSSCG00000008125/ENSSSCG00000003697/ENSSSCG00000015604/ENSSSCG00000026748/ENSSSCG00000006014/ENSSSCG00000004766/…	ADD3/AURKB/BLM/-/BUB1B/CCNB1/CDCA5/CENPA/CENPC/CENPE/CENPF/FANCD2/HJURP/INCENP/NCAPG2/NCAPH/NDC80/NEK2/PLK1/RAD21/RAD51/SGO1/SGO2/SKA2/SMC2/SMC4/SPC25/SPDL1/TOP2A
CC	GO:0005911	cell-cell junction	54/1328	5.25e-06	0.000102601	ENSSSCG00000030197/ENSSSCG00000036702/ENSSSCG00000010621/ENSSSCG00000004166/ENSSSCG00000005267/ENSSSCG00000014207/ENSSSCG00000006415/ENSSSCG00000037900/ENSSSCG00000040140/ENSSSCG00000006800/ENSSSCG00000000683/ENSSSCG00000011747/ENSSSCG00000022961/ENSSSCG00000036480/ENSSSCG00000013174/ENSSSCG00000040706/ENSSSCG00000011833/ENSSSCG00000035746/ENSSSCG00000003687/ENSSSCG00000007000/ENSSSCG00000014047/…	CD2AP/ACTN1/ADD3/AHI1/ANXA1/APC/CADM3/CCND1/CD3E/CD53/CDCA3/CLDN11/CLMP/CTNNA3/CTNND1/DBN1/DLG1/ECT2/EPB41L3/FAT1/FGFR4/FRMD4A/FRMD4B/FRMD6/FSCN1/GJA1/HEG1/IQGAP1/IQGAP3/ITK/JAML/LCP2/MAGI1/MPDZ/MYH9/NECTIN1/P2RX7/PCDH12/PCDH9/PRKD1/PTPN6/PTPRJ/RAPGEF2/S100A11/SAPCD2/STRN/TIAM1/TMEM65/TMOD3/TRPC6/TWF1/VAV1/VCL/WAS
CC	GO:0042101	T cell receptor complex	8/1328	5.34e-06	0.000102601	ENSSSCG00000011946/ENSSSCG00000030156/ENSSSCG00000034390/ENSSSCG00000040140/ENSSSCG00000015094/ENSSSCG00000025537/ENSSSCG00000009589/ENSSSCG00000023842	ALCAM/APBB1IP/CARD11/CD3E/CD3G/PTPN6/SYK/TRAT1
CC	GO:0000778	condensed nuclear chromosome kinetochore	7/1328	6.31e-06	0.000108181	ENSSSCG00000030469/ENSSSCG00000004782/ENSSSCG00000029326/ENSSSCG00000038543/ENSSSCG00000008921/ENSSSCG00000003697/ENSSSCG00000026748	-/BUB1B/CCNB1/CENPA/CENPC/NDC80/PLK1
CC	GO:0005583	fibrillar collagen trimer	7/1328	6.31e-06	0.000108181	ENSSSCG00000006857/ENSSSCG00000036135/ENSSSCG00000015326/ENSSSCG00000016034/ENSSSCG00000005751/ENSSSCG00000016035/ENSSSCG00000000916	COL11A1/COL1A1/COL1A2/COL3A1/COL5A1/COL5A2/LUM
CC	GO:0098643	banded collagen fibril	7/1328	6.31e-06	0.000108181	ENSSSCG00000006857/ENSSSCG00000036135/ENSSSCG00000015326/ENSSSCG00000016034/ENSSSCG00000005751/ENSSSCG00000016035/ENSSSCG00000000916	COL11A1/COL1A1/COL1A2/COL3A1/COL5A1/COL5A2/LUM
CC	GO:0000780	condensed nuclear chromosome, centromeric region	9/1328	1.33e-05	0.000220346	ENSSSCG00000028924/ENSSSCG00000030469/ENSSSCG00000004782/ENSSSCG00000029326/ENSSSCG00000038543/ENSSSCG00000008921/ENSSSCG00000003697/ENSSSCG00000026748/ENSSSCG00000011207	AURKB/-/BUB1B/CCNB1/CENPA/CENPC/NDC80/PLK1/SGO1
CC	GO:0005813	centrosome	66/1328	1.83e-05	0.000292209	ENSSSCG00000016002/ENSSSCG00000004166/ENSSSCG00000015310/ENSSSCG00000014207/ENSSSCG00000023419/ENSSSCG00000003201/ENSSSCG00000009093/ENSSSCG00000008239/ENSSSCG00000008406/ENSSSCG00000029326/ENSSSCG00000004588/ENSSSCG00000026326/ENSSSCG00000023776/ENSSSCG00000007151/ENSSSCG00000015581/ENSSSCG00000030502/ENSSSCG00000021918/ENSSSCG00000021138/ENSSSCG00000015531/ENSSSCG00000010477/ENSSSCG00000004249/…	-/AHI1/AKAP9/APC/ARHGEF10/ATF5/BBS7/CAPG/CCDC88A/CCNB1/CCNB2/CCNF/CCSAP/CDC25B/CENPF/CEP170/CEP19/CEP250/CEP350/CEP55/CEP85L/CKAP2/CKAP2L/CTSC/DDX11/DLGAP5/DYNLL1/DZIP1/E2F1/ESPL1/GEN1/GNAI1/HASPIN/HSPA4L/KIAA0586/KIF20B/KIF2A/LCK/LRRCC1/MARCKS/MASTL/MCM3/MIB1/MPHOSPH9/NDC80/NEK2/NIN/NLRC5/PLK1/PLK2/POC1A/PPP1R12A/PRKAR2B/RAP1GAP2/RGS14/RIC8B/ROCK2/RP2/SGO1/SNX10/SSX2IP/STIL/TOP2A/TRAF5/TTBK2/TTL…
CC	GO:0030016	myofibril	28/1328	2.35e-05	0.000364222	ENSSSCG00000009172/ENSSSCG00000003768/ENSSSCG00000015747/ENSSSCG00000036702/ENSSSCG00000009125/ENSSSCG00000006745/ENSSSCG00000037954/ENSSSCG00000001959/ENSSSCG00000028148/ENSSSCG00000027935/ENSSSCG00000022209/ENSSSCG00000014324/ENSSSCG00000004598/ENSSSCG00000038973/ENSSSCG00000024299/ENSSSCG00000032720/ENSSSCG00000015298/ENSSSCG00000005110/ENSSSCG00000009111/ENSSSCG00000004626/ENSSSCG00000007424/…	PPP3CA/-/-/ACTN1/ANK2/CASQ2/CAVIN4/CFL2/DMD/FHOD3/ITGB1BP2/MYOT/GCOM1/PPP1R12A/SCN3B/SMPX/SRI/SYNE2/SYNPO2/TMOD3/TNNC2/TNNI2/TNNT3/-/TPM4/TWF1/VCL/XIRP2
CC	GO:0043292	contractile fiber	29/1328	2.79e-05	0.000410958	ENSSSCG00000009172/ENSSSCG00000003768/ENSSSCG00000015747/ENSSSCG00000036702/ENSSSCG00000009125/ENSSSCG00000006745/ENSSSCG00000037954/ENSSSCG00000001959/ENSSSCG00000028148/ENSSSCG00000027935/ENSSSCG00000004241/ENSSSCG00000022209/ENSSSCG00000014324/ENSSSCG00000004598/ENSSSCG00000038973/ENSSSCG00000024299/ENSSSCG00000032720/ENSSSCG00000015298/ENSSSCG00000005110/ENSSSCG00000009111/ENSSSCG00000004626/…	PPP3CA/-/-/ACTN1/ANK2/CASQ2/CAVIN4/CFL2/DMD/FHOD3/GJA1/ITGB1BP2/MYOT/GCOM1/PPP1R12A/SCN3B/SMPX/SRI/SYNE2/SYNPO2/TMOD3/TNNC2/TNNI2/TNNT3/-/TPM4/TWF1/VCL/XIRP2
CC	GO:0072686	mitotic spindle	18/1328	2.83e-05	0.000410958	ENSSSCG00000010214/ENSSSCG00000010896/ENSSSCG00000028924/ENSSSCG00000008239/ENSSSCG00000023776/ENSSSCG00000023296/ENSSSCG00000008089/ENSSSCG00000009904/ENSSSCG00000035746/ENSSSCG00000027667/ENSSSCG00000000265/ENSSSCG00000007351/ENSSSCG00000016068/ENSSSCG00000013332/ENSSSCG00000010457/ENSSSCG00000029509/ENSSSCG00000005022/ENSSSCG00000007235	-/ASPM/AURKB/CAPG/CCSAP/CENPE/CKAP2L/DYNLL1/ECT2/EML1/ESPL1/FAM83D/HECW2/KIF18A/KIF20B/KIF22/NIN/TPX2
CC	GO:0001772	immunological synapse	11/1328	3.7e-05	0.000522938	ENSSSCG00000011946/ENSSSCG00000034390/ENSSSCG00000033849/ENSSSCG00000040140/ENSSSCG00000006800/ENSSSCG00000011833/ENSSSCG00000013655/ENSSSCG00000003608/ENSSSCG00000000145/ENSSSCG00000023709/ENSSSCG00000008794	ALCAM/CARD11/CD37/CD3E/CD53/DLG1/ICAM1/LCK/MYH9/PTPRJ/RHOH
CC	GO:0005814	centriole	21/1328	3.91e-05	0.000535683	ENSSSCG00000004166/ENSSSCG00000008239/ENSSSCG00000008406/ENSSSCG00000026326/ENSSSCG00000023776/ENSSSCG00000030502/ENSSSCG00000021918/ENSSSCG00000021138/ENSSSCG00000015531/ENSSSCG00000009501/ENSSSCG00000009077/ENSSSCG00000005076/ENSSSCG00000030186/ENSSSCG00000009779/ENSSSCG00000005022/ENSSSCG00000016925/ENSSSCG00000011426/ENSSSCG00000027701/ENSSSCG00000003888/ENSSSCG00000017473/ENSSSCG00000004718	AHI1/CAPG/CCDC88A/CCNF/CCSAP/CEP170/CEP19/CEP250/CEP350/DZIP1/HSPA4L/KIAA0586/KIF2A/MPHOSPH9/NIN/PLK2/POC1A/RP2/STIL/TOP2A/TTBK2
CC	GO:0044449	contractile fiber part	26/1328	6.31e-05	0.000841085	ENSSSCG00000009172/ENSSSCG00000003768/ENSSSCG00000015747/ENSSSCG00000036702/ENSSSCG00000009125/ENSSSCG00000006745/ENSSSCG00000037954/ENSSSCG00000001959/ENSSSCG00000028148/ENSSSCG00000027935/ENSSSCG00000022209/ENSSSCG00000014324/ENSSSCG00000004598/ENSSSCG00000038973/ENSSSCG00000024299/ENSSSCG00000032720/ENSSSCG00000015298/ENSSSCG00000005110/ENSSSCG00000009111/ENSSSCG00000004626/ENSSSCG00000007424/…	PPP3CA/-/-/ACTN1/ANK2/CASQ2/CAVIN4/CFL2/DMD/FHOD3/ITGB1BP2/MYOT/GCOM1/PPP1R12A/SCN3B/SMPX/SRI/SYNE2/SYNPO2/TMOD3/TNNC2/TNNI2/TNNT3/TPM4/VCL/XIRP2
CC	GO:0005605	basal lamina	8/1328	7.13e-05	0.00092497	ENSSSCG00000016244/ENSSSCG00000012572/ENSSSCG00000011833/ENSSSCG00000032303/ENSSSCG00000016174/ENSSSCG00000004425/ENSSSCG00000015444/ENSSSCG00000015618	COL4A4/COL4A5/DLG1/ENTPD2/FN1/LAMA4/LAMB1/LAMB3
CC	GO:0030017	sarcomere	24/1328	8.06e-05	0.00101797	ENSSSCG00000009172/ENSSSCG00000003768/ENSSSCG00000015747/ENSSSCG00000036702/ENSSSCG00000006745/ENSSSCG00000037954/ENSSSCG00000001959/ENSSSCG00000028148/ENSSSCG00000027935/ENSSSCG00000022209/ENSSSCG00000014324/ENSSSCG00000004598/ENSSSCG00000038973/ENSSSCG00000024299/ENSSSCG00000032720/ENSSSCG00000015298/ENSSSCG00000005110/ENSSSCG00000009111/ENSSSCG00000004626/ENSSSCG00000007424/ENSSSCG00000033260/…	PPP3CA/-/-/ACTN1/CASQ2/CAVIN4/CFL2/DMD/FHOD3/ITGB1BP2/MYOT/GCOM1/PPP1R12A/SCN3B/SMPX/SRI/SYNE2/SYNPO2/TMOD3/TNNC2/TNNI2/TNNT3/TPM4/XIRP2
CC	GO:0099513	polymeric cytoskeletal fiber	54/1328	0.000106773	0.00131412	ENSSSCG00000030197/ENSSSCG00000004969/ENSSSCG00000036702/ENSSSCG00000005627/ENSSSCG00000014207/ENSSSCG00000010896/ENSSSCG00000012584/ENSSSCG00000023776/ENSSSCG00000023296/ENSSSCG00000009378/ENSSSCG00000022961/ENSSSCG00000011833/ENSSSCG00000000529/ENSSSCG00000007586/ENSSSCG00000012376/ENSSSCG00000004241/ENSSSCG00000000002/ENSSSCG00000009334/ENSSSCG00000001814/ENSSSCG00000010471/ENSSSCG00000010912/…	CD2AP/-/ACTN1/AK1/APC/ASPM/CAPN6/CCSAP/CENPE/CKAP2/CLMP/DLG1/DNM1L/FSCN1/GDPD2/GJA1/GTSE1/HSPH1/IQGAP1/KIF11/KIF14/KIF18A/KIF18B/KIF20A/KIF22/KIF2A/KIFC1/KNTC1/LCP1/LMNB1/LMNB2/MACF1/MAP1B/NAV3/NES/NIN/NRP1/NUSAP1/PALLD/PLK1/PLS3/RAC2/SHROOM4/SKA2/SLC1A4/STMN1/-/TPM4/TPPP/TPX2/WAS/WIPF1/XIRP2/YES1
CC	GO:0030496	midbody	22/1328	0.00011836	0.00142032	ENSSSCG00000007800/ENSSSCG00000010896/ENSSSCG00000028924/ENSSSCG00000008239/ENSSSCG00000032909/ENSSSCG00000023296/ENSSSCG00000015581/ENSSSCG00000010477/ENSSSCG00000013174/ENSSSCG00000000745/ENSSSCG00000035746/ENSSSCG00000015407/ENSSSCG00000005601/ENSSSCG00000013066/ENSSSCG00000001814/ENSSSCG00000010912/ENSSSCG00000014326/ENSSSCG00000010457/ENSSSCG00000012637/ENSSSCG00000015604/ENSSSCG00000034632/…	SEPT1/ASPM/AURKB/CAPG/CDCA8/CENPE/CENPF/CEP55/CTNND1/DDX11/ECT2/GNAI1/HSPA5/INCENP/IQGAP1/KIF14/KIF20A/KIF20B/KLHL13/NEK2/PDXP/PLK1
CC	GO:0005871	kinesin complex	13/1328	0.000149014	0.00174456	ENSSSCG00000004969/ENSSSCG00000012377/ENSSSCG00000023296/ENSSSCG00000010471/ENSSSCG00000011309/ENSSSCG00000013332/ENSSSCG00000017342/ENSSSCG00000014326/ENSSSCG00000010457/ENSSSCG00000000779/ENSSSCG00000029509/ENSSSCG00000030186/ENSSSCG00000001510	-/-/CENPE/KIF11/KIF15/KIF18A/KIF18B/KIF20A/KIF20B/KIF21A/KIF22/KIF2A/KIFC1
CC	GO:0098797	plasma membrane protein complex	30/1328	0.000168454	0.00192519	ENSSSCG00000036505/ENSSSCG00000014207/ENSSSCG00000028157/ENSSSCG00000011833/ENSSSCG00000028148/ENSSSCG00000006357/ENSSSCG00000004241/ENSSSCG00000013473/ENSSSCG00000015407/ENSSSCG00000033763/ENSSSCG00000028092/ENSSSCG00000000857/ENSSSCG00000016885/ENSSSCG00000015955/ENSSSCG00000007797/ENSSSCG00000016027/ENSSSCG00000025133/ENSSSCG00000017306/ENSSSCG00000015886/ENSSSCG00000015375/ENSSSCG00000000625/…	-/APC/CASP8/DLG1/DMD/FCER1G/GJA1/GNA15/GNAI1/GNAQ/GNG2/IGF1/ITGA1/ITGA6/ITGAL/ITGAV/ITGB2/ITGB3/ITGB6/ITGB8/LRP6/MS4A2/MYH9/NEO1/RET/SLA-DMB/SYK/TNK2/UTRN/VCAM1
CC	GO:0098589	membrane region	34/1328	0.000235343	0.00262709	ENSSSCG00000006035/ENSSSCG00000010360/ENSSSCG00000034390/ENSSSCG00000037954/ENSSSCG00000008217/ENSSSCG00000016857/ENSSSCG00000011833/ENSSSCG00000027726/ENSSSCG00000028148/ENSSSCG00000027226/ENSSSCG00000035355/ENSSSCG00000022661/ENSSSCG00000009237/ENSSSCG00000013655/ENSSSCG00000025133/ENSSSCG00000024614/ENSSSCG00000013332/ENSSSCG00000003608/ENSSSCG00000017006/ENSSSCG00000000625/ENSSSCG00000000784/…	ANGPT1/BMPR1A/CARD11/CAVIN4/CD8A/DAB2/DLG1/DLL1/DMD/EPN3/F2R/FCHO2/HPSE/ICAM1/ITGB2/ITSN1/KIF18A/LCK/LCP2/LRP6/LRRK2/MYOF/PAG1/PGK1/RET/SCARB1/SERPINH1/SORT1/TFPI/THY1/TLR2/TLR6/TNF/TNK2
CC	GO:0005815	microtubule organizing center	71/1328	0.000286661	0.00312722	ENSSSCG00000016002/ENSSSCG00000004166/ENSSSCG00000015310/ENSSSCG00000014207/ENSSSCG00000023419/ENSSSCG00000003201/ENSSSCG00000009093/ENSSSCG00000000570/ENSSSCG00000008239/ENSSSCG00000008406/ENSSSCG00000029326/ENSSSCG00000004588/ENSSSCG00000026326/ENSSSCG00000023776/ENSSSCG00000007151/ENSSSCG00000015581/ENSSSCG00000030502/ENSSSCG00000021918/ENSSSCG00000021138/ENSSSCG00000015531/ENSSSCG00000010477/…	-/AHI1/AKAP9/APC/ARHGEF10/ATF5/BBS7/C2CD5/CAPG/CCDC88A/CCNB1/CCNB2/CCNF/CCSAP/CDC25B/CENPF/CEP170/CEP19/CEP250/CEP350/CEP55/CEP85L/CKAP2/CKAP2L/CTSC/DDX11/DLGAP5/DYNLL1/DZIP1/E2F1/ESPL1/GEN1/GNAI1/HASPIN/HSPA4L/JADE1/KIAA0586/KIF20B/KIF2A/KLHL4/LCK/LRRCC1/MARCKS/MASTL/MCM3/MIB1/MPHOSPH9/NDC80/NEK2/NIN/NLRC5/PIK3R5/PLK1/PLK2/POC1A/PPP1R12A/PRKAR2B/RAP1GAP2/RGS14/RIC8B/ROCK2/RP2/SGO1/SNX10/SPDL1/SS…
CC	GO:0051233	spindle midzone	9/1328	0.000302968	0.00323166	ENSSSCG00000028924/ENSSSCG00000040411/ENSSSCG00000017471/ENSSSCG00000023296/ENSSSCG00000027667/ENSSSCG00000010912/ENSSSCG00000013332/ENSSSCG00000010457/ENSSSCG00000026748	AURKB/CCDC69/CDC6/CENPE/EML1/KIF14/KIF18A/KIF20B/PLK1
CC	GO:0001726	ruffle	20/1328	0.000376449	0.00392817	ENSSSCG00000030197/ENSSSCG00000036702/ENSSSCG00000014207/ENSSSCG00000000570/ENSSSCG00000012974/ENSSSCG00000011511/ENSSSCG00000007586/ENSSSCG00000001814/ENSSSCG00000016027/ENSSSCG00000013332/ENSSSCG00000009412/ENSSSCG00000003654/ENSSSCG00000000145/ENSSSCG00000034632/ENSSSCG00000008348/ENSSSCG00000007034/ENSSSCG00000014146/ENSSSCG00000021893/ENSSSCG00000006610/ENSSSCG00000000798	CD2AP/ACTN1/APC/C2CD5/CFL1/FRMD4B/FSCN1/IQGAP1/ITGAV/KIF18A/LCP1/MACF1/MYH9/PDXP/PLEK/-/RASA1/ROCK1/S100A11/TWF1
CC	GO:0005614	interstitial matrix	6/1328	0.00040224	0.00410798	ENSSSCG00000011959/ENSSSCG00000011928/ENSSSCG00000022429/ENSSSCG00000013351/ENSSSCG00000005494/ENSSSCG00000008501	ABI3BP/CCDC80/KAZALD1/NAV2/TNC/VIT
CC	GO:0030018	Z disc	16/1328	0.000414967	0.00414967	ENSSSCG00000009172/ENSSSCG00000003768/ENSSSCG00000015747/ENSSSCG00000036702/ENSSSCG00000006745/ENSSSCG00000037954/ENSSSCG00000001959/ENSSSCG00000028148/ENSSSCG00000022209/ENSSSCG00000014324/ENSSSCG00000038973/ENSSSCG00000024299/ENSSSCG00000015298/ENSSSCG00000005110/ENSSSCG00000009111/ENSSSCG00000015917	PPP3CA/-/-/ACTN1/CASQ2/CAVIN4/CFL2/DMD/ITGB1BP2/MYOT/PPP1R12A/SCN3B/SRI/SYNE2/SYNPO2/XIRP2
CC	GO:0008305	integrin complex	9/1328	0.000424665	0.00415998	ENSSSCG00000016885/ENSSSCG00000015955/ENSSSCG00000007797/ENSSSCG00000016027/ENSSSCG00000025133/ENSSSCG00000017306/ENSSSCG00000015886/ENSSSCG00000015375/ENSSSCG00000000145	ITGA1/ITGA6/ITGAL/ITGAV/ITGB2/ITGB3/ITGB6/ITGB8/MYH9
CC	GO:0009898	cytoplasmic side of plasma membrane	22/1328	0.000439669	0.00422082	ENSSSCG00000036505/ENSSSCG00000005524/ENSSSCG00000011833/ENSSSCG00000013473/ENSSSCG00000015407/ENSSSCG00000033763/ENSSSCG00000028092/ENSSSCG00000001814/ENSSSCG00000005215/ENSSSCG00000013888/ENSSSCG00000025810/ENSSSCG00000003608/ENSSSCG00000017748/ENSSSCG00000006764/ENSSSCG00000037669/ENSSSCG00000014146/ENSSSCG00000037241/ENSSSCG00000012309/ENSSSCG00000031337/ENSSSCG00000012034/ENSSSCG00000011849/…	-/DAB2IP/DLG1/GNA15/GNAI1/GNAQ/GNG2/IQGAP1/JAK2/JAK3/KCNAB1/LCK/NF1/PTPN22/PTPN7/RASA1/RGS2/SHROOM4/SNX18/TIAM1/TNK2/ZAP70
CC	GO:0005874	microtubule	32/1328	0.000490274	0.00461434	ENSSSCG00000004969/ENSSSCG00000014207/ENSSSCG00000010896/ENSSSCG00000012584/ENSSSCG00000023776/ENSSSCG00000023296/ENSSSCG00000009378/ENSSSCG00000022961/ENSSSCG00000011833/ENSSSCG00000000529/ENSSSCG00000000002/ENSSSCG00000009334/ENSSSCG00000001814/ENSSSCG00000010471/ENSSSCG00000010912/ENSSSCG00000013332/ENSSSCG00000017342/ENSSSCG00000014326/ENSSSCG00000029509/ENSSSCG00000030186/ENSSSCG00000001510/…	-/APC/ASPM/CAPN6/CCSAP/CENPE/CKAP2/CLMP/DLG1/DNM1L/GTSE1/HSPH1/IQGAP1/KIF11/KIF14/KIF18A/KIF18B/KIF20A/KIF22/KIF2A/KIFC1/KNTC1/MACF1/MAP1B/NAV3/NIN/NUSAP1/PLK1/SKA2/STMN1/TPPP/TPX2
CC	GO:0031674	I band	17/1328	0.000627409	0.00575309	ENSSSCG00000009172/ENSSSCG00000003768/ENSSSCG00000015747/ENSSSCG00000036702/ENSSSCG00000006745/ENSSSCG00000037954/ENSSSCG00000001959/ENSSSCG00000028148/ENSSSCG00000022209/ENSSSCG00000014324/ENSSSCG00000004598/ENSSSCG00000038973/ENSSSCG00000024299/ENSSSCG00000015298/ENSSSCG00000005110/ENSSSCG00000009111/ENSSSCG00000015917	PPP3CA/-/-/ACTN1/CASQ2/CAVIN4/CFL2/DMD/ITGB1BP2/MYOT/GCOM1/PPP1R12A/SCN3B/SRI/SYNE2/SYNPO2/XIRP2
CC	GO:0098562	cytoplasmic side of membrane	23/1328	0.000635237	0.00575309	ENSSSCG00000036505/ENSSSCG00000005524/ENSSSCG00000011833/ENSSSCG00000013473/ENSSSCG00000015407/ENSSSCG00000033763/ENSSSCG00000028092/ENSSSCG00000001814/ENSSSCG00000005215/ENSSSCG00000013888/ENSSSCG00000025810/ENSSSCG00000003608/ENSSSCG00000000784/ENSSSCG00000017748/ENSSSCG00000006764/ENSSSCG00000037669/ENSSSCG00000014146/ENSSSCG00000037241/ENSSSCG00000012309/ENSSSCG00000031337/ENSSSCG00000012034/…	-/DAB2IP/DLG1/GNA15/GNAI1/GNAQ/GNG2/IQGAP1/JAK2/JAK3/KCNAB1/LCK/LRRK2/NF1/PTPN22/PTPN7/RASA1/RGS2/SHROOM4/SNX18/TIAM1/TNK2/ZAP70
CC	GO:0015629	actin cytoskeleton	51/1328	0.000656668	0.0057898	ENSSSCG00000030197/ENSSSCG00000015747/ENSSSCG00000007585/ENSSSCG00000036702/ENSSSCG00000016658/ENSSSCG00000016535/ENSSSCG00000003672/ENSSSCG00000028113/ENSSSCG00000021359/ENSSSCG00000012974/ENSSSCG00000001959/ENSSSCG00000040706/ENSSSCG00000006338/ENSSSCG00000007085/ENSSSCG00000007586/ENSSSCG00000016855/ENSSSCG00000000874/ENSSSCG00000012376/ENSSSCG00000039546/ENSSSCG00000009412/ENSSSCG00000032269/…	CD2AP/-/ACTB/ACTN1/ANLN/CALD1/CAP1/CAPZA2/CDC42EP3/CFL1/CFL2/DBN1/DDR2/DSTN/FSCN1/FYB1/GAS2L3/GDPD2/KNTC1/LCP1/LIMA1/MARCKS/MSRA/MTSS1/MYH9/MYL6/MYO9A/GCOM1/NPM3/OPHN1/PALLD/PDXP/PEAK1/PLS3/PPP1R12A/RAC2/SHROOM4/SYNPO2/TMOD3/TNNC2/TNNI2/TNNT3/-/TPM4/TWF1/VCAM1/VCL/WAS/WIPF1/XIRP2/YES1
CC	GO:0000922	spindle pole	21/1328	0.000663414	0.0057898	ENSSSCG00000010896/ENSSSCG00000029326/ENSSSCG00000007151/ENSSSCG00000017471/ENSSSCG00000015581/ENSSSCG00000021918/ENSSSCG00000000745/ENSSSCG00000005056/ENSSSCG00000027667/ENSSSCG00000007351/ENSSSCG00000010471/ENSSSCG00000010457/ENSSSCG00000030186/ENSSSCG00000039546/ENSSSCG00000015604/ENSSSCG00000005022/ENSSSCG00000026748/ENSSSCG00000011426/ENSSSCG00000011207/ENSSSCG00000025965/ENSSSCG00000007235	ASPM/CCNB1/CDC25B/CDC6/CENPF/CEP19/DDX11/DLGAP5/EML1/FAM83D/KIF11/KIF20B/KIF2A/KNTC1/NEK2/NIN/PLK1/POC1A/SGO1/SPDL1/TPX2
CC	GO:0005884	actin filament	15/1328	0.00076831	0.00646081	ENSSSCG00000030197/ENSSSCG00000036702/ENSSSCG00000007586/ENSSSCG00000012376/ENSSSCG00000009412/ENSSSCG00000029331/ENSSSCG00000012597/ENSSSCG00000021944/ENSSSCG00000012309/ENSSSCG00000004570/ENSSSCG00000013849/ENSSSCG00000036747/ENSSSCG00000027348/ENSSSCG00000015917/ENSSSCG00000031942	CD2AP/ACTN1/FSCN1/GDPD2/LCP1/PALLD/PLS3/RAC2/SHROOM4/-/TPM4/WAS/WIPF1/XIRP2/YES1
CC	GO:0045121	membrane raft	28/1328	0.000780681	0.00646081	ENSSSCG00000006035/ENSSSCG00000010360/ENSSSCG00000034390/ENSSSCG00000037954/ENSSSCG00000008217/ENSSSCG00000011833/ENSSSCG00000027726/ENSSSCG00000028148/ENSSSCG00000035355/ENSSSCG00000009237/ENSSSCG00000013655/ENSSSCG00000025133/ENSSSCG00000013332/ENSSSCG00000003608/ENSSSCG00000017006/ENSSSCG00000000625/ENSSSCG00000000784/ENSSSCG00000010476/ENSSSCG00000040208/ENSSSCG00000012440/ENSSSCG00000010199/…	ANGPT1/BMPR1A/CARD11/CAVIN4/CD8A/DLG1/DLL1/DMD/F2R/HPSE/ICAM1/ITGB2/KIF18A/LCK/LCP2/LRP6/LRRK2/MYOF/PAG1/PGK1/RET/SCARB1/SERPINH1/TFPI/THY1/TLR2/TLR6/TNF
CC	GO:0098857	membrane microdomain	28/1328	0.000780681	0.00646081	ENSSSCG00000006035/ENSSSCG00000010360/ENSSSCG00000034390/ENSSSCG00000037954/ENSSSCG00000008217/ENSSSCG00000011833/ENSSSCG00000027726/ENSSSCG00000028148/ENSSSCG00000035355/ENSSSCG00000009237/ENSSSCG00000013655/ENSSSCG00000025133/ENSSSCG00000013332/ENSSSCG00000003608/ENSSSCG00000017006/ENSSSCG00000000625/ENSSSCG00000000784/ENSSSCG00000010476/ENSSSCG00000040208/ENSSSCG00000012440/ENSSSCG00000010199/…	ANGPT1/BMPR1A/CARD11/CAVIN4/CD8A/DLG1/DLL1/DMD/F2R/HPSE/ICAM1/ITGB2/KIF18A/LCK/LCP2/LRP6/LRRK2/MYOF/PAG1/PGK1/RET/SCARB1/SERPINH1/TFPI/THY1/TLR2/TLR6/TNF
CC	GO:0044450	microtubule organizing center part	23/1328	0.000810502	0.00656591	ENSSSCG00000004166/ENSSSCG00000008239/ENSSSCG00000008406/ENSSSCG00000026326/ENSSSCG00000023776/ENSSSCG00000030502/ENSSSCG00000021918/ENSSSCG00000021138/ENSSSCG00000015531/ENSSSCG00000009501/ENSSSCG00000009077/ENSSSCG00000005076/ENSSSCG00000030186/ENSSSCG00000003608/ENSSSCG00000009779/ENSSSCG00000005022/ENSSSCG00000016925/ENSSSCG00000011426/ENSSSCG00000027701/ENSSSCG00000003757/ENSSSCG00000003888/…	AHI1/CAPG/CCDC88A/CCNF/CCSAP/CEP170/CEP19/CEP250/CEP350/DZIP1/HSPA4L/KIAA0586/KIF2A/LCK/MPHOSPH9/NIN/PLK2/POC1A/RP2/SSX2IP/STIL/TOP2A/TTBK2
CC	GO:0005938	cell cortex	27/1328	0.000830337	0.00656591	ENSSSCG00000012619/ENSSSCG00000009338/ENSSSCG00000007585/ENSSSCG00000010621/ENSSSCG00000016658/ENSSSCG00000025087/ENSSSCG00000000570/ENSSSCG00000016535/ENSSSCG00000003672/ENSSSCG00000028387/ENSSSCG00000029753/ENSSSCG00000007085/ENSSSCG00000004199/ENSSSCG00000010473/ENSSSCG00000008826/ENSSSCG00000015407/ENSSSCG00000035595/ENSSSCG00000000555/ENSSSCG00000037803/ENSSSCG00000005344/ENSSSCG00000000145/…	SEPT6/FRY/ACTB/ADD3/ANLN/ASPH/C2CD5/CALD1/CAP1/CNKSR1/CYTIP/DSTN/EPB41L2/EXOC6/FRYL/GNAI1/HMCN1/ITPR2/MARCKS/MELK/MYH9/GCOM1/PHLDB2/PRKD1/SAPCD2/SHROOM4/TPM4
CC	GO:0031463	Cul3-RING ubiquitin ligase complex	14/1328	0.000834418	0.00656591	ENSSSCG00000002140/ENSSSCG00000038469/ENSSSCG00000029796/ENSSSCG00000011500/ENSSSCG00000000135/ENSSSCG00000012637/ENSSSCG00000015937/ENSSSCG00000004996/ENSSSCG00000014321/ENSSSCG00000001487/ENSSSCG00000012467/ENSSSCG00000000545/ENSSSCG00000008787/ENSSSCG00000032198	-/-/KBTBD11/KBTBD8/KCTD17/KLHL13/KLHL23/KLHL28/KLHL3/KLHL31/KLHL4/KLHL42/KLHL5/SPOPL
CC	GO:0098636	protein complex involved in cell adhesion	9/1328	0.00104847	0.0081172	ENSSSCG00000016885/ENSSSCG00000015955/ENSSSCG00000007797/ENSSSCG00000016027/ENSSSCG00000025133/ENSSSCG00000017306/ENSSSCG00000015886/ENSSSCG00000015375/ENSSSCG00000000145	ITGA1/ITGA6/ITGAL/ITGAV/ITGB2/ITGB3/ITGB6/ITGB8/MYH9
CC	GO:0031527	filopodium membrane	5/1328	0.00127752	0.00943397	ENSSSCG00000008340/ENSSSCG00000016027/ENSSSCG00000005110/ENSSSCG00000012912/ENSSSCG00000004123	ANTXR1/ITGAV/SYNE2/TBC1D10C/UTRN
CC	GO:0042555	MCM complex	5/1328	0.00127752	0.00943397	ENSSSCG00000011624/ENSSSCG00000025488/ENSSSCG00000006273/ENSSSCG00000022823/ENSSSCG00000035564	MCM2/MCM3/MCM4/MCM5/MCM6
CC	GO:1990023	mitotic spindle midzone	5/1328	0.00127752	0.00943397	ENSSSCG00000028924/ENSSSCG00000023296/ENSSSCG00000027667/ENSSSCG00000013332/ENSSSCG00000010457	AURKB/CENPE/EML1/KIF18A/KIF20B
MF	GO:0003779	actin binding	58/1139	1.67e-09	1.31e-06	ENSSSCG00000003768/ENSSSCG00000004082/ENSSSCG00000015747/ENSSSCG00000021273/ENSSSCG00000028695/ENSSSCG00000030110/ENSSSCG00000036702/ENSSSCG00000016658/ENSSSCG00000008340/ENSSSCG00000016535/ENSSSCG00000003672/ENSSSCG00000008239/ENSSSCG00000028113/ENSSSCG00000008406/ENSSSCG00000024344/ENSSSCG00000012974/ENSSSCG00000001959/ENSSSCG00000013614/ENSSSCG00000039542/ENSSSCG00000012474/ENSSSCG00000028148/…	-/-/-/-/-/-/ACTN1/ANLN/ANTXR1/CALD1/CAP1/CAPG/CAPZA2/CCDC88A/CCR5/CFL1/CFL2/CNN1/-/DIAPH2/DMD/DST/DSTN/EPB41L2/EPB41L3/FLNB/FSCN1/GAS2L3/GMFB/GMFG/HCLS1/KIF18A/LCP1/LIMA1/LRRK2/MACF1/MARCKS/MICAL1/MKL1/MTSS1/MYH9/NCALD/OPHN1/PHACTR2/PLS3/SHROOM4/SYNE2/SYNPO2/TMSB10/TNNC2/TNNI2/TNNT3/TPM4/TWF1/UTRN/VCL/WIPF1/XIRP2
MF	GO:0050839	cell adhesion molecule binding	62/1139	3.9e-08	1.53e-05	ENSSSCG00000030197/ENSSSCG00000008419/ENSSSCG00000036702/ENSSSCG00000016658/ENSSSCG00000005267/ENSSSCG00000006415/ENSSSCG00000016535/ENSSSCG00000008239/ENSSSCG00000004588/ENSSSCG00000003603/ENSSSCG00000016034/ENSSSCG00000008854/ENSSSCG00000004192/ENSSSCG00000013174/ENSSSCG00000005524/ENSSSCG00000040706/ENSSSCG00000011833/ENSSSCG00000020666/ENSSSCG00000016954/ENSSSCG00000016900/ENSSSCG00000015896/…	CD2AP/NRXN1/ACTN1/ANLN/ANXA1/CADM3/CALD1/CAPG/CCNB2/COL16A1/COL3A1/CPE/CTGF/CTNND1/DAB2IP/DBN1/DLG1/EHD4/ERBIN/ESM1/FAP/FASN/FBN1/FLNB/FN1/FSCN1/HSPA5/ICAM1/IGF1/IQGAP1/ITGA6/ITGAL/ITGB2/ITGB3/ITGB6/JAML/CIP2A/LCP1/LIMA1/MACF1/MRE11/MYH9/NECTIN1/PHLDB2/PKM/PPFIBP1/PRDX6/PTPN6/RTN4/S100A11/S1PR3/SELL/SPTAN1/SYK/TENM4/TES/THY1/TMOD3/TWF1/UTRN/VCAM1/VCL
MF	GO:0005201	extracellular matrix structural constituent	15/1139	1.34e-07	3.49e-05	ENSSSCG00000036135/ENSSSCG00000015326/ENSSSCG00000016034/ENSSSCG00000016244/ENSSSCG00000012572/ENSSSCG00000005751/ENSSSCG00000016035/ENSSSCG00000008557/ENSSSCG00000004658/ENSSSCG00000014256/ENSSSCG00000030597/ENSSSCG00000015444/ENSSSCG00000037697/ENSSSCG00000023728/ENSSSCG00000014136	COL1A1/COL1A2/COL3A1/COL4A4/COL4A5/COL5A1/COL5A2/EMILIN1/FBN1/FBN2/HAPLN3/LAMB1/MGP/TECTA/VCAN
MF	GO:0019838	growth factor binding	26/1139	2.27e-07	4.45e-05	ENSSSCG00000004485/ENSSSCG00000036135/ENSSSCG00000015326/ENSSSCG00000016034/ENSSSCG00000005751/ENSSSCG00000004192/ENSSSCG00000016900/ENSSSCG00000014047/ENSSSCG00000014007/ENSSSCG00000025924/ENSSSCG00000000261/ENSSSCG00000022849/ENSSSCG00000029668/ENSSSCG00000016916/ENSSSCG00000015955/ENSSSCG00000016027/ENSSSCG00000022429/ENSSSCG00000016850/ENSSSCG00000008510/ENSSSCG00000011102/ENSSSCG00000010959/…	CD109/COL1A1/COL1A2/COL3A1/COL5A1/CTGF/ESM1/FGFR4/FLT4/IGFBP5/IGFBP6/IL2RA/IL2RB/IL6ST/ITGA6/ITGAV/KAZALD1/LIFR/LTBP1/NRP1/NTRK2/PDGFB/PDGFRA/SORT1/SRPX2/TGFB3
MF	GO:0015631	tubulin binding	46/1139	5.16e-07	8.1e-05	ENSSSCG00000004518/ENSSSCG00000004969/ENSSSCG00000012377/ENSSSCG00000014207/ENSSSCG00000003201/ENSSSCG00000012584/ENSSSCG00000008406/ENSSSCG00000023776/ENSSSCG00000023296/ENSSSCG00000015531/ENSSSCG00000005641/ENSSSCG00000000529/ENSSSCG00000008560/ENSSSCG00000001499/ENSSSCG00000027667/ENSSSCG00000007351/ENSSSCG00000000874/ENSSSCG00000004241/ENSSSCG00000009334/ENSSSCG00000008710/ENSSSCG00000010471/…	-/-/-/APC/ATF5/CAPN6/CCDC88A/CCSAP/CENPE/CEP350/DNM1/DNM1L/DPYSL5/DST/EML1/FAM83D/GAS2L3/GJA1/HSPH1/JAKMIP1/KIF11/KIF14/KIF15/KIF18A/KIF18B/KIF20A/KIF20B/KIF21A/KIF22/KIF2A/KIFC1/LRRK2/MACF1/MAP1B/NAV3/NCALD/NUSAP1/PHF6/PLK1/RGS14/S100A9/SKA2/SPEF1/STMN1/TPPP/TTLL7
MF	GO:0005178	integrin binding	21/1139	6.23e-07	8.1e-05	ENSSSCG00000036702/ENSSSCG00000003603/ENSSSCG00000016034/ENSSSCG00000004192/ENSSSCG00000016954/ENSSSCG00000016900/ENSSSCG00000015896/ENSSSCG00000004658/ENSSSCG00000016174/ENSSSCG00000013655/ENSSSCG00000000857/ENSSSCG00000015955/ENSSSCG00000017306/ENSSSCG00000015886/ENSSSCG00000015089/ENSSSCG00000009412/ENSSSCG00000009580/ENSSSCG00000009589/ENSSSCG00000032330/ENSSSCG00000004123/ENSSSCG00000006862	ACTN1/COL16A1/COL3A1/CTGF/ERBIN/ESM1/FAP/FBN1/FN1/ICAM1/IGF1/ITGA6/ITGB3/ITGB6/JAML/LCP1/S1PR3/SYK/THY1/UTRN/VCAM1
MF	GO:0008017	microtubule binding	37/1139	7.23e-07	8.1e-05	ENSSSCG00000004518/ENSSSCG00000004969/ENSSSCG00000012377/ENSSSCG00000014207/ENSSSCG00000012584/ENSSSCG00000008406/ENSSSCG00000023776/ENSSSCG00000023296/ENSSSCG00000015531/ENSSSCG00000005641/ENSSSCG00000000529/ENSSSCG00000008560/ENSSSCG00000001499/ENSSSCG00000027667/ENSSSCG00000007351/ENSSSCG00000000874/ENSSSCG00000008710/ENSSSCG00000010471/ENSSSCG00000010912/ENSSSCG00000011309/ENSSSCG00000013332/…	-/-/-/APC/CAPN6/CCDC88A/CCSAP/CENPE/CEP350/DNM1/DNM1L/DPYSL5/DST/EML1/FAM83D/GAS2L3/JAKMIP1/KIF11/KIF14/KIF15/KIF18A/KIF18B/KIF20A/KIF20B/KIF21A/KIF22/KIF2A/KIFC1/MACF1/MAP1B/NAV3/NUSAP1/PLK1/RGS14/S100A9/SKA2/SPEF1
MF	GO:0005096	GTPase activator activity	37/1139	1.13e-06	0.000110284	ENSSSCG00000008768/ENSSSCG00000015671/ENSSSCG00000006372/ENSSSCG00000012790/ENSSSCG00000014976/ENSSSCG00000027565/ENSSSCG00000012996/ENSSSCG00000021359/ENSSSCG00000016687/ENSSSCG00000005524/ENSSSCG00000006970/ENSSSCG00000017008/ENSSSCG00000035746/ENSSSCG00000033763/ENSSSCG00000000784/ENSSSCG00000004979/ENSSSCG00000000295/ENSSSCG00000017748/ENSSSCG00000011102/ENSSSCG00000022676/ENSSSCG00000007056/…	ARAP2/ARHGAP15/ARHGAP30/ARHGAP4/ARHGAP42/ARHGAP45/CDC42EP2/CDC42EP3/CHN2/DAB2IP/DLC1/DOCK2/ECT2/GNAQ/LRRK2/MYO9A/NCKAP1L/NF1/NRP1/OPHN1/PLCB1/PREX2/RALGAPA1/RAP1GAP2/RAPGEF2/RASA1/RASGRP1/RASGRP3/RGS14/RGS2/RIC8B/RP2/SIPA1L2/SRGAP1/TBC1D10C/TBC1D8B/THY1
MF	GO:0008047	enzyme activator activity	56/1139	1.29e-06	0.00011244	ENSSSCG00000010650/ENSSSCG00000000884/ENSSSCG00000003088/ENSSSCG00000008768/ENSSSCG00000015671/ENSSSCG00000006372/ENSSSCG00000012790/ENSSSCG00000014976/ENSSSCG00000027565/ENSSSCG00000023873/ENSSSCG00000029326/ENSSSCG00000012996/ENSSSCG00000021359/ENSSSCG00000016687/ENSSSCG00000021161/ENSSSCG00000014924/ENSSSCG00000005524/ENSSSCG00000006970/ENSSSCG00000003766/ENSSSCG00000017008/ENSSSCG00000035746/…	AFAP1L2/APAF1/APOE/ARAP2/ARHGAP15/ARHGAP30/ARHGAP4/ARHGAP42/ARHGAP45/AZIN1/CCNB1/CDC42EP2/CDC42EP3/CHN2/CKS2/CTSC/DAB2IP/DLC1/DNAJB4/DOCK2/ECT2/FGL2/FN1/GNAQ/IQGAP1/ITSN1/LRRK2/MYO9A/NCAPH/NCF2/NCF4/NCKAP1L/NF1/NRP1/OPHN1/PCOLCE/PDGFB/PLCB1/PREX2/PTPA/RALGAPA1/RAP1GAP2/RAPGEF2/RASA1/RASGRP1/RASGRP3/RGS14/RGS2/RIC8B/RP2/SFRP2/SIPA1L2/SRGAP1/TBC1D10C/TBC1D8B/THY1
MF	GO:0060589	nucleoside-triphosphatase regulator activity	41/1139	3.75e-06	0.000293746	ENSSSCG00000008768/ENSSSCG00000015671/ENSSSCG00000006372/ENSSSCG00000012790/ENSSSCG00000014976/ENSSSCG00000027565/ENSSSCG00000012996/ENSSSCG00000021359/ENSSSCG00000016687/ENSSSCG00000005524/ENSSSCG00000006970/ENSSSCG00000003766/ENSSSCG00000017008/ENSSSCG00000035746/ENSSSCG00000033763/ENSSSCG00000009334/ENSSSCG00000000784/ENSSSCG00000004979/ENSSSCG00000008125/ENSSSCG00000000295/ENSSSCG00000017748/…	ARAP2/ARHGAP15/ARHGAP30/ARHGAP4/ARHGAP42/ARHGAP45/CDC42EP2/CDC42EP3/CHN2/DAB2IP/DLC1/DNAJB4/DOCK2/ECT2/GNAQ/HSPH1/LRRK2/MYO9A/NCAPH/NCKAP1L/NF1/NRP1/OPHN1/PLCB1/PLN/PREX2/RALGAPA1/RAP1GAP2/RAPGEF2/RASA1/RASGRP1/RASGRP3/RGS14/RGS2/RIC8B/RP2/SIPA1L2/SRGAP1/TBC1D10C/TBC1D8B/THY1
MF	GO:0004713	protein tyrosine kinase activity	24/1139	6.81e-06	0.00048537	ENSSSCG00000014441/ENSSSCG00000006338/ENSSSCG00000026130/ENSSSCG00000004336/ENSSSCG00000014047/ENSSSCG00000014007/ENSSSCG00000007240/ENSSSCG00000038003/ENSSSCG00000005215/ENSSSCG00000013888/ENSSSCG00000003608/ENSSSCG00000005344/ENSSSCG00000005456/ENSSSCG00000011102/ENSSSCG00000026383/ENSSSCG00000010959/ENSSSCG00000008841/ENSSSCG00000001869/ENSSSCG00000010199/ENSSSCG00000009589/ENSSSCG00000003950/…	CSF1R/DDR2/EPHA3/EPHA7/FGFR4/FLT4/HCK/ITK/JAK2/JAK3/LCK/MELK/MUSK/NRP1/NRP2/NTRK2/PDGFRA/PEAK1/RET/SYK/TIE1/TNK2/TWF1/ZAP70
MF	GO:0019900	kinase binding	72/1139	8.36e-06	0.00051107	ENSSSCG00000016223/ENSSSCG00000004595/ENSSSCG00000006035/ENSSSCG00000015753/ENSSSCG00000009125/ENSSSCG00000014207/ENSSSCG00000003201/ENSSSCG00000028924/ENSSSCG00000028711/ENSSSCG00000008406/ENSSSCG00000029326/ENSSSCG00000012307/ENSSSCG00000037900/ENSSSCG00000038694/ENSSSCG00000007151/ENSSSCG00000017471/ENSSSCG00000003876/ENSSSCG00000021138/ENSSSCG00000034864/ENSSSCG00000021161/ENSSSCG00000005524/…	ACSL3/ADAM10/ANGPT1/ANGPT2/ANK2/APC/ATF5/AURKB/CASP1/CCDC88A/CCNB1/CCNB3/CCND1/CCND2/CDC25B/CDC6/CDKN2C/CEP250/CHEK2/CKS2/DAB2IP/DLG1/DNM1/DUSP10/FAM212A/FAM83D/FOXM1/GJA1/HCLS1/HDAC9/HIF1A/IGSF9B/IQGAP1/ITGAV/ITGB2/JAK2/JAKMIP1/KIF11/KIF14/KIF20A/LAX1/LCK/MAP3K1/MAP3K5/MARCKS/MICAL1/MLKL/PAG1/PKIA/PLEK/PLK1/PPP1R12A/PRKAR2B/PRKCB/PTPN22/PTPN6/PTPRJ/RASGRP3/SGO1/SMAD1/SPRED1/SYK/THY1/TIAM1/TNFAIP…
MF	GO:0030695	GTPase regulator activity	37/1139	8.47e-06	0.00051107	ENSSSCG00000008768/ENSSSCG00000015671/ENSSSCG00000006372/ENSSSCG00000012790/ENSSSCG00000014976/ENSSSCG00000027565/ENSSSCG00000012996/ENSSSCG00000021359/ENSSSCG00000016687/ENSSSCG00000005524/ENSSSCG00000006970/ENSSSCG00000017008/ENSSSCG00000035746/ENSSSCG00000033763/ENSSSCG00000000784/ENSSSCG00000004979/ENSSSCG00000000295/ENSSSCG00000017748/ENSSSCG00000011102/ENSSSCG00000022676/ENSSSCG00000007056/…	ARAP2/ARHGAP15/ARHGAP30/ARHGAP4/ARHGAP42/ARHGAP45/CDC42EP2/CDC42EP3/CHN2/DAB2IP/DLC1/DOCK2/ECT2/GNAQ/LRRK2/MYO9A/NCKAP1L/NF1/NRP1/OPHN1/PLCB1/PREX2/RALGAPA1/RAP1GAP2/RAPGEF2/RASA1/RASGRP1/RASGRP3/RGS14/RGS2/RIC8B/RP2/SIPA1L2/SRGAP1/TBC1D10C/TBC1D8B/THY1
MF	GO:0035173	histone kinase activity	7/1139	0.000101223	0.00544596	ENSSSCG00000015215/ENSSSCG00000028924/ENSSSCG00000029326/ENSSSCG00000031821/ENSSSCG00000005215/ENSSSCG00000033674/ENSSSCG00000002506	CHEK1/AURKB/CCNB1/HASPIN/JAK2/PRKCB/VRK1
MF	GO:0019901	protein kinase binding	61/1139	0.000104196	0.00544596	ENSSSCG00000016223/ENSSSCG00000004595/ENSSSCG00000006035/ENSSSCG00000015753/ENSSSCG00000009125/ENSSSCG00000014207/ENSSSCG00000008406/ENSSSCG00000029326/ENSSSCG00000012307/ENSSSCG00000037900/ENSSSCG00000038694/ENSSSCG00000007151/ENSSSCG00000003876/ENSSSCG00000021138/ENSSSCG00000034864/ENSSSCG00000021161/ENSSSCG00000005524/ENSSSCG00000011833/ENSSSCG00000005641/ENSSSCG00000010831/ENSSSCG00000033410/…	ACSL3/ADAM10/ANGPT1/ANGPT2/ANK2/APC/CCDC88A/CCNB1/CCNB3/CCND1/CCND2/CDC25B/CDKN2C/CEP250/CHEK2/CKS2/DAB2IP/DLG1/DNM1/DUSP10/FAM212A/FAM83D/FOXM1/GJA1/HCLS1/HDAC9/HIF1A/IQGAP1/ITGAV/ITGB2/JAK2/KIF11/KIF14/KIF20A/LAX1/LCK/MAP3K1/MAP3K5/MARCKS/MICAL1/MLKL/PAG1/PKIA/PLEK/PLK1/PPP1R12A/PRKAR2B/PRKCB/PTPN6/PTPRJ/SMAD1/SPRED1/SYK/THY1/TOP2A/TOP2B/TPX2/TRIB1/UTRN/VRK1/WAS
MF	GO:0005539	glycosaminoglycan binding	25/1139	0.000159535	0.00777842	ENSSSCG00000011959/ENSSSCG00000012026/ENSSSCG00000003088/ENSSSCG00000012766/ENSSSCG00000011928/ENSSSCG00000005751/ENSSSCG00000004192/ENSSSCG00000000915/ENSSSCG00000004658/ENSSSCG00000016878/ENSSSCG00000014047/ENSSSCG00000014137/ENSSSCG00000030597/ENSSSCG00000017022/ENSSSCG00000021739/ENSSSCG00000015022/ENSSSCG00000013351/ENSSSCG00000027466/ENSSSCG00000009361/ENSSSCG00000028612/ENSSSCG00000004218/…	ABI3BP/ADAMTS1/APOE/BGN/CCDC80/COL5A1/CTGF/DCN/FBN1/FGF10/FGFR4/HAPLN1/HAPLN3/HMMR/HSD17B12/LAYN/NAV2/PCOLCE/POSTN/PTPRS/RSPO3/STAB1/TLR2/VCAN/VIT
MF	GO:0005518	collagen binding	13/1139	0.000168665	0.00777842	ENSSSCG00000011959/ENSSSCG00000008340/ENSSSCG00000008072/ENSSSCG00000006648/ENSSSCG00000000915/ENSSSCG00000006338/ENSSSCG00000021739/ENSSSCG00000016885/ENSSSCG00000016027/ENSSSCG00000000916/ENSSSCG00000027466/ENSSSCG00000033327/ENSSSCG00000017082	ABI3BP/ANTXR1/ASPN/CTSS/DCN/DDR2/HSD17B12/ITGA1/ITGAV/LUM/PCOLCE/PDGFB/SPARC
MF	GO:0004896	cytokine receptor activity	17/1139	0.000205882	0.00869551	ENSSSCG00000030088/ENSSSCG00000011322/ENSSSCG00000017392/ENSSSCG00000024311/ENSSSCG00000024344/ENSSSCG00000023557/ENSSSCG00000000136/ENSSSCG00000025795/ENSSSCG00000033115/ENSSSCG00000015085/ENSSSCG00000012594/ENSSSCG00000007816/ENSSSCG00000013766/ENSSSCG00000022849/ENSSSCG00000029668/ENSSSCG00000016916/ENSSSCG00000016850	-/CCR1/CCR10/CCR2/CCR5/CCRL2/CSF2RB/CSF3R/IFNAR1/IL10RA/IL13RA2/IL21R/IL27RA/IL2RA/IL2RB/IL6ST/LIFR
MF	GO:0017124	SH3 domain binding	14/1139	0.000210733	0.00869551	ENSSSCG00000030197/ENSSSCG00000010746/ENSSSCG00000010650/ENSSSCG00000040140/ENSSSCG00000005524/ENSSSCG00000011884/ENSSSCG00000016298/ENSSSCG00000004412/ENSSSCG00000005273/ENSSSCG00000006764/ENSSSCG00000025537/ENSSSCG00000036747/ENSSSCG00000027348/ENSSSCG00000004725	CD2AP/ADAM12/AFAP1L2/CD3E/DAB2IP/HCLS1/INPP5D/MICAL1/OSTF1/PTPN22/PTPN6/WAS/WIPF1/ZNF106

## Sheet: GO_cluster II
Table S5. Significantly enriched Gene Ontology terms (q < 0.05) of the differentially expressed genes (DEGs) in cluster II
Category	GO ID	Description	Ratio	P value	q value	Gene ID	Gene Name
BP	GO:0022613	ribonucleoprotein complex biogenesis	52/895	6.61e-07	0.00248961	ENSSSCG00000015734/ENSSSCG00000017519/ENSSSCG00000012654/ENSSSCG00000016189/ENSSSCG00000017693/ENSSSCG00000005920/ENSSSCG00000026752/ENSSSCG00000006783/ENSSSCG00000026038/ENSSSCG00000015611/ENSSSCG00000000141/ENSSSCG00000000119/ENSSSCG00000017155/ENSSSCG00000025966/ENSSSCG00000002719/ENSSSCG00000028602/ENSSSCG00000010010/ENSSSCG00000002763/ENSSSCG00000029119/ENSSSCG00000023231/ENSSSCG00000023173/…	IMP4/MRPL10/-/AAMP/AATF/BOP1/BYSL/DDX20/DDX28/DIEXF/EIF3D/EIF3L/EIF4A3/EIF4H/EXOSC6/GTPBP4/PES1/PRMT7/PRPF6/RBM22/REXO4/SART1/SNUPN/TSR3/WDR55/WDR74/XAB2/-/-/AGO2/DDX27/DYNC1H1/EIF2A/EIF3E/EIF3H/FTSJ3/GEMIN5/KRI1/NOM1/NUFIP1/PATL1/PDCD11/RIOK3/USP4/UTP18/UTP23/NOB1/NOL3/NOP2/RRP9/RRS1/UTP4
BP	GO:0006914	autophagy	46/895	2.15e-06	0.00404962	ENSSSCG00000013262/ENSSSCG00000032153/ENSSSCG00000013570/ENSSSCG00000028920/ENSSSCG00000013510/ENSSSCG00000007580/ENSSSCG00000016211/ENSSSCG00000024388/ENSSSCG00000022256/ENSSSCG00000026851/ENSSSCG00000013647/ENSSSCG00000002804/ENSSSCG00000009370/ENSSSCG00000017936/ENSSSCG00000000645/ENSSSCG00000031247/ENSSSCG00000007281/ENSSSCG00000002655/ENSSSCG00000003413/ENSSSCG00000007981/ENSSSCG00000007187/…	AMBRA1/C19orf12/MCOLN1/POLDIP2/UBXN6/WIPI2/ATG9A/BNIP3/C10orf10/C18orf8/CDC37/CSNK2A2/FOXO1/GABARAP/GABARAPL1/KAT8/MAP1LC3A/MAP1LC3B/MTOR/NPRL3/NSFL1C/PINK1/PLEKHF1/RAB12/SIRT2/SMCR8/SQSTM1/TSC2/UBQLN1/ULK2/UVRAG/VPS16/WASHC1/WBP11/WDR45/ATG2A/CALCOCO2/FBXO7/NPC1/RRAGC/TECPR1/USP36/VTI1A/PACS2/RETREG1/ZC3H12A
BP	GO:0036503	ERAD pathway	19/895	1.3e-05	0.0118172	ENSSSCG00000010024/ENSSSCG00000040103/ENSSSCG00000003398/ENSSSCG00000013510/ENSSSCG00000001410/ENSSSCG00000024235/ENSSSCG00000002433/ENSSSCG00000015424/ENSSSCG00000013239/ENSSSCG00000017287/ENSSSCG00000013467/ENSSSCG00000008678/ENSSSCG00000028266/ENSSSCG00000034518/ENSSSCG00000021005/ENSSSCG00000017094/ENSSSCG00000015690/ENSSSCG00000008268/ENSSSCG00000023110	RNF185/GET4/UBE4B/UBXN6/BAG6/NPLOC4/PSMC1/PSMC2/PSMC3/PSMC5/SGTA/TMEM129/TMUB1/TOR1A/UBQLN1/MARCH6/UBXN4/AUP1/UBXN1
BP	GO:0016072	rRNA metabolic process	29/895	1.31e-05	0.0118172	ENSSSCG00000015734/ENSSSCG00000012654/ENSSSCG00000005920/ENSSSCG00000026752/ENSSSCG00000015611/ENSSSCG00000017155/ENSSSCG00000002719/ENSSSCG00000028602/ENSSSCG00000003413/ENSSSCG00000010010/ENSSSCG00000023173/ENSSSCG00000012963/ENSSSCG00000001877/ENSSSCG00000008030/ENSSSCG00000032062/ENSSSCG00000022915/ENSSSCG00000017288/ENSSSCG00000013644/ENSSSCG00000010599/ENSSSCG00000016884/ENSSSCG00000029518/…	IMP4/-/BOP1/BYSL/DIEXF/EIF4A3/EXOSC6/GTPBP4/MTOR/PES1/REXO4/SART1/SNUPN/TSR3/WDR55/DDX27/FTSJ3/KRI1/PDCD11/PELO/RIOK3/UTP18/UTP23/DEDD/NOB1/NOP2/RRP9/RRS1/UTP4
BP	GO:0006364	rRNA processing	26/895	1.59e-05	0.0118172	ENSSSCG00000015734/ENSSSCG00000012654/ENSSSCG00000005920/ENSSSCG00000026752/ENSSSCG00000015611/ENSSSCG00000017155/ENSSSCG00000002719/ENSSSCG00000028602/ENSSSCG00000010010/ENSSSCG00000023173/ENSSSCG00000012963/ENSSSCG00000001877/ENSSSCG00000008030/ENSSSCG00000032062/ENSSSCG00000022915/ENSSSCG00000017288/ENSSSCG00000013644/ENSSSCG00000010599/ENSSSCG00000029518/ENSSSCG00000017593/ENSSSCG00000030493/…	IMP4/-/BOP1/BYSL/DIEXF/EIF4A3/EXOSC6/GTPBP4/PES1/REXO4/SART1/SNUPN/TSR3/WDR55/DDX27/FTSJ3/KRI1/PDCD11/RIOK3/UTP18/UTP23/NOB1/NOP2/RRP9/RRS1/UTP4
BP	GO:0044257	cellular protein catabolic process	69/895	1.88e-05	0.0118172	ENSSSCG00000010024/ENSSSCG00000037673/ENSSSCG00000017524/ENSSSCG00000013094/ENSSSCG00000024756/ENSSSCG00000003398/ENSSSCG00000032787/ENSSSCG00000037197/ENSSSCG00000001410/ENSSSCG00000011438/ENSSSCG00000024388/ENSSSCG00000013444/ENSSSCG00000012297/ENSSSCG00000018051/ENSSSCG00000038918/ENSSSCG00000007160/ENSSSCG00000003035/ENSSSCG00000040888/ENSSSCG00000023667/ENSSSCG00000023391/ENSSSCG00000024235/…	RNF185/-/CDK5RAP3/DDB1/SPG7/UBE4B/ALAD/BAG5/BAG6/BAP1/BNIP3/BTBD2/CCDC22/COPS3/CTSF/DDRGK1/-/KCTD13/KEAP1/LONP2/NPLOC4/NSFL1C/PSMA6/PSMB1/PSMC1/PSMC2/PSMC3/PSMC5/PSMD13/PSMD2/PSMD3/PSMD6/RAB12/RAD23A/RGP1/RNF126/SGTA/SIRT2/SQSTM1/TMEM129/TMUB1/TOR1A/UBQLN1/UCHL1/WDR91/WWP2/ZRANB1/MARCH6/RFFL/CHFR/CTSA/CUL1/DDIT3/DET1/FBXO7/KLHL29/PSMD12/PSME4/PSMF1/RNF6/UBXN4/USP36/USP4/AUP1/FBXW4/N4BP1/PSMD11/UB…
BP	GO:0016236	macroautophagy	29/895	2.23e-05	0.0119962	ENSSSCG00000013262/ENSSSCG00000013570/ENSSSCG00000028920/ENSSSCG00000013510/ENSSSCG00000007580/ENSSSCG00000016211/ENSSSCG00000024388/ENSSSCG00000013647/ENSSSCG00000017936/ENSSSCG00000000645/ENSSSCG00000007281/ENSSSCG00000002655/ENSSSCG00000003413/ENSSSCG00000007981/ENSSSCG00000007187/ENSSSCG00000003506/ENSSSCG00000038026/ENSSSCG00000038189/ENSSSCG00000014016/ENSSSCG00000008040/ENSSSCG00000021005/…	AMBRA1/MCOLN1/POLDIP2/UBXN6/WIPI2/ATG9A/BNIP3/CDC37/GABARAP/GABARAPL1/MAP1LC3A/MAP1LC3B/MTOR/NPRL3/NSFL1C/PINK1/RAB12/SMCR8/SQSTM1/TSC2/UBQLN1/VPS16/WDR45/ATG2A/CALCOCO2/NPC1/TECPR1/PACS2/RETREG1
BP	GO:0002183	cytoplasmic translational initiation	9/895	3.91e-05	0.0165879	ENSSSCG00000000141/ENSSSCG00000039647/ENSSSCG00000000119/ENSSSCG00000022301/ENSSSCG00000025966/ENSSSCG00000013315/ENSSSCG00000006033/ENSSSCG00000006016/ENSSSCG00000024445	EIF3D/EIF3F/EIF3L/EIF4EBP1/EIF4H/-/EIF3E/EIF3H/METTL3
BP	GO:0006511	ubiquitin-dependent protein catabolic process	56/895	3.97e-05	0.0165879	ENSSSCG00000010024/ENSSSCG00000037673/ENSSSCG00000013094/ENSSSCG00000003398/ENSSSCG00000037197/ENSSSCG00000001410/ENSSSCG00000011438/ENSSSCG00000013444/ENSSSCG00000012297/ENSSSCG00000018051/ENSSSCG00000007160/ENSSSCG00000003035/ENSSSCG00000040888/ENSSSCG00000023667/ENSSSCG00000024235/ENSSSCG00000007187/ENSSSCG00000001951/ENSSSCG00000002433/ENSSSCG00000015424/ENSSSCG00000013239/ENSSSCG00000017287/…	RNF185/-/DDB1/UBE4B/BAG5/BAG6/BAP1/BTBD2/CCDC22/COPS3/DDRGK1/-/KCTD13/KEAP1/NPLOC4/NSFL1C/PSMA6/PSMC1/PSMC2/PSMC3/PSMC5/PSMD13/PSMD2/PSMD3/PSMD6/RAD23A/RNF126/SGTA/SIRT2/SQSTM1/TMEM129/TMUB1/UBQLN1/UCHL1/WWP2/ZRANB1/MARCH6/RFFL/CHFR/CUL1/DDIT3/DET1/FBXO7/KLHL29/PSMD12/PSMF1/RNF6/UBXN4/USP36/USP4/AUP1/FBXW4/N4BP1/PSMD11/UBAP1/UBXN1
BP	GO:0051603	proteolysis involved in cellular protein catabolic process	64/895	4.56e-05	0.0171533	ENSSSCG00000010024/ENSSSCG00000037673/ENSSSCG00000013094/ENSSSCG00000024756/ENSSSCG00000003398/ENSSSCG00000032787/ENSSSCG00000037197/ENSSSCG00000001410/ENSSSCG00000011438/ENSSSCG00000013444/ENSSSCG00000012297/ENSSSCG00000018051/ENSSSCG00000038918/ENSSSCG00000007160/ENSSSCG00000003035/ENSSSCG00000040888/ENSSSCG00000023667/ENSSSCG00000023391/ENSSSCG00000024235/ENSSSCG00000007187/ENSSSCG00000001951/…	RNF185/-/DDB1/SPG7/UBE4B/ALAD/BAG5/BAG6/BAP1/BTBD2/CCDC22/COPS3/CTSF/DDRGK1/-/KCTD13/KEAP1/LONP2/NPLOC4/NSFL1C/PSMA6/PSMB1/PSMC1/PSMC2/PSMC3/PSMC5/PSMD13/PSMD2/PSMD3/PSMD6/RAD23A/RNF126/SGTA/SIRT2/SQSTM1/TMEM129/TMUB1/TOR1A/UBQLN1/UCHL1/WWP2/ZRANB1/MARCH6/RFFL/CHFR/CTSA/CUL1/DDIT3/DET1/FBXO7/KLHL29/PSMD12/PSME4/PSMF1/RNF6/UBXN4/USP36/USP4/AUP1/FBXW4/N4BP1/PSMD11/UBAP1/UBXN1
BP	GO:0042254	ribosome biogenesis	33/895	5.33e-05	0.0182245	ENSSSCG00000015734/ENSSSCG00000017519/ENSSSCG00000012654/ENSSSCG00000016189/ENSSSCG00000017693/ENSSSCG00000005920/ENSSSCG00000026752/ENSSSCG00000026038/ENSSSCG00000015611/ENSSSCG00000017155/ENSSSCG00000002719/ENSSSCG00000028602/ENSSSCG00000010010/ENSSSCG00000023173/ENSSSCG00000012963/ENSSSCG00000001877/ENSSSCG00000008030/ENSSSCG00000032062/ENSSSCG00000028025/ENSSSCG00000022915/ENSSSCG00000011710/…	IMP4/MRPL10/-/AAMP/AATF/BOP1/BYSL/DDX28/DIEXF/EIF4A3/EXOSC6/GTPBP4/PES1/REXO4/SART1/SNUPN/TSR3/WDR55/WDR74/DDX27/EIF2A/FTSJ3/KRI1/NOM1/PDCD11/RIOK3/UTP18/UTP23/NOB1/NOP2/RRP9/RRS1/UTP4
BP	GO:0019941	modification-dependent protein catabolic process	56/895	6.14e-05	0.0192494	ENSSSCG00000010024/ENSSSCG00000037673/ENSSSCG00000013094/ENSSSCG00000003398/ENSSSCG00000037197/ENSSSCG00000001410/ENSSSCG00000011438/ENSSSCG00000013444/ENSSSCG00000012297/ENSSSCG00000018051/ENSSSCG00000007160/ENSSSCG00000003035/ENSSSCG00000040888/ENSSSCG00000023667/ENSSSCG00000024235/ENSSSCG00000007187/ENSSSCG00000001951/ENSSSCG00000002433/ENSSSCG00000015424/ENSSSCG00000013239/ENSSSCG00000017287/…	RNF185/-/DDB1/UBE4B/BAG5/BAG6/BAP1/BTBD2/CCDC22/COPS3/DDRGK1/-/KCTD13/KEAP1/NPLOC4/NSFL1C/PSMA6/PSMC1/PSMC2/PSMC3/PSMC5/PSMD13/PSMD2/PSMD3/PSMD6/RAD23A/RNF126/SGTA/SIRT2/SQSTM1/TMEM129/TMUB1/UBQLN1/UCHL1/WWP2/ZRANB1/MARCH6/RFFL/CHFR/CUL1/DDIT3/DET1/FBXO7/KLHL29/PSMD12/PSMF1/RNF6/UBXN4/USP36/USP4/AUP1/FBXW4/N4BP1/PSMD11/UBAP1/UBXN1
BP	GO:0043161	proteasome-mediated ubiquitin-dependent protein catabolic process	39/895	9.44e-05	0.0221773	ENSSSCG00000010024/ENSSSCG00000037673/ENSSSCG00000013094/ENSSSCG00000003398/ENSSSCG00000037197/ENSSSCG00000001410/ENSSSCG00000013444/ENSSSCG00000007160/ENSSSCG00000003035/ENSSSCG00000040888/ENSSSCG00000023667/ENSSSCG00000007187/ENSSSCG00000002433/ENSSSCG00000015424/ENSSSCG00000013239/ENSSSCG00000017287/ENSSSCG00000023998/ENSSSCG00000011494/ENSSSCG00000013747/ENSSSCG00000039551/ENSSSCG00000013467/…	RNF185/-/DDB1/UBE4B/BAG5/BAG6/BTBD2/DDRGK1/-/KCTD13/KEAP1/NSFL1C/PSMC1/PSMC2/PSMC3/PSMC5/PSMD2/PSMD6/RAD23A/RNF126/SGTA/SIRT2/TMEM129/TMUB1/UBQLN1/WWP2/MARCH6/RFFL/CHFR/CUL1/DDIT3/DET1/PSMD12/RNF6/UBXN4/AUP1/FBXW4/N4BP1/UBXN1
BP	GO:0010498	proteasomal protein catabolic process	42/895	9.51e-05	0.0221773	ENSSSCG00000010024/ENSSSCG00000037673/ENSSSCG00000013094/ENSSSCG00000003398/ENSSSCG00000032787/ENSSSCG00000037197/ENSSSCG00000001410/ENSSSCG00000013444/ENSSSCG00000007160/ENSSSCG00000003035/ENSSSCG00000040888/ENSSSCG00000023667/ENSSSCG00000007187/ENSSSCG00000002433/ENSSSCG00000015424/ENSSSCG00000013239/ENSSSCG00000017287/ENSSSCG00000023998/ENSSSCG00000011494/ENSSSCG00000013747/ENSSSCG00000039551/…	RNF185/-/DDB1/UBE4B/ALAD/BAG5/BAG6/BTBD2/DDRGK1/-/KCTD13/KEAP1/NSFL1C/PSMC1/PSMC2/PSMC3/PSMC5/PSMD2/PSMD6/RAD23A/RNF126/SGTA/SIRT2/TMEM129/TMUB1/UBQLN1/WWP2/MARCH6/RFFL/CHFR/CUL1/DDIT3/DET1/PSMD12/PSME4/PSMF1/RNF6/UBXN4/AUP1/FBXW4/N4BP1/UBXN1
BP	GO:0006413	translational initiation	18/895	9.81e-05	0.0221773	ENSSSCG00000034927/ENSSSCG00000002377/ENSSSCG00000011783/ENSSSCG00000000141/ENSSSCG00000039647/ENSSSCG00000000119/ENSSSCG00000011516/ENSSSCG00000022301/ENSSSCG00000025966/ENSSSCG00000038220/ENSSSCG00000040086/ENSSSCG00000013315/ENSSSCG00000005935/ENSSSCG00000011710/ENSSSCG00000006033/ENSSSCG00000006016/ENSSSCG00000024445/ENSSSCG00000003155	-/EIF2B2/EIF2B5/EIF3D/EIF3F/EIF3L/EIF4E3/EIF4EBP1/EIF4H/RXRA/YTHDF1/-/AGO2/EIF2A/EIF3E/EIF3H/METTL3/PPP1R15A
BP	GO:0030490	maturation of SSU-rRNA	12/895	9.99e-05	0.0221773	ENSSSCG00000012654/ENSSSCG00000026752/ENSSSCG00000015611/ENSSSCG00000008030/ENSSSCG00000013644/ENSSSCG00000010599/ENSSSCG00000029518/ENSSSCG00000017593/ENSSSCG00000030493/ENSSSCG00000002753/ENSSSCG00000006214/ENSSSCG00000028638	-/BYSL/DIEXF/TSR3/KRI1/PDCD11/RIOK3/UTP18/UTP23/NOB1/RRS1/UTP4
BP	GO:0043632	modification-dependent macromolecule catabolic process	56/895	0.000100163	0.0221773	ENSSSCG00000010024/ENSSSCG00000037673/ENSSSCG00000013094/ENSSSCG00000003398/ENSSSCG00000037197/ENSSSCG00000001410/ENSSSCG00000011438/ENSSSCG00000013444/ENSSSCG00000012297/ENSSSCG00000018051/ENSSSCG00000007160/ENSSSCG00000003035/ENSSSCG00000040888/ENSSSCG00000023667/ENSSSCG00000024235/ENSSSCG00000007187/ENSSSCG00000001951/ENSSSCG00000002433/ENSSSCG00000015424/ENSSSCG00000013239/ENSSSCG00000017287/…	RNF185/-/DDB1/UBE4B/BAG5/BAG6/BAP1/BTBD2/CCDC22/COPS3/DDRGK1/-/KCTD13/KEAP1/NPLOC4/NSFL1C/PSMA6/PSMC1/PSMC2/PSMC3/PSMC5/PSMD13/PSMD2/PSMD3/PSMD6/RAD23A/RNF126/SGTA/SIRT2/SQSTM1/TMEM129/TMUB1/UBQLN1/UCHL1/WWP2/ZRANB1/MARCH6/RFFL/CHFR/CUL1/DDIT3/DET1/FBXO7/KLHL29/PSMD12/PSMF1/RNF6/UBXN4/USP36/USP4/AUP1/FBXW4/N4BP1/PSMD11/UBAP1/UBXN1
BP	GO:0034976	response to endoplasmic reticulum stress	30/895	0.00010618	0.0222034	ENSSSCG00000010024/ENSSSCG00000037673/ENSSSCG00000017524/ENSSSCG00000040103/ENSSSCG00000003398/ENSSSCG00000013510/ENSSSCG00000001410/ENSSSCG00000034207/ENSSSCG00000007160/ENSSSCG00000011783/ENSSSCG00000032796/ENSSSCG00000024235/ENSSSCG00000039148/ENSSSCG00000002433/ENSSSCG00000015424/ENSSSCG00000013239/ENSSSCG00000017287/ENSSSCG00000013467/ENSSSCG00000008678/ENSSSCG00000028266/ENSSSCG00000034518/…	RNF185/-/CDK5RAP3/GET4/UBE4B/UBXN6/BAG6/CEBPB/DDRGK1/EIF2B5/GRINA/NPLOC4/P4HB/PSMC1/PSMC2/PSMC3/PSMC5/SGTA/TMEM129/TMUB1/TOR1A/UBQLN1/VAPB/MARCH6/DDIT3/UBXN4/ATF4/AUP1/PPP1R15A/UBXN1
BP	GO:0000422	mitophagy	16/895	0.000135185	0.0254417	ENSSSCG00000013262/ENSSSCG00000007580/ENSSSCG00000016211/ENSSSCG00000013647/ENSSSCG00000002804/ENSSSCG00000017936/ENSSSCG00000000645/ENSSSCG00000007281/ENSSSCG00000002655/ENSSSCG00000003506/ENSSSCG00000014016/ENSSSCG00000000611/ENSSSCG00000012290/ENSSSCG00000023890/ENSSSCG00000000156/ENSSSCG00000017165	AMBRA1/WIPI2/ATG9A/CDC37/CSNK2A2/GABARAP/GABARAPL1/MAP1LC3A/MAP1LC3B/PINK1/SQSTM1/WBP11/WDR45/ATG2A/FBXO7/USP36
BP	GO:0061726	mitochondrion disassembly	16/895	0.000135185	0.0254417	ENSSSCG00000013262/ENSSSCG00000007580/ENSSSCG00000016211/ENSSSCG00000013647/ENSSSCG00000002804/ENSSSCG00000017936/ENSSSCG00000000645/ENSSSCG00000007281/ENSSSCG00000002655/ENSSSCG00000003506/ENSSSCG00000014016/ENSSSCG00000000611/ENSSSCG00000012290/ENSSSCG00000023890/ENSSSCG00000000156/ENSSSCG00000017165	AMBRA1/WIPI2/ATG9A/CDC37/CSNK2A2/GABARAP/GABARAPL1/MAP1LC3A/MAP1LC3B/PINK1/SQSTM1/WBP11/WDR45/ATG2A/FBXO7/USP36
BP	GO:0030433	ubiquitin-dependent ERAD pathway	14/895	0.000143505	0.0257216	ENSSSCG00000010024/ENSSSCG00000003398/ENSSSCG00000001410/ENSSSCG00000002433/ENSSSCG00000015424/ENSSSCG00000013239/ENSSSCG00000017287/ENSSSCG00000013467/ENSSSCG00000008678/ENSSSCG00000028266/ENSSSCG00000021005/ENSSSCG00000017094/ENSSSCG00000015690/ENSSSCG00000008268	RNF185/UBE4B/BAG6/PSMC1/PSMC2/PSMC3/PSMC5/SGTA/TMEM129/TMUB1/UBQLN1/MARCH6/UBXN4/AUP1
BP	GO:1903008	organelle disassembly	18/895	0.000190006	0.0325082	ENSSSCG00000013262/ENSSSCG00000007580/ENSSSCG00000016211/ENSSSCG00000013647/ENSSSCG00000002804/ENSSSCG00000017936/ENSSSCG00000000645/ENSSSCG00000007281/ENSSSCG00000002655/ENSSSCG00000003506/ENSSSCG00000014016/ENSSSCG00000000611/ENSSSCG00000012290/ENSSSCG00000023890/ENSSSCG00000000156/ENSSSCG00000016884/ENSSSCG00000017165/ENSSSCG00000016792	AMBRA1/WIPI2/ATG9A/CDC37/CSNK2A2/GABARAP/GABARAPL1/MAP1LC3A/MAP1LC3B/PINK1/SQSTM1/WBP11/WDR45/ATG2A/FBXO7/PELO/USP36/RETREG1
BP	GO:0016071	mRNA metabolic process	49/895	0.000214871	0.0351641	ENSSSCG00000005906/ENSSSCG00000022528/ENSSSCG00000006783/ENSSSCG00000032642/ENSSSCG00000017155/ENSSSCG00000002719/ENSSSCG00000001423/ENSSSCG00000022442/ENSSSCG00000009557/ENSSSCG00000035082/ENSSSCG00000039196/ENSSSCG00000002763/ENSSSCG00000029119/ENSSSCG00000023231/ENSSSCG00000012963/ENSSSCG00000028033/ENSSSCG00000003643/ENSSSCG00000012957/ENSSSCG00000001424/ENSSSCG00000003068/ENSSSCG00000022212/…	CPSF1/DAZAP1/DDX20/DDX41/EIF4A3/EXOSC6/NELFE/PAF1/PCID2/PHF5A/POLR2I/PRMT7/PRPF6/RBM22/SART1/SECISBP2/SF3A3/SF3B2/SKIV2L/SMG9/SNRNP35/-/SUPT6H/SYMPK/WBP11/XAB2/-/AGO2/CDK9/DDIT3/DYRK1A/EIF3E/GEMIN5/GPATCH1/METTL3/PATL1/PDCD11/PELO/PNRC1/RBMX2/SNRNP200/USP4/WTAP/-/ATF4/HSF1/JMJD6/NOL3/ZC3H12A
BP	GO:0031329	regulation of cellular catabolic process	53/895	0.000266868	0.0418538	ENSSSCG00000002989/ENSSSCG00000017524/ENSSSCG00000013513/ENSSSCG00000012841/ENSSSCG00000028920/ENSSSCG00000032787/ENSSSCG00000037197/ENSSSCG00000001410/ENSSSCG00000024388/ENSSSCG00000022256/ENSSSCG00000026851/ENSSSCG00000012297/ENSSSCG00000013647/ENSSSCG00000002804/ENSSSCG00000007160/ENSSSCG00000003404/ENSSSCG00000009370/ENSSSCG00000031247/ENSSSCG00000023391/ENSSSCG00000003413/ENSSSCG00000007981/…	AKT2/CDK5RAP3/PLIN5/PNPLA2/POLDIP2/ALAD/BAG5/BAG6/BNIP3/C10orf10/C18orf8/CCDC22/CDC37/CSNK2A2/DDRGK1/DFFA/FOXO1/KAT8/LONP2/MTOR/NPRL3/PINK1/PLEKHF1/PSMC1/PSMC2/PSMC3/PSMC5/RAB12/RAD23A/RGP1/SECISBP2/SGTA/SIRT2/SMCR8/TSC2/UBQLN1/UVRAG/WASHC1/WBP11/WDR91/AGO2/CALCOCO2/CHFR/DET1/FBXO7/INSR/NPC1/PSMF1/RRAGC/USP36/N4BP1/UBXN1/ZC3H12A
CC	GO:0005838	proteasome regulatory particle	11/946	2.79e-08	7.51e-06	ENSSSCG00000002433/ENSSSCG00000015424/ENSSSCG00000013239/ENSSSCG00000017287/ENSSSCG00000014559/ENSSSCG00000023998/ENSSSCG00000017489/ENSSSCG00000011494/ENSSSCG00000032908/ENSSSCG00000017273/ENSSSCG00000017731	PSMC1/PSMC2/PSMC3/PSMC5/PSMD13/PSMD2/PSMD3/PSMD6/PSMD7/PSMD12/PSMD11
CC	GO:0022624	proteasome accessory complex	12/946	3.72e-08	7.51e-06	ENSSSCG00000002433/ENSSSCG00000015424/ENSSSCG00000013239/ENSSSCG00000039235/ENSSSCG00000017287/ENSSSCG00000014559/ENSSSCG00000023998/ENSSSCG00000017489/ENSSSCG00000011494/ENSSSCG00000032908/ENSSSCG00000017273/ENSSSCG00000017731	PSMC1/PSMC2/PSMC3/PSMC4/PSMC5/PSMD13/PSMD2/PSMD3/PSMD6/PSMD7/PSMD12/PSMD11
CC	GO:0005773	vacuole	59/946	5.09e-08	7.51e-06	ENSSSCG00000013570/ENSSSCG00000010860/ENSSSCG00000021040/ENSSSCG00000013510/ENSSSCG00000007580/ENSSSCG00000008056/ENSSSCG00000034868/ENSSSCG00000013242/ENSSSCG00000016211/ENSSSCG00000026851/ENSSSCG00000000361/ENSSSCG00000007941/ENSSSCG00000038918/ENSSSCG00000027288/ENSSSCG00000031602/ENSSSCG00000017936/ENSSSCG00000000645/ENSSSCG00000029279/ENSSSCG00000033082/ENSSSCG00000014804/ENSSSCG00000007281/…	MCOLN1/PSEN2/SLC26A11/UBXN6/WIPI2/-/-/ACP2/ATG9A/C18orf8/CD63/CDIP1/CTSF/DAGLB/DNAJC5/GABARAP/GABARAPL1/GNA11/HGS/LAMTOR1/MAP1LC3A/MAP1LC3B/MTOR/NAPA/NPRL3/PLBD2/PLEKHF1/PQLC2/RAB12/RAB2A/SEC13/SLC35F6/SLC48A1/SPPL2B/SQSTM1/TMBIM1/TSC2/UBQLN1/UVRAG/VPS16/WASHC1/-/ABCA5/ARL8B/ATP6V1C1/CALCOCO2/CLCN7/M6PR/MAN2C1/NEU1/NPC1/NPC2/RRAGC/STARD3/STX3/TECPR1/VPS26A/VTI1A/AP5B1
CC	GO:0000502	proteasome complex	17/946	5.86e-08	7.51e-06	ENSSSCG00000001951/ENSSSCG00000033332/ENSSSCG00000027257/ENSSSCG00000002433/ENSSSCG00000015424/ENSSSCG00000013239/ENSSSCG00000039235/ENSSSCG00000017287/ENSSSCG00000014559/ENSSSCG00000023998/ENSSSCG00000017489/ENSSSCG00000011494/ENSSSCG00000032908/ENSSSCG00000017273/ENSSSCG00000008412/ENSSSCG00000017731/ENSSSCG00000023110	PSMA6/PSMA7/PSMB1/PSMC1/PSMC2/PSMC3/PSMC4/PSMC5/PSMD13/PSMD2/PSMD3/PSMD6/PSMD7/PSMD12/PSME4/PSMD11/UBXN1
CC	GO:1905369	endopeptidase complex	17/946	8.56e-08	8.79e-06	ENSSSCG00000001951/ENSSSCG00000033332/ENSSSCG00000027257/ENSSSCG00000002433/ENSSSCG00000015424/ENSSSCG00000013239/ENSSSCG00000039235/ENSSSCG00000017287/ENSSSCG00000014559/ENSSSCG00000023998/ENSSSCG00000017489/ENSSSCG00000011494/ENSSSCG00000032908/ENSSSCG00000017273/ENSSSCG00000008412/ENSSSCG00000017731/ENSSSCG00000023110	PSMA6/PSMA7/PSMB1/PSMC1/PSMC2/PSMC3/PSMC4/PSMC5/PSMD13/PSMD2/PSMD3/PSMD6/PSMD7/PSMD12/PSME4/PSMD11/UBXN1
CC	GO:1905368	peptidase complex	19/946	3.44e-07	2.94e-05	ENSSSCG00000001951/ENSSSCG00000033332/ENSSSCG00000027257/ENSSSCG00000002433/ENSSSCG00000015424/ENSSSCG00000013239/ENSSSCG00000039235/ENSSSCG00000017287/ENSSSCG00000014559/ENSSSCG00000023998/ENSSSCG00000017489/ENSSSCG00000011494/ENSSSCG00000032908/ENSSSCG00000001709/ENSSSCG00000027530/ENSSSCG00000017273/ENSSSCG00000008412/ENSSSCG00000017731/ENSSSCG00000023110	PSMA6/PSMA7/PSMB1/PSMC1/PSMC2/PSMC3/PSMC4/PSMC5/PSMD13/PSMD2/PSMD3/PSMD6/PSMD7/SUPT3H/TAF12/PSMD12/PSME4/PSMD11/UBXN1
CC	GO:0000323	lytic vacuole	47/946	1.93e-06	0.000141172	ENSSSCG00000013570/ENSSSCG00000010860/ENSSSCG00000021040/ENSSSCG00000013510/ENSSSCG00000013242/ENSSSCG00000026851/ENSSSCG00000000361/ENSSSCG00000007941/ENSSSCG00000038918/ENSSSCG00000027288/ENSSSCG00000031602/ENSSSCG00000017936/ENSSSCG00000029279/ENSSSCG00000033082/ENSSSCG00000014804/ENSSSCG00000007281/ENSSSCG00000003413/ENSSSCG00000007981/ENSSSCG00000009872/ENSSSCG00000002852/ENSSSCG00000003492/…	MCOLN1/PSEN2/SLC26A11/UBXN6/ACP2/C18orf8/CD63/CDIP1/CTSF/DAGLB/DNAJC5/GABARAP/GNA11/HGS/LAMTOR1/MAP1LC3A/MTOR/NPRL3/PLBD2/PLEKHF1/PQLC2/RAB12/RAB2A/SEC13/SLC35F6/SLC48A1/SPPL2B/SQSTM1/TMBIM1/TSC2/UVRAG/VPS16/-/ABCA5/ARL8B/ATP6V1C1/CLCN7/M6PR/NEU1/NPC1/NPC2/RRAGC/STARD3/STX3/TECPR1/VPS26A/AP5B1
CC	GO:0005764	lysosome	46/946	4.08e-06	0.000261396	ENSSSCG00000013570/ENSSSCG00000010860/ENSSSCG00000021040/ENSSSCG00000013510/ENSSSCG00000013242/ENSSSCG00000026851/ENSSSCG00000000361/ENSSSCG00000007941/ENSSSCG00000038918/ENSSSCG00000027288/ENSSSCG00000031602/ENSSSCG00000017936/ENSSSCG00000029279/ENSSSCG00000033082/ENSSSCG00000014804/ENSSSCG00000007281/ENSSSCG00000003413/ENSSSCG00000007981/ENSSSCG00000009872/ENSSSCG00000002852/ENSSSCG00000003492/…	MCOLN1/PSEN2/SLC26A11/UBXN6/ACP2/C18orf8/CD63/CDIP1/CTSF/DAGLB/DNAJC5/GABARAP/GNA11/HGS/LAMTOR1/MAP1LC3A/MTOR/NPRL3/PLBD2/PLEKHF1/PQLC2/RAB12/RAB2A/SEC13/SLC35F6/SLC48A1/SPPL2B/SQSTM1/TMBIM1/TSC2/UVRAG/VPS16/-/ABCA5/ARL8B/ATP6V1C1/CLCN7/NEU1/NPC1/NPC2/RRAGC/STARD3/STX3/TECPR1/VPS26A/AP5B1
CC	GO:0030684	preribosome	17/946	7.76e-06	0.000442457	ENSSSCG00000015734/ENSSSCG00000012654/ENSSSCG00000016189/ENSSSCG00000005920/ENSSSCG00000015611/ENSSSCG00000010010/ENSSSCG00000001877/ENSSSCG00000028025/ENSSSCG00000017288/ENSSSCG00000013644/ENSSSCG00000010599/ENSSSCG00000029518/ENSSSCG00000017593/ENSSSCG00000030493/ENSSSCG00000002753/ENSSSCG00000023177/ENSSSCG00000006214	IMP4/-/AAMP/BOP1/DIEXF/PES1/SNUPN/WDR74/FTSJ3/KRI1/PDCD11/RIOK3/UTP18/UTP23/NOB1/RRP9/RRS1
CC	GO:0044433	cytoplasmic vesicle part	46/946	9e-06	0.000461715	ENSSSCG00000013600/ENSSSCG00000007425/ENSSSCG00000013510/ENSSSCG00000004556/ENSSSCG00000027840/ENSSSCG00000030183/ENSSSCG00000034868/ENSSSCG00000016211/ENSSSCG00000026851/ENSSSCG00000000361/ENSSSCG00000007941/ENSSSCG00000023677/ENSSSCG00000017140/ENSSSCG00000017777/ENSSSCG00000033082/ENSSSCG00000014804/ENSSSCG00000032090/ENSSSCG00000003468/ENSSSCG00000038026/ENSSSCG00000002280/ENSSSCG00000011572/…	RAB11B/SNX21/UBXN6/-/-/-/-/ATG9A/C18orf8/CD63/CDIP1/CHMP1A/CHMP6/FLOT2/HGS/LAMTOR1/PDCD6/PLEKHM2/RAB12/RAB15/SEC13/SLC48A1/SPIRE2/SPPL2B/SYNGR1/TGFBRAP1/TMBIM1/VPS11/WDR91/LAMTOR3/-/RFFL/COPG2/DTNBP1/RRAGC/SEC24A/SEC24C/SLC2A4/STARD3/STX3/VPS26A/VTI1A/DBNDD2/PIP5K1C/TMEM184A/UBAP1
CC	GO:0005774	vacuolar membrane	34/946	1.08e-05	0.000505315	ENSSSCG00000013570/ENSSSCG00000010860/ENSSSCG00000021040/ENSSSCG00000013510/ENSSSCG00000008056/ENSSSCG00000026851/ENSSSCG00000000361/ENSSSCG00000007941/ENSSSCG00000027288/ENSSSCG00000031602/ENSSSCG00000017936/ENSSSCG00000000645/ENSSSCG00000029279/ENSSSCG00000007281/ENSSSCG00000002655/ENSSSCG00000003413/ENSSSCG00000003120/ENSSSCG00000007981/ENSSSCG00000003492/ENSSSCG00000006232/ENSSSCG00000011572/…	MCOLN1/PSEN2/SLC26A11/UBXN6/-/C18orf8/CD63/CDIP1/DAGLB/DNAJC5/GABARAP/GABARAPL1/GNA11/MAP1LC3A/MAP1LC3B/MTOR/NAPA/NPRL3/PQLC2/RAB2A/SEC13/SLC35F6/SLC48A1/SPPL2B/TMBIM1/VPS16/ARL8B/ATP6V1C1/CLCN7/NPC1/RRAGC/STARD3/TECPR1/AP5B1
CC	GO:0044440	endosomal part	30/946	1.39e-05	0.000594149	ENSSSCG00000013600/ENSSSCG00000007425/ENSSSCG00000013510/ENSSSCG00000004556/ENSSSCG00000030183/ENSSSCG00000026851/ENSSSCG00000000361/ENSSSCG00000007941/ENSSSCG00000023677/ENSSSCG00000017140/ENSSSCG00000033082/ENSSSCG00000014804/ENSSSCG00000003468/ENSSSCG00000038026/ENSSSCG00000002280/ENSSSCG00000036775/ENSSSCG00000013464/ENSSSCG00000024636/ENSSSCG00000016186/ENSSSCG00000015107/ENSSSCG00000016532/…	RAB11B/SNX21/UBXN6/-/-/C18orf8/CD63/CDIP1/CHMP1A/CHMP6/HGS/LAMTOR1/PLEKHM2/RAB12/RAB15/SLC48A1/SPPL2B/TGFBRAP1/TMBIM1/VPS11/WDR91/LAMTOR3/RFFL/RRAGC/STARD3/VPS26A/VTI1A/PIP5K1C/TMEM184A/UBAP1
CC	GO:0044437	vacuolar part	34/946	1.55e-05	0.00061142	ENSSSCG00000013570/ENSSSCG00000010860/ENSSSCG00000021040/ENSSSCG00000013510/ENSSSCG00000008056/ENSSSCG00000026851/ENSSSCG00000000361/ENSSSCG00000007941/ENSSSCG00000027288/ENSSSCG00000031602/ENSSSCG00000017936/ENSSSCG00000000645/ENSSSCG00000029279/ENSSSCG00000007281/ENSSSCG00000002655/ENSSSCG00000003413/ENSSSCG00000003120/ENSSSCG00000007981/ENSSSCG00000003492/ENSSSCG00000006232/ENSSSCG00000011572/…	MCOLN1/PSEN2/SLC26A11/UBXN6/-/C18orf8/CD63/CDIP1/DAGLB/DNAJC5/GABARAP/GABARAPL1/GNA11/MAP1LC3A/MAP1LC3B/MTOR/NAPA/NPRL3/PQLC2/RAB2A/SEC13/SLC35F6/SLC48A1/SPPL2B/TMBIM1/VPS16/ARL8B/ATP6V1C1/CLCN7/NPC1/RRAGC/STARD3/TECPR1/AP5B1
CC	GO:0005768	endosome	60/946	4.88e-05	0.00178853	ENSSSCG00000024892/ENSSSCG00000013570/ENSSSCG00000012650/ENSSSCG00000013600/ENSSSCG00000007513/ENSSSCG00000007425/ENSSSCG00000017394/ENSSSCG00000013510/ENSSSCG00000002996/ENSSSCG00000004556/ENSSSCG00000007735/ENSSSCG00000030183/ENSSSCG00000016211/ENSSSCG00000039267/ENSSSCG00000026851/ENSSSCG00000000361/ENSSSCG00000007941/ENSSSCG00000023677/ENSSSCG00000017140/ENSSSCG00000017777/ENSSSCG00000033082/…	NSG1/MCOLN1/OCRL/RAB11B/RAB22A/SNX21/TUBG1/UBXN6/-/-/RABGEF1/-/ATG9A/ATP6V0B/C18orf8/CD63/CDIP1/CHMP1A/CHMP6/FLOT2/HGS/LAMTOR1/LRPAP1/PLEKHF1/PLEKHM2/RAB12/RAB15/SLC48A1/SPPL2B/TGFBRAP1/TMBIM1/TOM1/UVRAG/VPS11/VPS16/WASHC1/WDR91/-/LAMTOR3/RFFL/ABCA5/ARPC2/DDIT3/EXOC8/IGF2R/M6PR/NMNAT2/NPC1/RAB11FIP5/RPS6KC1/RRAGC/SLC2A4/STARD3/VPS26A/VTI1A/WASHC5/PIP5K1C/RAPGEF1/TMEM184A/UBAP1
CC	GO:0005852	eukaryotic translation initiation factor 3 complex	7/946	6.18e-05	0.00211498	ENSSSCG00000034927/ENSSSCG00000000141/ENSSSCG00000039647/ENSSSCG00000000119/ENSSSCG00000013315/ENSSSCG00000006033/ENSSSCG00000006016	-/EIF3D/EIF3F/EIF3L/-/EIF3E/EIF3H
CC	GO:0010008	endosome membrane	26/946	8.21e-05	0.00263182	ENSSSCG00000013600/ENSSSCG00000007425/ENSSSCG00000013510/ENSSSCG00000004556/ENSSSCG00000030183/ENSSSCG00000026851/ENSSSCG00000000361/ENSSSCG00000007941/ENSSSCG00000023677/ENSSSCG00000017140/ENSSSCG00000014804/ENSSSCG00000003468/ENSSSCG00000038026/ENSSSCG00000002280/ENSSSCG00000036775/ENSSSCG00000013464/ENSSSCG00000016186/ENSSSCG00000016532/ENSSSCG00000009176/ENSSSCG00000032552/ENSSSCG00000017499/…	RAB11B/SNX21/UBXN6/-/-/C18orf8/CD63/CDIP1/CHMP1A/CHMP6/LAMTOR1/PLEKHM2/RAB12/RAB15/SLC48A1/SPPL2B/TMBIM1/WDR91/LAMTOR3/RFFL/STARD3/VPS26A/VTI1A/PIP5K1C/TMEM184A/UBAP1
CC	GO:0005765	lysosomal membrane	27/946	0.000293765	0.0083723	ENSSSCG00000013570/ENSSSCG00000010860/ENSSSCG00000021040/ENSSSCG00000013510/ENSSSCG00000026851/ENSSSCG00000000361/ENSSSCG00000007941/ENSSSCG00000027288/ENSSSCG00000031602/ENSSSCG00000029279/ENSSSCG00000003413/ENSSSCG00000007981/ENSSSCG00000003492/ENSSSCG00000006232/ENSSSCG00000011572/ENSSSCG00000008562/ENSSSCG00000036775/ENSSSCG00000013464/ENSSSCG00000016186/ENSSSCG00000007167/ENSSSCG00000011535/…	MCOLN1/PSEN2/SLC26A11/UBXN6/C18orf8/CD63/CDIP1/DAGLB/DNAJC5/GNA11/MTOR/NPRL3/PQLC2/RAB2A/SEC13/SLC35F6/SLC48A1/SPPL2B/TMBIM1/VPS16/ARL8B/ATP6V1C1/CLCN7/NPC1/STARD3/TECPR1/AP5B1
CC	GO:0098852	lytic vacuole membrane	27/946	0.000293765	0.0083723	ENSSSCG00000013570/ENSSSCG00000010860/ENSSSCG00000021040/ENSSSCG00000013510/ENSSSCG00000026851/ENSSSCG00000000361/ENSSSCG00000007941/ENSSSCG00000027288/ENSSSCG00000031602/ENSSSCG00000029279/ENSSSCG00000003413/ENSSSCG00000007981/ENSSSCG00000003492/ENSSSCG00000006232/ENSSSCG00000011572/ENSSSCG00000008562/ENSSSCG00000036775/ENSSSCG00000013464/ENSSSCG00000016186/ENSSSCG00000007167/ENSSSCG00000011535/…	MCOLN1/PSEN2/SLC26A11/UBXN6/C18orf8/CD63/CDIP1/DAGLB/DNAJC5/GNA11/MTOR/NPRL3/PQLC2/RAB2A/SEC13/SLC35F6/SLC48A1/SPPL2B/TMBIM1/VPS16/ARL8B/ATP6V1C1/CLCN7/NPC1/STARD3/TECPR1/AP5B1
CC	GO:0005770	late endosome	21/946	0.00036327	0.00980829	ENSSSCG00000024892/ENSSSCG00000013570/ENSSSCG00000013510/ENSSSCG00000030183/ENSSSCG00000016211/ENSSSCG00000026851/ENSSSCG00000000361/ENSSSCG00000007941/ENSSSCG00000014804/ENSSSCG00000028979/ENSSSCG00000007167/ENSSSCG00000016532/ENSSSCG00000009176/ENSSSCG00000017255/ENSSSCG00000040751/ENSSSCG00000010174/ENSSSCG00000004044/ENSSSCG00000040743/ENSSSCG00000015557/ENSSSCG00000017499/ENSSSCG00000032968	NSG1/MCOLN1/UBXN6/-/ATG9A/C18orf8/CD63/CDIP1/LAMTOR1/UVRAG/VPS16/WDR91/LAMTOR3/ABCA5/DDIT3/EXOC8/IGF2R/M6PR/NMNAT2/STARD3/VTI1A
CC	GO:0005776	autophagosome	13/946	0.00044515	0.0114181	ENSSSCG00000007580/ENSSSCG00000016211/ENSSSCG00000017936/ENSSSCG00000000645/ENSSSCG00000007281/ENSSSCG00000002655/ENSSSCG00000038026/ENSSSCG00000014016/ENSSSCG00000021005/ENSSSCG00000000746/ENSSSCG00000017543/ENSSSCG00000007601/ENSSSCG00000032968	WIPI2/ATG9A/GABARAP/GABARAPL1/MAP1LC3A/MAP1LC3B/RAB12/SQSTM1/UBQLN1/WASHC1/CALCOCO2/TECPR1/VTI1A
CC	GO:0033290	eukaryotic 48S preinitiation complex	5/946	0.000758302	0.0185242	ENSSSCG00000000141/ENSSSCG00000000119/ENSSSCG00000013315/ENSSSCG00000006033/ENSSSCG00000006016	EIF3D/EIF3L/-/EIF3E/EIF3H
CC	GO:0031902	late endosome membrane	10/946	0.000955751	0.0222864	ENSSSCG00000013510/ENSSSCG00000030183/ENSSSCG00000026851/ENSSSCG00000000361/ENSSSCG00000007941/ENSSSCG00000014804/ENSSSCG00000016532/ENSSSCG00000009176/ENSSSCG00000017499/ENSSSCG00000032968	UBXN6/-/C18orf8/CD63/CDIP1/LAMTOR1/WDR91/LAMTOR3/STARD3/VTI1A
CC	GO:0016282	eukaryotic 43S preinitiation complex	5/946	0.00129359	0.0276504	ENSSSCG00000000141/ENSSSCG00000000119/ENSSSCG00000013315/ENSSSCG00000006033/ENSSSCG00000006016	EIF3D/EIF3L/-/EIF3E/EIF3H
CC	GO:0070993	translation preinitiation complex	5/946	0.00129359	0.0276504	ENSSSCG00000000141/ENSSSCG00000000119/ENSSSCG00000013315/ENSSSCG00000006033/ENSSSCG00000006016	EIF3D/EIF3L/-/EIF3E/EIF3H
CC	GO:0012507	ER to Golgi transport vesicle membrane	6/946	0.00138796	0.0284809	ENSSSCG00000030183/ENSSSCG00000032090/ENSSSCG00000011572/ENSSSCG00000014304/ENSSSCG00000010306/ENSSSCG00000032968	-/PDCD6/SEC13/SEC24A/SEC24C/VTI1A
CC	GO:0030658	transport vesicle membrane	11/946	0.00154648	0.0305132	ENSSSCG00000030183/ENSSSCG00000034868/ENSSSCG00000032090/ENSSSCG00000011572/ENSSSCG00000020873/ENSSSCG00000015434/ENSSSCG00000001062/ENSSSCG00000014304/ENSSSCG00000010306/ENSSSCG00000032968/ENSSSCG00000033586	-/-/PDCD6/SEC13/SYNGR1/-/DTNBP1/SEC24A/SEC24C/VTI1A/DBNDD2
CC	GO:0032040	small-subunit processome	8/946	0.00220934	0.0419775	ENSSSCG00000015734/ENSSSCG00000012654/ENSSSCG00000015611/ENSSSCG00000001877/ENSSSCG00000010599/ENSSSCG00000017593/ENSSSCG00000030493/ENSSSCG00000023177	IMP4/-/DIEXF/SNUPN/PDCD11/UTP18/UTP23/RRP9
MF	GO:0003743	translation initiation factor activity	12/816	9.24e-06	0.00621202	ENSSSCG00000034927/ENSSSCG00000002377/ENSSSCG00000011783/ENSSSCG00000000141/ENSSSCG00000039647/ENSSSCG00000000119/ENSSSCG00000011516/ENSSSCG00000025966/ENSSSCG00000013315/ENSSSCG00000011710/ENSSSCG00000006033/ENSSSCG00000006016	-/EIF2B2/EIF2B5/EIF3D/EIF3F/EIF3L/EIF4E3/EIF4H/-/EIF2A/EIF3E/EIF3H
