# Supplementary material for: Dynamic transcriptome profiles of postnatal porcine skeletal muscle growth and development
Source: BMC Genom Data. 2021 Sep 6;22:32. doi: 10.1186/s12863-021-00984-1 (PMC8419915; doi:10.1186/s12863-021-00984-1)
Supplement: Supplementary file 6 — Additional file 6: Table S6. Phenotypic information of the 12 Tibetan pigs. [file 12863_2021_984_MOESM6_ESM.xlsx]

## Sheet: Sheet1
Table S6. Phenotypic information of the 12 Tibetan pigs
sample ID	Slaughter age	sex	slaughter weight (Kg)
1D_1	0 day	femal	1.02
1D_2	0 day	femal	1.16
1D_3	0 day	male	1.03
14D_1	14 days	male	2.51
14D_2	14 days	male	2.62
14D_3	14 days	femal	2.23
1M_1	30 days	femal	4.35
1M_2	30 days	male	5.1
1M_3	30 days	femal	4.35
2M_1	60 days	male	7.35
2M_2	60 days	male	7.05
2M_3	60 days	femal	7.05
